# Supplementary material for: Exploring gene knockout strategies to identify potential drug targets using genome-scale metabolic models
Source: Sci Rep. 2021 Jan 8;11:213. doi: 10.1038/s41598-020-80561-1 (PMC7794450; doi:10.1038/s41598-020-80561-1)
Supplement: Supplementary file 1 — Supplementary Information 1 [file 41598_2020_80561_MOESM1_ESM.xlsx]

## Sheet: Cancer_cell-lines
Title: Exploring gene knockout strategies to identify potential drug targets using genome-scale metabolic models
Authors: Abhijit Paul, Rajat Anand, Sonali Porey Karmakar, Surender Rawat, Nandadulal Bairagi, Samrat Chatterjee
Tissue	Cell line	Subtype	Cell type of origin
BREAST	BT-549	Ductal Carcinoma	Epithelial
	HS-578T	Carcinoma	Epithelial
	MCF-7	Adenocarcinoma	Epithelial
	MDA-MB-231	Adenocarcinoma	Epithelial
	T-47D	Ductal Carcinoma	Epithelial
Central nervous system	SF-539	Gliblastoma multiforme	Right Temporal Lobe
	SF-295	Glioblastoma	Left Temporal Lobe
	SF-268	Highly Anaplastic Astrocytoma	Right Parietal Lobe
	U251	Glioblastoma	Non-Epithelial (CNS)
	SNB-75	Glioblastoma	Non-Epithelial (CNS)
	SNB-19	Astrocytoma	Left parieto-occipital
COLON	COLO 205	Dukes' Type D, colorectal adenocarcinoma	Epithelial
	HCT-15	Colon adenocarcinoma	Epithelial
	HCC2998	Colon adenocarcinoma	Epithelial
	HCT-116	Colon adenocarcinoma	Epithelial
	HT-29	Colon adenocarcinoma	Epithelial
	KM12	Colon adenocarcinoma	Epithelial
	SW-620	Dukes' Type D, colorectal adenocarcinoma	Epithelial
LEUKEMIA	CCRF-CEM	Acute lymphoblastic leukemia	T lymphoblast
	HL-60(TB)	Acutre promyelocytic leukemia	Promyeloblast
	K-562	Chronic myelogenous leukemia	Lymphoblast
	MOLT-4	Acute lymphoblastic leukemia	Lymphoblast
	RPMI 8226	Plasmacytoma; myeloma	B Lymphocyte
	SR	Large cell immunoblastic lymphoma	Lymphoblast
MELANOMA	MALME-3M	Malignant melanoma	Fibroblast
	LOX-IMVI	Amelanotic melanoma	Skin
	M14	Malignant melanoma	Skin
	MDA-MB-435	Previously described as ductal carcinoma	Melanocyte
	SK-MEL-28	Cutaneous melanoma	Skin
	SK-MEL-5	Malignant melanoma	Stellate
	SK-MEL-2	Malignant melanoma	Skin
	UACC-257	Malignant melanoma	Skin
	MDA-N	Amelanotic melanoma	Skin
	UACC-62	Melanotic melanoma	Skin
NSCLC	A549	Adenocarcinoma	Epithelial
	EKVX	Adenocarcinoma	Epithelial
	HOP 92	Large cell carcinoma	Epithelial
	HOP 62	Adenocarcinoma	Epithelial
	NCI-H23	Adenocarcinoma	Epithelial
	NCI-H322M	Small cell bronchioloalveolar carcinoma	Epithelial
	NCI-H226	Squamous cell carcinoma; mesothelioma	Epithelial
	NCI-H460	Carcinoma; large cell lung cancer	Epithelial
	NCI-H522	Adenocarcinoma	Epithelial
OVARIAN	IGR-OV1	Ovarian endometrioid adenocarcinoma	Endometreoid
	NCI/ADR-RES	High Grade Ovarian Serous Adenocarcinoma	Epithelial
	OVCAR-3	Adenocarcinoma	Epithelial
	OVCAR-8	High Grade Ovarian Serous Adenocarcinoma	Epithelial
	OVCAR-4	High Grade Ovarian Serous Adenocarcinoma	Epithelial
	OVCAR-5	High Grade Ovarian Serous Adenocarcinoma	Epithelial
	SK-OV-3	Adenocarcinoma	Epithelial
PROSTATE	DU-145	Prostate carcinoma	Epithelial
	PC-3	Adenocarcinoma	Epithelial
RENAL	A498	Carcinoma	Epithelial
	CAKI-1	Clear cell renal cell carcinoma	Epithelial
	786-0	Renal cell adenocarcinoma	Epithelial
	ACHN	Renal cell adenocarcinoma	Epithelial
	RXF393	Renal cell carcinoma	Epithelial
	SN12C	Renal cell carcinoma	Epithelial
	TK-10	Clear cell renal cell carcinoma	Epithelial
	UO-31	Renal cell carcinoma	Epithelial

## Sheet: Gene_knockout_simulation
Title: Exploring gene knockout strategies to identify potential drug targets using genome-scale metabolic models
Authors: Abhijit Paul, Rajat Anand, Sonali Porey Karmakar, Surender Rawat, Nandadulal Bairagi, Samrat Chatterjee
Fractional growth reduction (FGC) in cell growth by knocking out each of the 1905 genes in 60 cancer models
Gene id	MCF7	MDA-MB-231	HS-578-T	BT-549	T47D	SF268	SF295	SF539	SNB-19	SNB-75	U251	COLO-205	HCC2998	HCT-116	HCT-15	HT29	KM12	SW620	CCRF-CEM	HL-60	K-562	MOLT-4	RPMI-8226	SR	LOXIMVI	MALME-3M	M14	SK-MEL-2	SK-MEL-28	SK-MEL-5	UACC-257	UACC-62	MDA-MB-435	MDA-N	A549	EKVX	HOP-62	HOP-92	NCI-H226	NCI-H23	NCI-H322M	NCI-H460	NCI-H522	IGROV-1	OVCAR-3	OVCAR-4	OVCAR-5	OVCAR-8	SK-OV-3
100.1	0.999996	1	0.999995	1	1	1	0.999995	0.999994	1	1	1	1	0.999997	1	1	1	1	1	1	1	1	1	1	1	0.999998	0.999999	1	1	1	0.999994	1	1	1	1	0.999994	1	1	1	1	1	1	1	1	0.999995	1	0.999994	1	1	1
10005.1	1	1	1	1	1	1	1	1	1	1	1	1	1	1	1	0.999999	1	1	1	1	1	1	1	1	1	1	1	1	1	1	1	1	1	1	1	0.999995	1	1	1	1	0.999995	1	1	0.999995	1	1	1	1	0.999997
10005.2	1	1	1	1	1	1	1	1	1	1	1	1	1	1	1	0.999999	1	1	1	1	1	1	1	1	1	1	1	1	1	1	1	1	1	1	1	0.999995	1	1	1	1	0.999995	1	1	0.999995	1	1	1	1	0.999997
10005.3	1	1	1	1	1	1	1	1	1	1	1	1	1	1	1	0.999999	1	1	1	1	1	1	1	1	1	1	1	1	1	1	1	1	1	1	1	0.999995	1	1	1	1	0.999995	1	1	0.999995	1	1	1	1	0.999997
10007.1	1	1	0.999995	1	1	0.999995	0.999995	1	0.999999	1	1	1	1	1	1	1	1	1	1	1	1	0.999995	1	1	1	1	1	1	1	0.999995	1	0.999999	0.999997	1	1	0.999995	0.999998	1	1	1	1	1	1	0.999995	1	1	0.999995	0.999997	0.999997
10020.1	1	1	1	1	1	1	1	1	0.999999	1	1	1	1	0.999998	1	1	1	1	1	0.999997	1	1	0.999999	1	1	1	1	1	1	1	0.999998	1	1	1	0.999994	1	0.999998	1	1	1	1	0.999996	0.999995	1	0.999995	1	1	1	1
10026.1	1	1	1	1	1	1	1	1	1	1	1	1	1	1	1	0.999999	1	1	1	1	1	1	1	1	1	1	1	1	1	1	1	1	1	1	1	0.999995	1	1	1	1	0.999995	1	1	0.999995	1	1	1	1	0.999997
10050.1	1	1	1	1	0.999995	1	1	1	1	1	1	1	1	1	1	1	1	1	1	1	1	1	0.999999	1	1	1	1	1	1	0.999999	1	1	0.999995	1	1	1	1	1	1	1	1	1	1	0.999995	0.999997	1	1	1	1
10057.1	1	1	0.999995	0.999997	1	1	1	1	1	1	0.999998	1	1	1	1	1	1	1	1	1	1	1	1	1	1	1	1	1	1	1	1	0.999999	1	1	1	1	1	0.999993	1	1	1	1	1	0.999995	1	1	1	1	1
10057.2	1	1	0.999995	0.999997	1	1	1	1	1	1	0.999998	1	1	1	1	1	1	1	1	1	1	1	1	1	1	1	1	1	1	1	1	0.999999	1	1	1	1	1	0.999993	1	1	1	1	1	0.999995	1	1	1	1	1
10087.1	1	0.999998	1	1	1	1	1	1	0.999999	1	1	1	1	1	1	1	1	1	1	1	1	1	1	1	1	1	0.999997	1	1	1	1	1	0.999995	0.999995	0.999994	0.999995	1	1	1	1	1	1	0.999995	1	1	1	0.999995	1	1
10090.1	1	1	1	1	1	1	1	1	1	1	1	1	1	1	1	0.999999	1	1	1	1	1	1	1	1	1	1	1	1	1	1	1	1	1	1	1	0.999995	1	1	1	1	0.999995	1	1	0.999995	1	1	1	1	0.999997
10157.1	0.966173	0.959861	0.96027	0.957747	0.970238	0.96443	0.96216	0.958132	0.963816	0.954741	0.965194	0.966783	0.964544	0.96599	0.965492	0.962749	0.966966	0.970039	0.963461	0.96604	0.972085	0.962066	0.96571	0.964435	0.965006	0.959522	0.962373	0.956633	0.961683	0.97089	0.963814	0.964158	0.964934	0.969633	0.964291	0.963467	0.959141	0.959069	0.963666	0.964565	0.96256	0.965639	0.964273	0.963157	0.964236	0.964759	0.95805	0.96544	0.951581
10164.1	1	1	1	1	1	1	1	1	1	1	1	1	1	1	1	0.999999	1	1	1	1	1	1	1	1	1	1	1	1	1	1	1	1	1	1	1	0.999995	1	1	1	1	0.999995	1	1	0.999995	1	1	1	1	0.999997
10165.1	0.999996	1	1	0.999997	1	0.999995	1	1	1	0.764656	0.999998	1	0.999997	1	0.999999	1	1	1	1	1	1	1	1	1	1	1	0.999997	1	1	1	1	1	1	1	1	1	1	1	1	1	1	0.999996	1	1	1	1	1	1	0.771863
10166.1	0.945727	0.924706	0.930059	0.925785	0.943652	0.937113	0.928746	0.931185	0.936129	0.927853	0.938425	0.946683	0.932965	0.945472	0.944722	0.940531	0.941413	0.943283	0.935519	0.945537	0.945123	0.939457	0.935052	0.937077	0.938109	0.92416	0.933686	0.923872	0.927971	0.944795	0.931696	0.942685	0.927927	0.942586	0.936873	0.931044	0.92346	0.928104	0.935846	0.941347	0.940211	0.939153	0.942824	0.934979	0.936792	0.937656	0.933324	0.93883	0.923008
10195.1	1	1	1	1	1	1	1	1	1	1	1	1	1	1	1	0.999999	1	1	1	1	1	1	1	1	1	1	1	1	1	1	1	1	1	1	1	0.999995	1	1	1	1	0.999995	1	1	0.999995	1	1	1	1	0.999997
10195.2	1	1	1	1	1	1	1	1	1	1	1	1	1	1	1	0.999999	1	1	1	1	1	1	1	1	1	1	1	1	1	1	1	1	1	1	1	0.999995	1	1	1	1	0.999995	1	1	0.999995	1	1	1	1	0.999997
10195.3	1	1	1	1	1	1	1	1	1	1	1	1	1	1	1	0.999999	1	1	1	1	1	1	1	1	1	1	1	1	1	1	1	1	1	1	1	0.999995	1	1	1	1	0.999995	1	1	0.999995	1	1	1	1	0.999997
10195.4	1	1	1	1	1	1	1	1	1	1	1	1	1	1	1	0.999999	1	1	1	1	1	1	1	1	1	1	1	1	1	1	1	1	1	1	1	0.999995	1	1	1	1	0.999995	1	1	0.999995	1	1	1	1	0.999997
10201.1	1	1	1	1	0.999995	1	1	1	1	0.999995	0.999998	1	1	1	1	1	1	1	1	1	1	0.999995	1	1	1	1	1	1	1	1	1	1	1	0.999997	1	1	1	1	1	1	1	0.999996	0.999995	1	1	1	1	1	1
10229.1	1	1	1	1	1	1	1	1	1	1	1	1	1	1	1	0.999999	1	1	1	1	1	1	1	1	1	1	1	1	1	1	1	1	1	1	1	0.999995	1	1	1	1	0.999995	1	1	0.999995	1	1	1	1	0.999997
10246.1	1	1	1	1	0.999995	1	1	1	1	1	1	1	1	1	1	1	1	1	1	1	1	1	0.999999	1	1	1	1	1	1	0.999999	1	1	0.999995	1	1	1	1	1	1	1	1	1	1	0.999995	0.999997	1	1	1	1
10257.1	1	1	1	0.999997	1	0.999995	1	1	1	1	1	1	1	1	1	1	0.999999	1	1	1	0.999999	1	1	1	0.999998	1	1	1	1	1	1	0.999999	0.999995	0.999997	1	1	1	1	1	1	1	1	1	1	1	1	1	1	1
10312.1	0.999996	1	0.999995	1	1	1	1	1	1	1	1	1	1	1	1	1	1	0.999995	1	1	1	1	0.999999	1	1	1	1	1	1	1	1	0.999999	1	1	0.999994	1	1	1	0.999996	0.999995	1	1	1	0.999995	1	1	1	1	1
10312.2	0.999996	1	0.999995	1	1	1	1	1	1	1	1	1	1	1	1	1	1	0.999995	1	1	1	1	0.999999	1	1	1	1	1	1	1	1	0.999999	1	1	0.999994	1	1	1	0.999996	0.999995	1	1	1	0.999995	1	1	1	1	1
10317.1	1	1	1	1	1	1	1	1	1	1	1	1	1	1	1	0.999999	1	1	1	1	1	1	1	1	1	1	1	1	1	1	1	1	1	1	1	0.999995	1	1	1	1	0.999995	1	1	0.999995	1	1	1	1	0.999997
10317.2	1	1	1	1	1	1	1	1	1	1	1	1	1	1	1	0.999999	1	1	1	1	1	1	1	1	1	1	1	1	1	1	1	1	1	1	1	0.999995	1	1	1	1	0.999995	1	1	0.999995	1	1	1	1	0.999997
10317.3	1	1	1	1	1	1	1	1	1	1	1	1	1	1	1	0.999999	1	1	1	1	1	1	1	1	1	1	1	1	1	1	1	1	1	1	1	0.999995	1	1	1	1	0.999995	1	1	0.999995	1	1	1	1	0.999997
10317.4	1	1	1	1	1	1	1	1	1	1	1	1	1	1	1	0.999999	1	1	1	1	1	1	1	1	1	1	1	1	1	1	1	1	1	1	1	0.999995	1	1	1	1	0.999995	1	1	0.999995	1	1	1	1	0.999997
10317.5	1	1	1	1	1	1	1	1	1	1	1	1	1	1	1	0.999999	1	1	1	1	1	1	1	1	1	1	1	1	1	1	1	1	1	1	1	0.999995	1	1	1	1	0.999995	1	1	0.999995	1	1	1	1	0.999997
10327.1	1	0.999998	1	1	1	0.999995	1	1	0.999999	1	1	1	1	1	0.999999	1	1	1	1	1	1	1	1	1	1	1	1	1	1	1	1	1	1	1	1	1	1	1	1	1	0.999995	1	1	1	1	1	1	1	1
10327.2	1	0.999998	1	1	1	0.999995	1	1	0.999999	1	1	1	1	1	0.999999	1	1	1	1	1	1	1	1	1	1	1	1	1	1	1	1	1	1	1	1	1	1	1	1	1	0.999995	1	1	1	1	1	1	1	1
10331.1	1	1	1	1	1	1	1	1	1	1	1	1	1	1	1	0.999999	1	1	1	1	1	1	1	1	1	1	1	1	1	1	1	1	1	1	1	0.999995	1	1	1	1	0.999995	1	1	0.999995	1	1	1	1	0.999997
1036.1	1	1	1	1	0.999995	0.999995	1	1	1	1	1	1	1	1	1	1	1	1	1	1	1	1	1	1	1	1	1	1	1	1	1	1	0.999995	1	1	1	1	1	1	1	1	1	1	1	1	1	1	1	1
10380.1	1	1	1	0.999997	1	1	1	0.999994	1	1	1	0.999998	1	0.999995	1	1	1	1	0.999998	1	1	1	1	1	1	0.999999	1	1	1	1	1	0.999999	1	1	1	1	1	1	1	1	1	0.999996	1	1	0.999995	1	0.999995	1	1
10390.1	0	0	0	0	0	0	0	0	0	0	0	0	0	0	0	0	0	0	0	0	0	0	0	0	0	0	0	0	0	0	0	0	0	0	0	0	0	0	0	0	0	0	0	0	0	0	0	0	0
10396.1	0	0	0	0	0	0	0	0	0	0	0	0	0	0	0	0	0	0	0	0	0	0	0	0	0	0	0	0	0	0	0	0	0	0	0	0	0	0	0	0	0	0	0	0	0	0	0	0	0
1040.1	0.998106	0.997986	0.998018	0.997994	0.998004	0.998017	0.998011	0.998126	0.99797	0.99812	0.997985	0.998077	0.997998	0.998078	0.998066	0.998073	0.99797	0.99801	0.997984	0.998092	0.997992	0.998111	0.997975	0.997964	0.997987	0.997968	0.997993	0.998037	0.997964	0.998008	0.997986	0.998068	0.998009	0.998001	0.998023	0.998015	0.997987	0.998034	0.998003	0.998116	0.998109	0.998005	0.998111	0.998015	0.998013	0.998026	0.998117	0.997995	0.998102
10400.1	0.373045	0.440685	0.443316	0.4679	0.372029	0.401617	0.418311	0.451229	0.407202	0.483276	0.39358	0.366767	0.394641	0.374467	0.379151	0.405831	0.375636	0.374385	0.410941	0.374154	0.354409	0.412921	0.382864	0.400676	0.395483	0.443806	0.421941	0.478108	0.422458	0.365017	0.401694	0.392102	0.401843	0.378586	0.403084	0.405465	0.447804	0.45554	0.409104	0.38876	0.408116	0.389352	0.391528	0.414353	0.403512	0.398428	0.451934	0.391225	0.514476
10400.2	0.373045	0.440685	0.443316	0.4679	0.372029	0.401617	0.418311	0.451229	0.407202	0.483276	0.39358	0.366767	0.394641	0.374467	0.379151	0.405831	0.375636	0.374385	0.410941	0.374154	0.354409	0.412921	0.382864	0.400676	0.395483	0.443806	0.421941	0.478108	0.422458	0.365017	0.401694	0.392102	0.401843	0.378586	0.403084	0.405465	0.447804	0.45554	0.409104	0.38876	0.408116	0.389352	0.391528	0.414353	0.403512	0.398428	0.451934	0.391225	0.514476
10400.3	0.373045	0.440685	0.443316	0.4679	0.372029	0.401617	0.418311	0.451229	0.407202	0.483276	0.39358	0.366767	0.394641	0.374467	0.379151	0.405831	0.375636	0.374385	0.410941	0.374154	0.354409	0.412921	0.382864	0.400676	0.395483	0.443806	0.421941	0.478108	0.422458	0.365017	0.401694	0.392102	0.401843	0.378586	0.403084	0.405465	0.447804	0.45554	0.409104	0.38876	0.408116	0.389352	0.391528	0.414353	0.403512	0.398428	0.451934	0.391225	0.514476
10402.1	1	1	1	1	1	1	1	1	1	1	1	1	1	1	1	0.999999	1	1	1	1	1	1	1	1	1	1	1	1	1	1	1	1	1	1	1	0.999995	1	1	1	1	0.999995	1	1	0.999995	1	1	1	1	0.999997
10423.1	0	0	0	0	0	0	0	0	0	0	0	0	0	0	0	0	0	0	0	0	0	0	0	0	0	0	0	0	0	0	0	0	0	0	0	0	0	0	0	0	0	0	0	0	0	0	0	0	0
10423.2	0	0	0	0	0	0	0	0	0	0	0	0	0	0	0	0	0	0	0	0	0	0	0	0	0	0	0	0	0	0	0	0	0	0	0	0	0	0	0	0	0	0	0	0	0	0	0	0	0
10476.1	0.269079	0.545242	0.913543	0.572496	0.358631	0.573387	0.343139	0.529827	0.467009	0.644911	0.521627	0.296698	0.40699	0.337051	0.350952	0.404463	0.383656	0.452678	0.278565	0.317442	0.334576	0.245185	0.310539	0.618981	0.429828	0.407802	0.414678	0.444526	0.373153	0.383506	0.337962	0.20282	0.468526	0.414855	0.495923	0.288248	0.449548	0.465506	0.519394	0.336254	0.302983	0.509416	0.36618	0.353153	0.416532	0.422581	0.467452	0.350977	0.430022
10476.2	0.269079	0.545242	0.913543	0.572496	0.358631	0.573387	0.343139	0.529827	0.467009	0.644911	0.521627	0.296698	0.40699	0.337051	0.350952	0.404463	0.383656	0.452678	0.278565	0.317442	0.334576	0.245185	0.310539	0.618981	0.429828	0.407802	0.414678	0.444526	0.373153	0.383506	0.337962	0.20282	0.468526	0.414855	0.495923	0.288248	0.449548	0.465506	0.519394	0.336254	0.302983	0.509416	0.36618	0.353153	0.416532	0.422581	0.467452	0.350977	0.430022
10554.1	0	0	0	0	0	0	0	0	0	0	0	0	0	0	0	0	0	0	0	0	0	0	0	0	0	0	0	0	0	0	0	0	0	0	0	0	0	0	0	0	0	0	0	0	0	0	0	0	0
10555.1	0	0	0	0	0	0	0	0	0	0	0	0	0	0	0	0	0	0	0	0	0	0	0	0	0	0	0	0	0	0	0	0	0	0	0	0	0	0	0	0	0	0	0	0	0	0	0	0	0
10558.1	0	0	0	0	0	0	0	0	0	0	0	0	0	0	0	0	0	0	0	0	0	0	0	0	0	0	0	0	0	0	0	0	0	0	0	0	0	0	0	0	0	0	0	0	0	0	0	0	0
10559.1	1	1	1	1	1	1	1	1	1	1	1	1	1	1	1	0.999999	1	1	1	1	1	1	1	1	1	1	1	1	1	1	1	1	1	1	1	0.999995	1	1	1	1	0.999995	1	1	0.999995	1	1	1	1	0.999997
10560.1	1	1	1	1	0.999995	1	1	1	1	1	1	1	0.999997	1	0.999999	1	1	0.999995	0.999998	1	1	1	1	1	1	1	1	1	1	1	1	1	1	1	0.999994	1	1	1	0.999996	1	1	1	1	1	1	1	0.999995	1	1
10568.1	0.999996	1	1	1	0.999995	1	1	0.999994	1	1	1	1	1	1	1	1	1	0.999995	1	1	1	1	1	1	0.999998	1	1	1	1	1	0.999998	1	1	1	1	1	1	1	1	1	0.999995	1	1	1	0.999995	0.999994	1	0.999997	1
10587.1	1	1	1	1	1	1	1	1	1	1	1	1	1	1	1	0.999999	1	1	1	1	1	1	1	1	1	1	1	1	1	1	1	1	1	1	1	0.999995	1	1	1	1	0.999995	1	1	0.999995	1	1	1	1	0.999997
10587.2	1	1	1	1	1	1	1	1	1	1	1	1	1	1	1	0.999999	1	1	1	1	1	1	1	1	1	1	1	1	1	1	1	1	1	1	1	0.999995	1	1	1	1	0.999995	1	1	0.999995	1	1	1	1	0.999997
10587.3	1	1	1	1	1	1	1	1	1	1	1	1	1	1	1	0.999999	1	1	1	1	1	1	1	1	1	1	1	1	1	1	1	1	1	1	1	0.999995	1	1	1	1	0.999995	1	1	0.999995	1	1	1	1	0.999997
10588.1	1	1	1	1	1	1	1	1	1	1	1	0.999998	1	1	1	1	1	0.999997	0.999998	0.999997	1	1	1	1	1	1	1	0.999993	1	1	0.999998	1	0.999995	1	0.999994	1	1	1	1	1	1	1	1	1	1	1	1	0.999997	1
10599.1	0.999996	1	1	0.999997	1	1	1	1	1	0.999995	0.999998	0.999998	1	1	1	1	1	1	1	1	1	1	1	1	1	1	1	1	1	1	0.999998	1	0.999997	1	0.999994	1	1	0.999993	1	0.999995	1	0.999996	1	1	0.999995	1	1	1	1
10606.1	3.57466e-11	0	1.94295e-10	0	0	1.83825e-09	5.51571e-09	1.79956e-09	3.61991e-10	0	1.5096e-09	0	0	6.31772e-10	0	9.09882e-10	0	2.06874e-09	0	0	0	1.89557e-10	0	8.10315e-10	8.8592e-09	0	1.03692e-10	0	2.52386e-09	0	1.27037e-10	0	3.68265e-10	0	3.81083e-10	1.06613e-09	2.19906e-09	0	0	1.7205e-09	6.93643e-10	0	5.3315e-11	6.44145e-10	0	4.61047e-10	0	0	0
10610.1	1	1	1	1	1	1	1	1	1	1	1	1	1	1	1	0.999999	1	1	1	1	1	1	1	1	1	1	1	1	1	1	1	1	1	1	1	0.999995	1	1	1	1	0.999995	1	1	0.999995	1	1	1	1	0.999997
10632.1	0.269079	0.545242	0.913543	0.572496	0.358631	0.573387	0.343139	0.529827	0.467009	0.644911	0.521627	0.296698	0.40699	0.337051	0.350952	0.404463	0.383656	0.452678	0.278565	0.317442	0.334576	0.245185	0.310539	0.618981	0.429828	0.407802	0.414678	0.444526	0.373153	0.383506	0.337962	0.20282	0.468526	0.414855	0.495923	0.288248	0.449548	0.465506	0.519394	0.336254	0.302983	0.509416	0.36618	0.353153	0.416532	0.422581	0.467452	0.350977	0.430022
10654.1	0	0	0	0	0	0	0	0	0	0	0	0	0	0	0	0	0	0	0	0	0	0	0	0	0	0	0	0	0	0	0	0	0	0	0	0	0	0	0	0	0	0	0	0	0	0	0	0	0
10678.1	1	1	1	1	1	1	1	1	1	1	1	1	1	1	1	0.999999	1	1	1	1	1	1	1	1	1	1	1	1	1	1	1	1	1	1	1	0.999995	1	1	1	1	0.999995	1	1	0.999995	1	1	1	1	0.999997
10678.2	1	1	1	1	1	1	1	1	1	1	1	1	1	1	1	0.999999	1	1	1	1	1	1	1	1	1	1	1	1	1	1	1	1	1	1	1	0.999995	1	1	1	1	0.999995	1	1	0.999995	1	1	1	1	0.999997
10682.1	0	0	0	0	0	0	0	0	0	0	0	0	0	0	0	0	0	0	0	0	0	0	0	0	0	0	0	0	0	0	0	0	0	0	0	0	0	0	0	0	0	0	0	0	0	0	0	0	0
10690.1	1	1	1	1	1	1	1	1	1	1	1	1	1	1	1	0.999999	1	1	1	1	1	1	1	1	1	1	1	1	1	1	1	1	1	1	1	0.999995	1	1	1	1	0.999995	1	1	0.999995	1	1	1	1	0.999997
107.1	1	1	1	1	1	1	1	0.999994	1	1	1	1	1	1	1	1	0.999999	0.999995	1	1	1	1	0.999999	1	1	1	0.999997	1	1	1	1	1	0.999995	0.999995	1	1	1	1	1	1	1	1	1	0.999995	0.999995	1	1	0.999997	0.999997
10723.1	1	1	1	1	1	1	0.999995	1	1	1	1	0.999998	1	0.999998	1	1	1	1	1	1	1	1	1	1	1	1	1	1	1	1	1	1	1	1	1	1	1	1	1	1	1	1	0.999995	1	0.999995	1	0.999995	1	1
10768.1	0.373045	0.440685	0.443316	0.4679	0.372029	0.401617	0.418311	0.451229	0.407202	0.483276	0.39358	0.366767	0.394641	0.374467	0.379151	0.405831	0.375636	0.374385	0.410941	0.374154	0.354409	0.412921	0.382864	0.400676	0.395483	0.443806	0.421941	0.478108	0.422458	0.365017	0.401694	0.392102	0.401843	0.378586	0.403084	0.405465	0.447804	0.45554	0.409104	0.38876	0.408116	0.389352	0.391528	0.414353	0.403512	0.398428	0.451934	0.391225	0.514476
10768.2	0.373045	0.440685	0.443316	0.4679	0.372029	0.401617	0.418311	0.451229	0.407202	0.483276	0.39358	0.366767	0.394641	0.374467	0.379151	0.405831	0.375636	0.374385	0.410941	0.374154	0.354409	0.412921	0.382864	0.400676	0.395483	0.443806	0.421941	0.478108	0.422458	0.365017	0.401694	0.392102	0.401843	0.378586	0.403084	0.405465	0.447804	0.45554	0.409104	0.38876	0.408116	0.389352	0.391528	0.414353	0.403512	0.398428	0.451934	0.391225	0.514476
10786.1	1	1	1	1	0.999995	1	1	1	1	1	1	1	1	1	1	1	1	1	1	1	1	1	0.999999	1	1	1	1	1	1	0.999999	1	1	0.999995	1	1	1	1	1	1	1	1	1	1	0.999995	0.999997	1	1	1	1
10797.1	0	0.0833126	0	0	0	0	0	0	0	0	0	0	0	0	0	0	0	0	0.0539768	0	0	0	0	0	0	0.14014	0.342569	0.238304	0	0	0.0991172	0	0	0	0	0.145067	0	0.101834	0	0	0	0	0	0.00928891	0	0	0	0	0.760767
108.1	1	1	1	1	1	1	1	0.999994	1	1	1	1	1	1	1	1	0.999999	0.999995	1	1	1	1	0.999999	1	1	1	0.999997	1	1	1	1	1	0.999995	0.999995	1	1	1	1	1	1	1	1	1	0.999995	0.999995	1	1	0.999997	0.999997
10840.1	1	0.999998	1	1	1	1	1	0.999994	1	1	1	0.999998	0.999997	1	1	0.999999	1	0.999995	1	1	1	1	0.999999	1	1	1	1	1	1	0.999995	1	0.999999	1	1	1	1	1	1	0.999996	0.999995	1	1	0.999995	0.999995	1	1	1	1	0.999997
10841.1	0.959846	0.942367	0.954865	0.950685	0.962856	0.961033	0.946683	0.946377	0.960166	0.939901	0.962195	0.960899	0.951165	0.959584	0.958776	0.954222	0.964836	0.962488	0.959626	0.959647	0.964089	0.953036	0.95336	0.961127	0.961915	0.941733	0.958006	0.948961	0.945791	0.963974	0.949794	0.956564	0.953247	0.961812	0.960821	0.949139	0.941013	0.952887	0.959914	0.957168	0.953856	0.962837	0.956692	0.959147	0.96075	0.961513	0.946225	0.962551	0.934458
10841.2	0.959846	0.942367	0.954865	0.950685	0.962856	0.961033	0.946683	0.946377	0.960166	0.939901	0.962195	0.960899	0.951165	0.959584	0.958776	0.954222	0.964836	0.962488	0.959626	0.959647	0.964089	0.953036	0.95336	0.961127	0.961915	0.941733	0.958006	0.948961	0.945791	0.963974	0.949794	0.956564	0.953247	0.961812	0.960821	0.949139	0.941013	0.952887	0.959914	0.957168	0.953856	0.962837	0.956692	0.959147	0.96075	0.961513	0.946225	0.962551	0.934458
10846.1	1	1	0.999995	1	1	1	1	0.999994	1	1	0.999998	1	1	1	1	0.999999	1	1	1	1	1	1	1	1	0.999998	1	1	1	1	1	1	1	1	0.999995	1	1	1	1	1	1	0.999995	1	1	0.999995	1	1	1	0.999997	1
10858.1	1	1	1	1	1	1	1	1	1	1	1	1	1	1	1	1	0.999999	1	1	1	1	1	1	1	0.999998	1	0.999997	0.999993	1	0.999995	1	1	0.999995	1	0.999994	1	0.999998	1	1	0.999995	0.999995	0.999996	1	1	1	1	1	1	1
10861.1	1	0.999998	0.999995	1	1	1	1	1	1	1	1	0.999998	1	1	1	1	1	1	1	1	1	1	1	1	1	1	1	0.999993	1	1	1	1	0.999995	1	1	1	1	1	1	0.999995	1	0.999996	1	1	1	1	1	1	1
10861.2	1	0.999998	0.999995	1	1	1	1	1	1	1	1	0.999998	1	1	1	1	1	1	1	1	1	1	1	1	1	1	1	0.999993	1	1	1	1	0.999995	1	1	1	1	1	1	0.999995	1	0.999996	1	1	1	1	1	1	1
10861.3	1	0.999998	0.999995	1	1	1	1	1	1	1	1	0.999998	1	1	1	1	1	1	1	1	1	1	1	1	1	1	1	0.999993	1	1	1	1	0.999995	1	1	1	1	1	1	0.999995	1	0.999996	1	1	1	1	1	1	1
10870.1	1	1	1	1	0.999995	0.999995	1	1	1	1	1	1	1	1	1	1	1	0.999995	1	1	1	1	1	1	1	1	1	1	1	1	1	1	1	1	1	1	1	1	1	1	1	1	1	0.999995	1	1	0.999995	1	1
10873.1	1	1	1	1	1	1	1	1	1	0.999995	1	1	1	1	1	1	0.999999	1	1	1	1	1	1	1	1	1	1	0.999993	1	1	1	1	1	1	1	1	1	1	1	1	1	1	1	1	1	1	1	1	1
109.1	1	1	1	1	1	1	1	0.999994	1	1	1	1	1	1	1	1	0.999999	0.999995	1	1	1	1	0.999999	1	1	1	0.999997	1	1	1	1	1	0.999995	0.999995	1	1	1	1	1	1	1	1	1	0.999995	0.999995	1	1	0.999997	0.999997
10905.1	1	1	1	1	1	1	1	1	1	1	1	1	1	1	1	0.999999	1	1	1	1	1	1	1	1	1	1	1	1	1	1	1	1	1	1	1	0.999995	1	1	1	1	0.999995	1	1	0.999995	1	1	1	1	0.999997
10919.1	1	1	1	1	1	1	1	1	1	1	1	1	1	1	1	0.999999	1	1	1	1	1	1	1	1	1	1	1	1	1	1	1	1	1	1	1	0.999995	1	1	1	1	0.999995	1	1	0.999995	1	1	1	1	0.999997
10919.2	1	1	1	1	1	1	1	1	1	1	1	1	1	1	1	0.999999	1	1	1	1	1	1	1	1	1	1	1	1	1	1	1	1	1	1	1	0.999995	1	1	1	1	0.999995	1	1	0.999995	1	1	1	1	0.999997
10935.1	0.999996	1	1	1	0.999995	1	1	1	1	1	1	1	1	1	1	1	1	1	1	1	1	1	0.999999	1	1	1	1	0.999993	1	1	0.999998	0.999999	1	1	1	1	0.999998	1	1	1	1	1	1	1	1	1	1	1	1
10935.2	0.999996	1	1	1	0.999995	1	1	1	1	1	1	1	1	1	1	1	1	1	1	1	1	1	0.999999	1	1	1	1	0.999993	1	1	0.999998	0.999999	1	1	1	1	0.999998	1	1	1	1	1	1	1	1	1	1	1	1
10948.1	1	1	1	1	1	1	1	1	1	1	1	1	1	1	1	0.999999	1	1	1	1	1	1	1	1	1	1	1	1	1	1	1	1	1	1	1	0.999995	1	1	1	1	0.999995	1	1	0.999995	1	1	1	1	0.999997
10965.1	1	1	1	1	1	1	1	1	1	1	1	0.999998	0.999997	1	1	1	1	0.999995	1	1	0.999999	0.999995	0.999999	1	1	1	1	1	1	1	1	1	1	1	1	1	1	1	0.999996	1	1	0.999996	1	1	0.999995	1	1	1	1
10975.1	0	0	0	0	1.38072e-10	0	5.15397e-11	1.04422e-10	0	0	0	0	0	3.89529e-11	0	9.49361e-11	0	0	0	0	0	0	0	1.07897e-10	0	0	2.35035e-11	0	0	3.69571e-11	0	8.2438e-11	0	1.38077e-12	0	1.31362e-10	0	0	0	0	0	0	0	0	0	7.33052e-11	0	0	0
10991.1	1	1	1	1	0.999995	1	1	1	1	0.999995	0.999998	1	1	0.999998	0.999999	0.999999	1	1	1	1	1	1	1	1	1	1	1	0.999993	1	1	0.999998	1	1	1	1	0.999995	1	1	0.999996	1	1	1	0.999995	1	1	1	1	1	1
10993.1	1	1	1	1	0.988651	1	1	1	1	1	1	1	0.999997	1	1	1	1	0.988581	1	1	0.988167	1	1	1	1	1	1	1	1	0.988971	1	0.999999	0.98703	0.988362	0.999994	1	1	1	1	0.999995	1	1	1	1	1	1	1	1	1
10998.1	0.999996	1	1	1	1	1	1	1	1	1	1	1	0.999997	0.999998	1	1	1	1	1	0.999997	1	1	0.999999	1	1	1	1	1	1	0.999995	1	0.999999	1	1	1	1	1	1	1	0.999995	1	1	1	1	1	1	1	1	1
10999.1	1	0.999998	1	1	1	1	1	1	1	1	0.999998	1	1	0.999998	1	1	1	0.999995	0.999998	1	0.999999	0.999995	1	1	1	1	1	1	1	1	1	1	0.999995	1	0.999994	1	1	1	1	0.999995	1	1	1	0.999995	1	0.999994	1	1	1
11000.1	1	0.999998	1	1	1	1	1	1	1	1	0.999998	1	1	0.999998	1	1	1	0.999995	0.999998	1	0.999999	0.999995	1	1	1	1	1	1	1	1	1	1	0.999995	1	0.999994	1	1	1	1	0.999995	1	1	1	0.999995	1	0.999994	1	1	1
11001.1	0.999996	1	1	1	0.999995	1	0.999995	1	0.999999	1	1	1	1	1	1	1	1	1	1	1	1	0.999995	1	1	1	1	0.999997	0.999993	1	0.999995	1	1	1	1	1	0.999995	1	1	1	1	1	0.999996	0.999995	0.999995	1	0.999994	1	1	0.999997
1103.1	0.999996	1	1	1	0.999999	0.999995	1	1	1	1	1	1	1	1	1	1	1	1	1	1	1	1	1	1	1	0.999999	1	1	1	1	1	1	0.999995	1	0.999994	1	1	1	1	1	0.999995	1	1	1	1	1	1	1	1
1103.2	0.999996	1	1	1	0.999999	0.999995	1	1	1	1	1	1	1	1	1	1	1	1	1	1	1	1	1	1	1	0.999999	1	1	1	1	1	1	0.999995	1	0.999994	1	1	1	1	1	0.999995	1	1	1	1	1	1	1	1
1103.3	0.999996	1	1	1	0.999999	0.999995	1	1	1	1	1	1	1	1	1	1	1	1	1	1	1	1	1	1	1	0.999999	1	1	1	1	1	1	0.999995	1	0.999994	1	1	1	1	1	0.999995	1	1	1	1	1	1	1	1
1103.4	0.999996	1	1	1	0.999999	0.999995	1	1	1	1	1	1	1	1	1	1	1	1	1	1	1	1	1	1	1	0.999999	1	1	1	1	1	1	0.999995	1	0.999994	1	1	1	1	1	0.999995	1	1	1	1	1	1	1	1
11041.1	1	1	1	1	1	1	1	1	1	1	1	1	1	1	1	0.999999	1	1	1	1	1	1	1	1	1	1	1	1	1	1	1	1	1	1	1	0.999995	1	1	1	1	0.999995	1	1	0.999995	1	1	1	1	0.999997
11046.1	1	1	1	1	1	1	1	1	1	1	1	1	1	1	1	0.999999	1	1	1	1	1	1	1	1	1	1	1	1	1	1	1	1	1	1	1	0.999995	1	1	1	1	0.999995	1	1	0.999995	1	1	1	1	0.999997
1109.1	1	1	1	1	1	1	0.999995	1	1	1	1	1	1	1	1	0.999999	1	1	1	1	1	1	1	1	0.999998	1	1	1	1	1	1	0.999999	1	1	0.999994	1	1	0.99999	1	1	1	1	1	1	1	1	1	1	1
111.1	1	1	1	1	1	1	1	0.999994	1	1	1	1	1	1	1	1	0.999999	0.999995	1	1	1	1	0.999999	1	1	1	0.999997	1	1	1	1	1	0.999995	0.999995	1	1	1	1	1	1	1	1	1	0.999995	0.999995	1	1	0.999997	0.999997
11112.1	0.964788	0.941725	0.964039	0.961715	0.968501	0.967936	0.945162	0.95606	0.967361	0.952465	0.968651	0.965471	0.948751	0.964611	0.964079	0.961101	0.970311	0.968276	0.967028	0.964655	0.973135	0.960333	0.950517	0.967965	0.968475	0.941227	0.966009	0.96081	0.944474	0.969215	0.947662	0.962632	0.951008	0.967837	0.967805	0.947124	0.940642	0.962915	0.96722	0.963038	0.960869	0.969068	0.962725	0.966743	0.967754	0.968243	0.955975	0.968882	0.948965
11136.1	1	1	1	1	0.999995	1	1	1	1	1	1	1	1	1	1	1	1	0.999995	1	1	0.999999	1	1	1	1	1	1	1	1	1	0.999998	1	1	1	1	0.999995	0.999998	1	1	1	1	0.999996	1	1	1	1	1	1	1
11164.1	1	1	0.999995	1	0.999995	1	0.999995	1	1	1	1	1	1	1	1	1	0.999999	1	1	1	1	1	1	1	1	1	1	1	1	0.999999	1	1	1	0.999995	1	0.999995	0.999998	0.999993	1	1	1	1	1	1	1	1	1	1	1
1118.1	1	1	1	1	1	1	1	1	1	1	1	1	1	1	1	0.999999	1	1	1	1	1	1	1	1	1	1	1	1	1	1	1	1	1	1	1	0.999995	1	1	1	1	0.999995	1	1	0.999995	1	1	1	1	0.999997
11181.1	1	1	1	1	1	1	1	1	1	1	1	1	1	1	1	0.999999	1	1	1	1	1	1	1	1	1	1	1	1	1	1	1	1	1	1	1	0.999995	1	1	1	1	0.999995	1	1	0.999995	1	1	1	1	0.999997
11182.1	0.999996	1	1	1	1	1	1	0.999994	1	1	1	1	1	1	1	1	1	1	1	1	1	1	1	1	1	1	1	1	1	1	1	0.999999	1	1	1	1	0.999998	1	1	1	0.999995	0.999996	0.999995	1	1	0.999994	1	1	1
11185.1	1	1	1	1	1	1	1	1	1	1	1	1	1	1	1	0.999999	1	1	1	1	1	1	1	1	1	1	1	1	1	1	1	1	1	1	1	0.999995	1	1	1	1	0.999995	1	1	0.999995	1	1	1	1	0.999997
1119.1	0	0	0	0	0	0	0	0	0	0	0	0	0	0	0	0	0	0	0	0	0	0	0	0	0	0	0	0	0	0	0	0	0	0	0	0	0	0	0	0	0	0	0	0	0	0	0	0	0
1119.2	0	0	0	0	0	0	0	0	0	0	0	0	0	0	0	0	0	0	0	0	0	0	0	0	0	0	0	0	0	0	0	0	0	0	0	0	0	0	0	0	0	0	0	0	0	0	0	0	0
112.1	1	1	1	1	1	1	1	0.999994	1	1	1	1	1	1	1	1	0.999999	0.999995	1	1	1	1	0.999999	1	1	1	0.999997	1	1	1	1	1	0.999995	0.999995	1	1	1	1	1	1	1	1	1	0.999995	0.999995	1	1	0.999997	0.999997
112.2	1	1	1	1	1	1	1	0.999994	1	1	1	1	1	1	1	1	0.999999	0.999995	1	1	1	1	0.999999	1	1	1	0.999997	1	1	1	1	1	0.999995	0.999995	1	1	1	1	1	1	1	1	1	0.999995	0.999995	1	1	0.999997	0.999997
1120.1	1	1	1	1	0.999995	1	1	0.999998	1	1	0.999998	0.999998	1	1	1	1	1	1	1	0.999997	0.999999	1	1	1	1	0.999999	1	1	1	1	1	1	0.999995	0.999995	1	1	1	1	1	1	1	0.999996	1	0.999995	1	0.999994	1	1	1
1120.2	1	1	1	1	0.999995	1	1	0.999998	1	1	0.999998	0.999998	1	1	1	1	1	1	1	0.999997	0.999999	1	1	1	1	0.999999	1	1	1	1	1	1	0.999995	0.999995	1	1	1	1	1	1	1	0.999996	1	0.999995	1	0.999994	1	1	1
11212.1	1	1	1	0.999997	1	0.999995	0.999995	1	1	1	1	1	0.999997	1	1	1	1	0.948009	1	1	0.943965	1	1	1	1	1	1	1	1	0.971011	1	1	1	1	1	1	1	1	1	1	1	1	1	1	1	1	1	1	0.999997
11226.1	1	1	1	1	1	1	1	1	1	1	1	1	1	1	1	0.999999	1	1	1	1	1	1	1	1	1	1	1	1	1	1	1	1	1	1	1	0.999995	1	1	1	1	0.999995	1	1	0.999995	1	1	1	1	0.999997
11227.1	1	1	1	1	1	1	1	1	1	1	1	1	1	1	1	0.999999	1	1	1	1	1	1	1	1	1	1	1	1	1	1	1	1	1	1	1	0.999995	1	1	1	1	0.999995	1	1	0.999995	1	1	1	1	0.999997
11238.1	0.999996	0.999998	1	1	0.999995	1	1	1	1	0.999995	1	1	1	1	1	1	1	1	1	0.999997	1	1	1	1	1	1	1	1	1	1	1	0.999999	0.999995	1	1	1	0.999998	1	1	1	1	1	1	1	1	1	1	1	1
112483	1	1	1	1	1	1	1	1	1	1	1	1	1	1	1	0.999999	1	1	1	1	1	1	1	1	1	1	1	1	1	1	1	1	1	1	1	0.999995	1	1	1	1	0.999995	1	1	0.999995	1	1	1	1	0.999997
11253.1	1	1	1	1	1	1	1	1	1	1	1	1	1	1	1	0.999999	1	1	1	1	1	1	1	1	1	1	1	1	1	1	1	1	1	1	1	0.999995	1	1	1	1	0.999995	1	1	0.999995	1	1	1	1	0.999997
11254.1	0.999996	0.999998	1	1	1	1	1	1	1	1	1	1	1	1	1	1	1	0.999995	1	1	1	1	1	1	1	1	0.999997	1	1	1	1	1	1	0.999995	1	1	1	1	1	1	1	1	1	1	1	1	1	1	0.999997
112611	1	1	1	1	1	1	1	0.999994	1	1	1	1	1	0.999998	1	1	1	1	0.999998	1	0.999999	1	1	1	1	1	1	0.999993	1	0.999995	1	1	1	1	1	1	1	1	1	1	1	1	1	1	1	1	0.999995	1	1
112724	1	0.999998	1	1	1	1	1	1	1	1	0.999998	1	1	1	1	0.999999	1	1	0.999998	1	1	1	1	1	1	1	1	1	1	1	1	1	1	0.999995	0.999994	0.999995	1	1	1	1	1	1	1	1	1	1	1	1	1
11282.1	1	1	1	1	1	1	1	1	1	1	1	1	1	1	1	0.999999	1	1	1	1	1	1	1	1	1	1	1	1	1	1	1	1	1	1	1	0.999995	1	1	1	1	0.999995	1	1	0.999995	1	1	1	1	0.999997
11282.2	1	1	1	1	1	1	1	1	1	1	1	1	1	1	1	0.999999	1	1	1	1	1	1	1	1	1	1	1	1	1	1	1	1	1	1	1	0.999995	1	1	1	1	0.999995	1	1	0.999995	1	1	1	1	0.999997
11283.1	1	1	1	1	1	1	1	1	1	1	1	1	1	1	1	0.999999	1	1	1	1	1	1	1	1	1	1	1	1	1	1	1	1	1	1	1	0.999995	1	1	1	1	0.999995	1	1	0.999995	1	1	1	1	0.999997
11285.1	1	1	1	1	1	1	1	1	1	1	1	1	1	1	1	0.999999	1	1	1	1	1	1	1	1	1	1	1	1	1	1	1	1	1	1	1	0.999995	1	1	1	1	0.999995	1	1	0.999995	1	1	1	1	0.999997
113.1	1	1	1	1	1	1	1	0.999994	1	1	1	1	1	1	1	1	0.999999	0.999995	1	1	1	1	0.999999	1	1	1	0.999997	1	1	1	1	1	0.999995	0.999995	1	1	1	1	1	1	1	1	1	0.999995	0.999995	1	1	0.999997	0.999997
113026	1	0.999998	1	1	0.999995	1	1	1	0.999999	1	0.999998	1	1	1	1	1	1	0.999995	1	0.999997	1	1	1	1	0.999998	1	1	0.999993	1	1	1	1	1	1	1	1	1	0.999993	1	0.999995	0.999995	0.999996	0.999995	0.999995	1	1	1	1	1
11309.1	1	1	0.999995	1	1	1	1	1	1	1	0.999998	1	1	1	1	1	1	0.999995	1	1	1	1	1	1	1	1	1	1	1	1	1	1	0.999995	1	1	1	1	1	1	1	1	1	0.999995	1	1	1	1	1	1
113189	1	1	1	1	1	1	1	1	1	1	1	1	1	1	1	0.999999	1	1	1	1	1	1	1	1	1	1	1	1	1	1	1	1	1	1	1	0.999995	1	1	1	1	0.999995	1	1	0.999995	1	1	1	1	0.999997
11320.1	1	1	1	1	1	1	1	1	1	1	1	1	1	1	1	0.999999	1	1	1	1	1	1	1	1	1	1	1	1	1	1	1	1	1	1	1	0.999995	1	1	1	1	0.999995	1	1	0.999995	1	1	1	1	0.999997
113235	1	1	1	1	1	1	1	1	1	1	1	1	1	1	1	0.999999	1	1	1	1	1	1	1	1	1	1	1	1	1	1	1	1	1	1	1	0.999995	1	1	1	1	0.999995	1	1	0.999995	1	1	1	1	0.999997
11343.1	0.999996	1	1	1	1	1	1	0.999994	1	1	1	1	1	1	0.999999	0.999999	1	0.999995	1	0.999997	1	1	1	1	1	1	1	1	1	0.999992	1	1	1	1	0.999994	0.999995	1	0.999993	1	1	1	1	1	1	1	0.999994	1	1	0.999997
11343.2	0.999996	1	1	1	1	1	1	0.999994	1	1	1	1	1	1	0.999999	0.999999	1	0.999995	1	0.999997	1	1	1	1	1	1	1	1	1	0.999992	1	1	1	1	0.999994	0.999995	1	0.999993	1	1	1	1	1	1	1	0.999994	1	1	0.999997
113451	1	1	1	1	1	1	1	1	1	1	1	1	1	1	1	0.999999	1	1	1	1	1	1	1	1	1	1	1	1	1	1	1	1	1	1	1	0.999995	1	1	1	1	0.999995	1	1	0.999995	1	1	1	1	0.999997
113452	0.381914	0	0.316917	0	0.0780755	0.255063	0	0	0.0674551	0	0.131342	0.245882	0.164537	0.430623	0.153344	0.131121	0.248409	0.20009	0	0.247963	0.223874	0.0293096	0.0706796	0.42114	0.221661	0	0	0	0	0.0792699	0	0.119893	0	0.0194757	0.287376	0	0	0	0.15229	0.235605	0.204032	0.113194	0.159458	0	0.234053	0.0982985	0	0.246374	0
114.1	1	1	1	1	1	1	1	0.999994	1	1	1	1	1	1	1	1	0.999999	0.999995	1	1	1	1	0.999999	1	1	1	0.999997	1	1	1	1	1	0.999995	0.999995	1	1	1	1	1	1	1	1	1	0.999995	0.999995	1	1	0.999997	0.999997
114112	1	1	1	1	1	1	1	1	1	1	1	1	1	1	1	0.999999	1	1	1	1	1	1	1	1	1	1	1	1	1	1	1	1	1	1	1	0.999995	1	1	1	1	0.999995	1	1	0.999995	1	1	1	1	0.999997
114134	1	0.999998	1	1	1	0.999995	0.999995	1	1	1	1	1	1	0.999998	1	0.999999	0.999999	0.999995	0.999998	1	1	1	1	1	1	1	0.999997	1	1	1	1	1	1	0.999995	0.999994	1	1	1	0.999996	1	1	0.999996	1	0.999995	1	0.999994	0.999995	0.999997	1
114805	1	1	1	1	1	1	1	1	1	1	1	1	1	1	1	0.999999	1	1	1	1	1	1	1	1	1	1	1	1	1	1	1	1	1	1	1	0.999995	1	1	1	1	0.999995	1	1	0.999995	1	1	1	1	0.999997
115.1	1	1	1	1	1	1	1	0.999994	1	1	1	1	1	1	1	1	0.999999	0.999995	1	1	1	1	0.999999	1	1	1	0.999997	1	1	1	1	1	0.999995	0.999995	1	1	1	1	1	1	1	1	1	0.999995	0.999995	1	1	0.999997	0.999997
115019	1	1	1	0.999997	1	1	1	1	1	1	1	1	1	1	1	1	1	0.999998	0.999998	0.999997	1	1	0.999999	1	0.999998	1	1	1	1	1	0.999998	1	1	0.999995	1	1	0.999998	1	1	1	1	1	1	0.999995	1	1	1	1	1
115019	1	1	1	0.999997	1	1	1	1	1	1	1	1	1	1	1	1	1	0.999998	0.999998	0.999997	1	1	0.999999	1	0.999998	1	1	1	1	1	0.999998	1	1	0.999995	1	1	0.999998	1	1	1	1	1	1	0.999995	1	1	1	1	1
115111	1	1	1	0.999997	1	1	1	1	1	1	1	1	1	1	1	1	1	0.999998	0.999998	0.999997	1	1	0.999999	1	0.999998	1	1	1	1	1	0.999998	1	1	0.999995	1	1	0.999998	1	1	1	1	1	1	0.999995	1	1	1	1	1
115111	1	1	1	0.999997	1	1	1	1	1	1	1	1	1	1	1	1	1	0.999998	0.999998	0.999997	1	1	0.999999	1	0.999998	1	1	1	1	1	0.999998	1	1	0.999995	1	1	0.999998	1	1	1	1	1	1	0.999995	1	1	1	1	1
1152.1	0.184311	0.442022	0.689974	0.590053	0	0.575467	0.0795953	0.437331	0.537559	0.633463	0.581501	0.073088	0.351415	0.255688	0.350903	0.23875	0.43192	0.508158	0.165457	0	0.152561	0.462956	0.104472	0.510219	0.055162	0.72033	0.301951	0.760437	0.374652	0.387935	0.0383081	0.353188	0.401864	0.42792	0.576968	0.0410326	0.395907	0.68034	0.31865	0	0.346998	0.553208	0.374728	0.289329	0.458077	0.359993	0.125455	0	0.536759
115286	1	1	1	1	1	0.999995	1	1	1	1	0.999998	1	1	0.999998	1	1	0.999999	1	0.999998	0.999997	1	1	0.999999	1	1	1	0.999997	1	1	0.999995	1	1	0.999995	1	1	1	0.999998	1	0.999996	1	0.999995	1	1	1	0.999995	1	1	1	1
115286	1	1	1	1	1	0.999995	1	1	1	1	0.999998	1	1	0.999998	1	1	0.999999	1	0.999998	0.999997	1	1	0.999999	1	1	1	0.999997	1	1	0.999995	1	1	0.999995	1	1	1	0.999998	1	0.999996	1	0.999995	1	1	1	0.999995	1	1	1	1
115286	1	1	1	1	1	0.999995	1	1	1	1	0.999998	1	1	0.999998	1	1	0.999999	1	0.999998	0.999997	1	1	0.999999	1	1	1	0.999997	1	1	0.999995	1	1	0.999995	1	1	1	0.999998	1	0.999996	1	0.999995	1	1	1	0.999995	1	1	1	1
115584	1	1	1	1	1	1	0.999995	0.999994	1	0.999995	1	1	0.999997	0.999998	0.999999	1	1	1	0.999998	1	1	1	1	1	0.999998	1	1	0.999993	1	1	1	0.999999	1	1	1	1	0.999998	1	1	1	1	0.999996	1	0.999995	1	1	1	1	1
1158.1	0.184311	0.442022	0.689974	0.590053	0	0.575467	0.0795953	0.437331	0.537559	0.633463	0.581501	0.073088	0.351415	0.255688	0.350903	0.23875	0.43192	0.508158	0.165457	0	0.152561	0.462956	0.104472	0.510219	0.055162	0.72033	0.301951	0.760437	0.374652	0.387935	0.0383081	0.353188	0.401864	0.42792	0.576968	0.0410326	0.395907	0.68034	0.31865	0	0.346998	0.553208	0.374728	0.289329	0.458077	0.359993	0.125455	0	0.536759
1159.1	0.184311	0.442022	0.689974	0.590053	0	0.575467	0.0795953	0.437331	0.537559	0.633463	0.581501	0.073088	0.351415	0.255688	0.350903	0.23875	0.43192	0.508158	0.165457	0	0.152561	0.462956	0.104472	0.510219	0.055162	0.72033	0.301951	0.760437	0.374652	0.387935	0.0383081	0.353188	0.401864	0.42792	0.576968	0.0410326	0.395907	0.68034	0.31865	0	0.346998	0.553208	0.374728	0.289329	0.458077	0.359993	0.125455	0	0.536759
1160.1	0.184311	0.442022	0.689974	0.590053	0	0.575467	0.0795953	0.437331	0.537559	0.633463	0.581501	0.073088	0.351415	0.255688	0.350903	0.23875	0.43192	0.508158	0.165457	0	0.152561	0.462956	0.104472	0.510219	0.055162	0.72033	0.301951	0.760437	0.374652	0.387935	0.0383081	0.353188	0.401864	0.42792	0.576968	0.0410326	0.395907	0.68034	0.31865	0	0.346998	0.553208	0.374728	0.289329	0.458077	0.359993	0.125455	0	0.536759
116255	1	1	1	1	0.999995	1	1	1	1	1	1	1	1	1	1	1	0.999999	1	1	1	1	0.999995	1	1	1	1	1	1	1	1	1	1	1	1	1	1	1	1	1	1	1	1	0.999995	1	1	1	1	1	1
116285	1	0.999998	1	1	1	1	1	1	1	1	1	1	1	0.999998	1	1	1	1	1	1	1	1	1	1	1	1	1	0.999993	1	1	1	1	0.999995	1	0.999994	1	1	1	1	1	1	0.999996	1	1	1	0.999998	1	1	1
116369	1	1	1	0.999997	1	1	1	1	1	1	1	1	1	1	1	1	1	0.999998	0.999998	0.999997	1	1	0.999999	1	0.999998	1	1	1	1	1	0.999998	1	1	0.999995	1	1	0.999998	1	1	1	1	1	1	0.999995	1	1	1	1	1
116369	1	1	1	0.999997	1	1	1	1	1	1	1	1	1	1	1	1	1	0.999998	0.999998	0.999997	1	1	0.999999	1	0.999998	1	1	1	1	1	0.999998	1	1	0.999995	1	1	0.999998	1	1	1	1	1	1	0.999995	1	1	1	1	1
117247	0.999996	1	1	1	1	1	1	1	1	1	1	0.999998	1	0.999998	1	1	1	1	1	1	1	1	1	1	1	1	1	1	1	1	1	1	1	1	1	1	1	1	1	1	1	1	1	1	1	0.999994	1	1	1
117248	1	1	1	1	1	1	1	1	1	1	1	1	1	1	1	0.999999	1	1	1	1	1	1	1	1	1	1	1	1	1	1	1	1	1	1	1	0.999995	1	1	1	1	0.999995	1	1	0.999995	1	1	1	1	0.999997
117283	0.999996	1	0.999995	1	0.999995	1	0.999995	1	1	1	1	1	1	1	1	1	1	1	1	1	1	1	0.999999	1	1	1	1	1	1	1	1	0.999999	1	0.999991	0.999994	1	1	1	1	1	1	1	1	0.999995	0.999995	1	0.999995	0.999997	1
1178.1	0.999996	0.999998	0.999995	1	1	1	1	1	1	1	1	1	1	1	1	1	1	1	1	1	0.999999	1	0.999999	1	1	0.999999	1	1	1	1	1	1	0.999995	1	1	1	1	1	1	1	1	0.999996	1	1	1	0.999994	1	0.999997	0.999997
118881	1	1	1	0.999997	1	1	1	1	1	1	1	1	1	1	1	1	1	0.999995	1	1	1	0.999995	1	1	1	1	1	1	1	1	1	1	1	1	1	1	1	1	1	1	1	0.999996	1	0.999995	1	1	0.999995	1	1
121278	1	1	1	1	0.999995	0.999995	1	1	1	1	1	1	1	1	1	1	1	1	0.999998	1	1	1	1	1	1	1	1	1	1	1	1	1	0.999997	0.999995	1	1	1	1	1	1	1	1	1	1	1	0.999994	1	0.999997	1
122481	1	1	1	1	1	1	1	1	0.999999	0.999995	1	1	1	1	1	1	1	1	1	1	1	1	1	1	0.711514	1	1	1	1	0.999995	1	0.999999	1	1	1	1	1	1	1	1	0.999994	1	1	1	1	1	1	1	1
122622	4.36853e-09	0	3.06359e-08	0	0	0	6.2076e-09	1.21578e-09	4.08077e-09	0	3.0704e-10	3.70085e-09	0	7.23684e-09	3.87664e-09	1.74601e-08	4.31827e-09	0	0	2.0199e-09	0	4.64983e-09	7.18368e-10	2.27623e-09	0	9.13387e-11	0	0	0	0	4.34414e-09	1.32544e-08	6.06209e-09	0	3.70485e-09	5.67637e-10	2.48914e-09	0	0	0	0	4.95981e-09	0	0	2.43973e-08	1.66638e-08	0	0	3.3197e-09
122622	4.36853e-09	0	3.06359e-08	0	0	0	6.2076e-09	1.21578e-09	4.08077e-09	0	3.0704e-10	3.70085e-09	0	7.23684e-09	3.87664e-09	1.74601e-08	4.31827e-09	0	0	2.0199e-09	0	4.64983e-09	7.18368e-10	2.27623e-09	0	9.13387e-11	0	0	0	0	4.34414e-09	1.32544e-08	6.06209e-09	0	3.70485e-09	5.67637e-10	2.48914e-09	0	0	0	0	4.95981e-09	0	0	2.43973e-08	1.66638e-08	0	0	3.3197e-09
123041	1	1	1	1	0.999995	1	1	1	1	1	1	1	1	1	0.999999	1	0.999999	1	1	1	0.999999	1	1	1	1	1	1	1	1	0.999995	1	1	0.999995	0.999995	1	1	0.999998	1	1	1	1	0.999996	1	1	1	1	1	1	1
123041	1	1	1	1	0.999995	1	1	1	1	1	1	1	1	1	0.999999	1	0.999999	1	1	1	0.999999	1	1	1	1	1	1	1	1	0.999995	1	1	0.999995	0.999995	1	1	0.999998	1	1	1	1	0.999996	1	1	1	1	1	1	1
123041	1	1	1	1	0.999995	1	1	1	1	1	1	1	1	1	0.999999	1	0.999999	1	1	1	0.999999	1	1	1	1	1	1	1	1	0.999995	1	1	0.999995	0.999995	1	1	0.999998	1	1	1	1	0.999996	1	1	1	1	1	1	1
124.1	0.640307	1	1	1	0.565433	0.836785	1	1	0.999999	0.999995	0.527891	0.263073	0.808473	0.491953	0.586054	0.917276	0.514533	0.545007	1	0.486854	0.443758	0.999995	0.973351	0.785225	1	1	1	1	1	0.278209	1	1	0.723426	0.577334	1	1	0.999998	0.999993	0.968822	0.971627	0.999995	0.458622	0.940522	0.999995	1	1	1	1	1
124583	1	1	1	1	1	1	1	1	1	1	1	1	1	1	1	0.999999	1	1	1	1	1	1	1	1	1	1	1	1	1	1	1	1	1	1	1	0.999995	1	1	1	1	0.999995	1	1	0.999995	1	1	1	1	0.999997
124637	1	1	1	1	0.698443	1	1	0.999994	1	0.999995	1	1	0.999997	0.999998	1	1	1	0.710658	1	0.999997	0.626469	0.999995	0.999999	1	1	0.999999	1	1	1	0.505257	0.999998	1	0.50678	0.537159	1	1	1	1	1	1	0.999995	1	1	1	0.999995	0.999994	0.999995	1	1
124935	0.999996	1	0.99999	1	1	1	1	1	1	1	1	1	1	1	0.999999	1	1	1	1	1	1	0.999995	1	1	1	1	1	1	1	1	1	1	0.999995	0.999995	1	1	1	1	1	1	1	1	1	0.999995	0.999995	0.999994	1	1	1
125.1	0.640307	1	1	1	0.565433	0.836785	1	1	0.999999	0.999995	0.527891	0.263073	0.808473	0.491953	0.586054	0.917276	0.514533	0.545007	1	0.486854	0.443758	0.999995	0.973351	0.785225	1	1	1	1	1	0.278209	1	1	0.723426	0.577334	1	1	0.999998	0.999993	0.968822	0.971627	0.999995	0.458622	0.940522	0.999995	1	1	1	1	1
125206	1	1	1	1	0.999995	1	1	1	0.999999	1	1	1	1	1	0.999999	1	1	1	1	1	1	1	1	1	1	0.999999	1	1	1	0.999995	1	1	0.999995	0.999995	1	1	1	1	1	1	0.999995	0.999996	1	0.999995	1	1	0.999995	1	1
125965	0	0	0	0	0	1.41744e-10	0	1.86549e-10	0	1.0864e-11	0	5.31567e-11	0	0	4.23749e-12	0	2.21424e-11	0	0	8.72439e-12	0	0	0	0	1.19593e-11	1.20271e-10	1.28594e-10	7.23886e-11	1.58801e-10	0	0	8.07763e-11	0	0	8.15337e-13	4.23392e-12	0	0	9.74951e-11	2.74202e-11	1.45204e-10	0	1.13602e-10	2.00314e-10	0	3.48248e-11	0	0	0
126.1	0.640307	1	1	1	0.565433	0.836785	1	1	0.999999	0.999995	0.527891	0.263073	0.808473	0.491953	0.586054	0.917276	0.514533	0.545007	1	0.486854	0.443758	0.999995	0.973351	0.785225	1	1	1	1	1	0.278209	1	1	0.723426	0.577334	1	1	0.999998	0.999993	0.968822	0.971627	0.999995	0.458622	0.940522	0.999995	1	1	1	1	1
126129	1	1	1	1	0.999995	0.999995	1	1	1	1	0.999998	1	0.999997	0.999998	1	1	1	1	1	1	1	1	1	1	1	1	1	0.999993	1	1	1	1	1	1	1	1	1	0.999993	1	1	0.999995	1	0.999995	1	1	1	1	1	1
126328	0.999996	0.999998	1	1	1	1	1	1	1	1	1	1	1	1	1	1	1	1	1	1	1	1	1	1	1	1	1	1	1	0.999995	1	1	1	1	1	1	1	1	1	0.999995	1	1	0.999995	0.999995	0.999995	1	1	1	1
126792	1	1	1	1	1	1	1	1	1	1	1	1	1	1	1	0.999999	1	1	1	1	1	1	1	1	1	1	1	1	1	1	1	1	1	1	1	0.999995	1	1	1	1	0.999995	1	1	0.999995	1	1	1	1	0.999997
127.1	0.640307	1	1	1	0.565433	0.836785	1	1	0.999999	0.999995	0.527891	0.263073	0.808473	0.491953	0.586054	0.917276	0.514533	0.545007	1	0.486854	0.443758	0.999995	0.973351	0.785225	1	1	1	1	1	0.278209	1	1	0.723426	0.577334	1	1	0.999998	0.999993	0.968822	0.971627	0.999995	0.458622	0.940522	0.999995	1	1	1	1	1
127124	0.999996	1	0.999995	1	1	1	1	1	1	1	1	1	1	1	1	1	1	0.999995	1	1	1	1	0.999999	1	1	1	1	1	1	1	1	0.999999	1	1	0.999994	1	1	1	0.999996	0.999995	1	1	1	0.999995	1	1	1	1	1
127124	0.999996	1	0.999995	1	1	1	1	1	1	1	1	1	1	1	1	1	1	0.999995	1	1	1	1	0.999999	1	1	1	1	1	1	1	1	0.999999	1	1	0.999994	1	1	1	0.999996	0.999995	1	1	1	0.999995	1	1	1	1	1
128.1	0.640207	1	1	1	0.565367	0.836743	1	1	1	1	0.527749	0.262972	0.808425	0.491797	0.585927	0.917256	0.514389	0.544937	1	0.486697	0.443758	1	0.973344	0.785172	1	1	1	1	1	0.278098	1	1	0.723356	0.57727	1	1	1	1	0.968814	0.97162	1	0.458461	0.940507	1	1	1	1	1	1
128869	1	1	1	1	1	1	1	1	1	1	1	1	1	1	1	0.999999	1	1	1	1	1	1	1	1	1	1	1	1	1	1	1	1	1	1	1	0.999995	1	1	1	1	0.999995	1	1	0.999995	1	1	1	1	0.999997
129807	1	1	1	1	1	1	1	1	1	1	1	1	1	1	1	0.999999	1	1	1	1	1	1	1	1	1	1	1	1	1	1	1	1	1	1	1	0.999995	1	1	1	1	0.999995	1	1	0.999995	1	1	1	1	0.999997
13.1	1	1	1	1	1	1	1	1	1	1	1	1	1	1	1	0.999999	1	1	1	1	1	1	1	1	1	1	1	1	1	1	1	1	1	1	1	0.999995	1	1	1	1	0.999995	1	1	0.999995	1	1	1	1	0.999997
130.1	0.640307	1	1	1	0.565433	0.836785	1	1	0.999999	0.999995	0.527891	0.263073	0.808473	0.491953	0.586054	0.917276	0.514533	0.545007	1	0.486854	0.443758	0.999995	0.973351	0.785225	1	1	1	1	1	0.278209	1	1	0.723426	0.577334	1	1	0.999998	0.999993	0.968822	0.971627	0.999995	0.458622	0.940522	0.999995	1	1	1	1	1
130013	0.9392	0.937291	0.933964	0.929963	0.957817	0.940255	0.940554	0.925835	0.939326	0.920332	0.941405	0.940204	0.943936	0.938937	0.938154	0.933766	0.944078	0.957587	0.938791	0.939003	0.959197	0.932636	0.94559	0.940179	0.941121	0.936809	0.93715	0.928114	0.939874	0.958658	0.942899	0.936022	0.950052	0.957044	0.940044	0.942408	0.936269	0.932169	0.939102	0.93619	0.933426	0.942078	0.936161	0.938334	0.939962	0.940751	0.926216	0.941777	0.915131
130752	1	1	0.999995	1	0.999995	1	1	0.836371	1	0.890369	1	1	1	0.999998	0.999999	1	1	1	1	0.999997	1	1	1	1	1	1	1	1	1	1	1	1	0.999995	1	0.999994	1	1	0.999993	1	1	1	1	1	1	1	1	1	1	1
131.1	0.640307	1	1	1	0.565433	0.836785	1	1	0.999999	0.999995	0.527891	0.263073	0.808473	0.491953	0.586054	0.917276	0.514533	0.545007	1	0.486854	0.443758	0.999995	0.973351	0.785225	1	1	1	1	1	0.278209	1	1	0.723426	0.577334	1	1	0.999998	0.999993	0.968822	0.971627	0.999995	0.458622	0.940522	0.999995	1	1	1	1	1
1312.1	1	1	1	1	1	0.999995	1	1	0.999999	1	1	1	1	1	1	1	1	1	1	0.999997	1	1	1	1	1	1	1	0.999993	1	1	1	1	0.999995	1	0.999994	1	1	1	1	1	1	0.999996	1	1	1	1	1	1	0.999997
1312.2	1	1	1	1	1	0.999995	1	1	0.999999	1	1	1	1	1	1	1	1	1	1	0.999997	1	1	1	1	1	1	1	0.999993	1	1	1	1	0.999995	1	0.999994	1	1	1	1	1	1	0.999996	1	1	1	1	1	1	0.999997
131669	0.959846	0.942367	0.954865	0.950685	0.962856	0.961033	0.946683	0.946377	0.960166	0.939901	0.962195	0.960899	0.951165	0.959584	0.958776	0.954222	0.964836	0.962488	0.959626	0.959647	0.964089	0.953036	0.95336	0.961127	0.961915	0.941733	0.958006	0.948961	0.945791	0.963974	0.949794	0.956564	0.953247	0.961812	0.960821	0.949139	0.941013	0.952887	0.959914	0.957168	0.953856	0.962837	0.956692	0.959147	0.96075	0.961513	0.946225	0.962551	0.934458
132.1	0.990331	0.991447	0.991494	0.991881	0.990499	0.990813	0.991097	0.991622	0.990875	0.992132	0.990662	0.990209	0.990704	0.990335	0.990404	0.990845	0.99036	0.99054	0.990945	0.990339	0.990242	0.990986	0.990498	0.990765	0.990694	0.991486	0.99113	0.992074	0.991136	0.990388	0.990811	0.990617	0.990888	0.990603	0.99084	0.99089	0.991563	0.991704	0.990927	0.990594	0.990906	0.990605	0.990636	0.991019	0.990841	0.990766	0.991628	0.990629	0.992631
132.2	0.990331	0.991447	0.991494	0.991881	0.990499	0.990813	0.991097	0.991622	0.990875	0.992132	0.990662	0.990209	0.990704	0.990335	0.990404	0.990845	0.99036	0.99054	0.990945	0.990339	0.990242	0.990986	0.990498	0.990765	0.990694	0.991486	0.99113	0.992074	0.991136	0.990388	0.990811	0.990617	0.990888	0.990603	0.99084	0.99089	0.991563	0.991704	0.990927	0.990594	0.990906	0.990605	0.990636	0.991019	0.990841	0.990766	0.991628	0.990629	0.992631
1327.1	0	0	0	0	0	1.41744e-10	0	1.86549e-10	0	1.0864e-11	0	5.31567e-11	0	0	4.23749e-12	0	2.21424e-11	0	0	8.72439e-12	0	0	0	0	1.19593e-11	1.20271e-10	1.28594e-10	7.23886e-11	1.58801e-10	0	0	8.07763e-11	0	0	8.15337e-13	4.23392e-12	0	0	9.74951e-11	2.74202e-11	1.45204e-10	0	1.13602e-10	2.00314e-10	0	3.48248e-11	0	0	0
132789	1	1	0.999995	1	1	0.999995	0.999995	1	0.999999	1	1	1	1	1	1	1	1	1	1	1	1	0.999995	1	1	1	1	1	1	1	0.999995	1	0.999999	0.999997	1	1	0.999995	0.999998	1	1	1	1	1	1	0.999995	1	1	0.999995	0.999997	0.999997
1329.1	0	0	0	0	0	1.41744e-10	0	1.86549e-10	0	1.0864e-11	0	5.31567e-11	0	0	4.23749e-12	0	2.21424e-11	0	0	8.72439e-12	0	0	0	0	1.19593e-11	1.20271e-10	1.28594e-10	7.23886e-11	1.58801e-10	0	0	8.07763e-11	0	0	8.15337e-13	4.23392e-12	0	0	9.74951e-11	2.74202e-11	1.45204e-10	0	1.13602e-10	2.00314e-10	0	3.48248e-11	0	0	0
1337.1	0	0	0	0	0	1.41744e-10	0	1.86549e-10	0	1.0864e-11	0	5.31567e-11	0	0	4.23749e-12	0	2.21424e-11	0	0	8.72439e-12	0	0	0	0	1.19593e-11	1.20271e-10	1.28594e-10	7.23886e-11	1.58801e-10	0	0	8.07763e-11	0	0	8.15337e-13	4.23392e-12	0	0	9.74951e-11	2.74202e-11	1.45204e-10	0	1.13602e-10	2.00314e-10	0	3.48248e-11	0	0	0
1339.1	0	0	0	0	0	1.41744e-10	0	1.86549e-10	0	1.0864e-11	0	5.31567e-11	0	0	4.23749e-12	0	2.21424e-11	0	0	8.72439e-12	0	0	0	0	1.19593e-11	1.20271e-10	1.28594e-10	7.23886e-11	1.58801e-10	0	0	8.07763e-11	0	0	8.15337e-13	4.23392e-12	0	0	9.74951e-11	2.74202e-11	1.45204e-10	0	1.13602e-10	2.00314e-10	0	3.48248e-11	0	0	0
1340.1	0	0	0	0	0	1.41744e-10	0	1.86549e-10	0	1.0864e-11	0	5.31567e-11	0	0	4.23749e-12	0	2.21424e-11	0	0	8.72439e-12	0	0	0	0	1.19593e-11	1.20271e-10	1.28594e-10	7.23886e-11	1.58801e-10	0	0	8.07763e-11	0	0	8.15337e-13	4.23392e-12	0	0	9.74951e-11	2.74202e-11	1.45204e-10	0	1.13602e-10	2.00314e-10	0	3.48248e-11	0	0	0
1345.1	0	0	0	0	0	1.41744e-10	0	1.86549e-10	0	1.0864e-11	0	5.31567e-11	0	0	4.23749e-12	0	2.21424e-11	0	0	8.72439e-12	0	0	0	0	1.19593e-11	1.20271e-10	1.28594e-10	7.23886e-11	1.58801e-10	0	0	8.07763e-11	0	0	8.15337e-13	4.23392e-12	0	0	9.74951e-11	2.74202e-11	1.45204e-10	0	1.13602e-10	2.00314e-10	0	3.48248e-11	0	0	0
134526	1	1	0.999995	0.999997	1	1	1	1	0.999999	1	0.999998	1	1	1	0.999999	1	1	1	1	1	1	1	1	1	1	1	1	1	1	1	1	1	1	1	1	1	1	1	1	1	1	1	1	1	1	1	1	1	1
1346.1	0	0	0	0	0	1.41744e-10	0	1.86549e-10	0	1.0864e-11	0	5.31567e-11	0	0	4.23749e-12	0	2.21424e-11	0	0	8.72439e-12	0	0	0	0	1.19593e-11	1.20271e-10	1.28594e-10	7.23886e-11	1.58801e-10	0	0	8.07763e-11	0	0	8.15337e-13	4.23392e-12	0	0	9.74951e-11	2.74202e-11	1.45204e-10	0	1.13602e-10	2.00314e-10	0	3.48248e-11	0	0	0
1347.1	0	0	0	0	0	1.41744e-10	0	1.86549e-10	0	1.0864e-11	0	5.31567e-11	0	0	4.23749e-12	0	2.21424e-11	0	0	8.72439e-12	0	0	0	0	1.19593e-11	1.20271e-10	1.28594e-10	7.23886e-11	1.58801e-10	0	0	8.07763e-11	0	0	8.15337e-13	4.23392e-12	0	0	9.74951e-11	2.74202e-11	1.45204e-10	0	1.13602e-10	2.00314e-10	0	3.48248e-11	0	0	0
1349.1	0	0	0	0	0	1.41744e-10	0	1.86549e-10	0	1.0864e-11	0	5.31567e-11	0	0	4.23749e-12	0	2.21424e-11	0	0	8.72439e-12	0	0	0	0	1.19593e-11	1.20271e-10	1.28594e-10	7.23886e-11	1.58801e-10	0	0	8.07763e-11	0	0	8.15337e-13	4.23392e-12	0	0	9.74951e-11	2.74202e-11	1.45204e-10	0	1.13602e-10	2.00314e-10	0	3.48248e-11	0	0	0
1350.1	0	0	0	0	0	1.41744e-10	0	1.86549e-10	0	1.0864e-11	0	5.31567e-11	0	0	4.23749e-12	0	2.21424e-11	0	0	8.72439e-12	0	0	0	0	1.19593e-11	1.20271e-10	1.28594e-10	7.23886e-11	1.58801e-10	0	0	8.07763e-11	0	0	8.15337e-13	4.23392e-12	0	0	9.74951e-11	2.74202e-11	1.45204e-10	0	1.13602e-10	2.00314e-10	0	3.48248e-11	0	0	0
1351.1	0	0	0	0	0	1.41744e-10	0	1.86549e-10	0	1.0864e-11	0	5.31567e-11	0	0	4.23749e-12	0	2.21424e-11	0	0	8.72439e-12	0	0	0	0	1.19593e-11	1.20271e-10	1.28594e-10	7.23886e-11	1.58801e-10	0	0	8.07763e-11	0	0	8.15337e-13	4.23392e-12	0	0	9.74951e-11	2.74202e-11	1.45204e-10	0	1.13602e-10	2.00314e-10	0	3.48248e-11	0	0	0
135152	1	1	1	1	1	1	1	1	1	1	1	1	1	1	1	0.999999	1	1	1	1	1	1	1	1	1	1	1	1	1	1	1	1	1	1	1	0.999995	1	1	1	1	0.999995	1	1	0.999995	1	1	1	1	0.999997
1371.1	1	0.999998	1	1	1	1	1	1	1	1	1	1	1	1	1	1	1	0.999995	1	1	1	1	1	1	1	0.999999	1	1	1	1	1	0.999999	0.999997	1	1	1	1	1	1	1	1	1	1	0.999995	1	1	1	0.999997	1
1373.1	1	0.999998	1	1	1	1	0.999997	1	1	1	1	1	1	1	1	1	1	1	1	0.999997	1	1	1	1	1	1	1	0.999993	1	1	1	1	0.999995	1	1	1	1	1	1	1	1	1	1	1	1	1	1	1	1
1373.2	1	0.999998	1	1	1	1	0.999997	1	1	1	1	1	1	1	1	1	1	1	1	0.999997	1	1	1	1	1	1	1	0.999993	1	1	1	1	0.999995	1	1	1	1	1	1	1	1	1	1	1	1	1	1	1	1
1374.1	1	1	1	1	0.999995	0.999995	1	1	1	1	0.999998	1	0.999997	0.999998	1	1	1	1	1	1	1	1	1	1	1	1	1	0.999993	1	1	1	1	1	1	1	1	1	0.999993	1	1	0.999995	1	0.999995	1	1	1	1	1	1
1375.1	1	1	1	1	0.999995	0.999995	1	1	1	1	0.999998	1	0.999997	0.999998	1	1	1	1	1	1	1	1	1	1	1	1	1	0.999993	1	1	1	1	1	1	1	1	1	0.999993	1	1	0.999995	1	0.999995	1	1	1	1	1	1
1375.2	1	1	1	1	0.999995	0.999995	1	1	1	1	0.999998	1	0.999997	0.999998	1	1	1	1	1	1	1	1	1	1	1	1	1	0.999993	1	1	1	1	1	1	1	1	1	0.999993	1	1	0.999995	1	0.999995	1	1	1	1	1	1
1375.3	1	1	1	0.999997	1	1	1	1	0.999999	1	0.999998	1	1	1	1	0.999999	1	1	1	1	0.999999	1	1	1	1	1	1	1	1	1	1	0.999999	1	0.999995	1	1	1	1	1	1	1	1	0.999995	0.999995	1	1	1	1	1
1375.4	1	1	1	1	1	0.999995	1	1	0.999999	1	1	1	1	1	1	1	1	1	1	1	1	1	1	1	1	1	1	1	1	0.999995	1	1	0.999995	0.999995	1	1	0.999998	1	1	0.999995	1	1	1	1	0.999995	1	1	1	1
1376.1	1	1	1	1	0.999995	0.999995	1	1	1	1	0.999998	1	0.999997	0.999998	1	1	1	1	1	1	1	1	1	1	1	1	1	0.999993	1	1	1	1	1	1	1	1	1	0.999993	1	1	0.999995	1	0.999995	1	1	1	1	1	1
137872	0.640307	1	1	1	0.565433	0.836785	1	1	0.999999	0.999995	0.527891	0.263073	0.808473	0.491953	0.586054	0.917276	0.514533	0.545007	1	0.486854	0.443758	0.999995	0.973351	0.785225	1	1	1	1	1	0.278209	1	1	0.723426	0.577334	1	1	0.999998	0.999993	0.968822	0.971627	0.999995	0.458622	0.940522	0.999995	1	1	1	1	1
137964	0	0	0	0	0	0	0	0	0	0	0	0	0	0	0	0	0	0	0	0	0	0	0	0	0	0	0	0	0	0	0	0	0	0	0	0	0	0	0	0	0	0	0	0	0	0	0	0	0
1384.1	1	1	1	1	1	1	1	0.999994	0.999999	0.999995	1	1	0.999997	1	1	1	1	1	1	1	1	1	0.999999	1	1	1	1	0.999993	1	0.999995	1	1	0.999997	1	1	1	1	1	0.999996	1	1	1	1	0.999995	0.999995	1	0.999995	1	1
1384.2	1	1	1	1	1	1	1	1	1	0.999918	1	1	0.999997	1	0.999999	0.999999	1	1	1	1	1	1	1	1	1	1	1	1	1	0.999995	1	0.999999	1	0.999995	1	0.999995	1	0.999993	1	1	1	1	0.999995	0.999995	1	1	0.999995	0.999997	0.998158
1384.3	1	1	1	1	1	1	1	1	1	1	1	1	1	1	1	0.999999	1	1	1	1	1	1	1	1	1	1	1	1	1	1	1	1	1	1	1	0.999995	1	1	1	1	0.999995	1	1	0.999995	1	1	1	1	0.999997
140679	1	1	0.999995	0.999997	1	1	1	1	1	1	1	1	1	1	1	1	0.999999	0.999995	1	1	1	1	0.999999	1	1	1	1	1	1	0.999995	1	1	0.999995	0.999995	1	0.999995	1	1	0.999996	1	1	1	1	1	1	1	1	1	1
142680	1	0.999998	1	1	1	0.999995	1	1	1	1	1	1	1	1	1	1	0.999999	1	1	1	1	1	1	1	1	1	1	1	1	1	1	1	1	1	0.999994	1	1	1	1	1	1	1	1	0.999995	1	1	1	1	1
1431.1	0	0.0984784	0.86237	0.668523	0	0.0989795	0.0967618	0.13346	0	0.39292	0	0	0	0	0	0	0	0.0491718	0.198111	0	0.0634506	0.231881	0	0.341497	0	0	0	0.936516	0.214468	0	0	0	0	0	0.102292	0	0.656973	0.6793	0	0	0.274905	0	0	0.0558787	0.418993	0	0.205278	0	0.615618
1431.2	0	0.0984784	0.86237	0.668523	0	0.0989795	0.0967618	0.13346	0	0.39292	0	0	0	0	0	0	0	0.0491718	0.198111	0	0.0634506	0.231881	0	0.341497	0	0	0	0.936516	0.214468	0	0	0	0	0	0.102292	0	0.656973	0.6793	0	0	0.274905	0	0	0.0558787	0.418993	0	0.205278	0	0.615618
144195	0.999996	1	1	1	1	1	1	0.999994	1	1	1	1	1	1	1	1	1	1	1	1	1	1	1	1	1	1	1	1	1	1	1	0.999999	1	1	1	1	0.999998	1	1	1	0.999995	0.999996	0.999995	1	1	0.999994	1	1	1
145226	1	0.999998	1	1	1	1	1	1	1	1	0.999998	1	1	1	1	0.999999	1	1	0.999998	1	1	1	1	1	1	1	1	1	1	1	1	1	1	0.999995	0.999994	0.999995	1	1	1	1	1	1	1	1	1	1	1	1	1
1468.1	0.999996	1	0.999998	1	1	1	1	1	1	0.999995	1	0.999998	1	1	1	1	1	1	1	1	1	1	1	1	1	0.999999	1	1	1	1	0.999998	1	1	1	1	1	0.999998	1	1	0.999995	1	0.999996	1	0.999995	1	1	0.999995	0.999997	1
1491.1	1	1	1	1	1	1	1	1	1	1	1	1	0.999997	0.999998	1	1	1	0.999995	1	1	1	0.999995	1	1	1	1	0.999997	0.999993	1	1	1	1	0.999995	1	1	1	0.999998	1	1	1	1	1	1	1	1	1	1	1	1
1491.2	1	1	1	1	1	1	1	1	1	1	1	1	0.999997	0.999998	1	1	1	0.999995	1	1	1	0.999995	1	1	1	1	0.999997	0.999993	1	1	1	1	0.999995	1	1	1	0.999998	1	1	1	1	1	1	1	1	1	1	1	1
15.1	1	1	1	1	1	1	1	1	1	1	1	1	1	1	1	0.999999	1	1	1	1	1	1	1	1	1	1	1	1	1	1	1	1	1	1	1	0.999995	1	1	1	1	0.999995	1	1	0.999995	1	1	1	1	0.999997
1503.1	1	1	1	1	1	1	1	1	1	1	0.999998	1	1	0.999998	1	1	1	0.999995	1	1	1	1	0.999999	1	0.999998	1	1	1	1	1	1	1	1	0.999995	1	1	1	1	1	1	1	1	0.999998	0.999995	0.999995	0.999994	1	1	1
151531	1	1	1	1	1	1	1	1	1	1	1	1	1	1	1	1	1	1	1	1	0.999999	1	1	1	0.999998	1	1	1	1	0.999995	1	1	1	0.999997	1	1	1	1	1	0.999995	1	1	0.999995	0.999995	0.999995	1	0.999995	0.999997	1
1537.1	0	0	0	0	1.38072e-10	0	5.15397e-11	1.04422e-10	0	0	0	0	0	3.89529e-11	0	9.49361e-11	0	0	0	0	0	0	0	1.07897e-10	0	0	2.35035e-11	0	0	3.69571e-11	0	8.2438e-11	0	1.38077e-12	0	1.31362e-10	0	0	0	0	0	0	0	0	0	7.33052e-11	0	0	0
154091	0.999996	1	1	1	1	1	1	0.999994	1	1	1	1	1	1	1	1	1	1	1	1	1	1	1	1	1	1	1	1	1	1	1	0.999999	1	1	1	1	0.999998	1	1	1	0.999995	0.999996	0.999995	1	1	0.999994	1	1	1
1543.1	1	1	1	1	1	1	1	1	1	1	1	1	1	1	1	0.999999	1	1	1	1	1	1	1	1	1	1	1	1	1	1	1	1	1	1	1	0.999995	1	1	1	1	0.999995	1	1	0.999995	1	1	1	1	0.999997
1544.1	1	1	1	1	1	1	1	1	1	1	1	1	1	1	1	0.999999	1	1	1	1	1	1	1	1	1	1	1	1	1	1	1	1	1	1	1	0.999995	1	1	1	1	0.999995	1	1	0.999995	1	1	1	1	0.999997
1545.1	1	0.999998	1	1	1	1	0.999995	0.999994	1	1	0.999998	1	1	1	1	1	0.999999	1	1	1	1	1	1	1	1	1	1	1	1	0.999999	1	1	1	1	1	1	1	1	1	1	1	1	1	1	1	0.999994	1	0.999997	1
1548.1	1	1	1	1	1	0.999995	0.999995	1	1	1	1	1	1	1	1	1	1	1	1	1	1	1	1	1	1	0.999999	1	1	1	1	1	1	1	1	0.999994	1	1	1	1	1	1	1	1	1	1	1	1	0.999997	1
1551.1	1	1	1	0.999997	1	1	1	1	1	1	1	0.999998	1	1	1	1	1	0.999995	1	1	0.999999	1	1	1	1	1	1	1	1	1	1	1	1	1	1	0.999995	1	1	1	1	1	0.999996	1	1	1	0.999994	0.999995	1	1
155184	1	1	1	1	1	1	1	0.999994	1	1	1	1	1	1	1	1	1	1	0.999998	0.999997	1	1	1	1	0.999998	1	0.999997	1	1	1	1	1	1	1	1	1	1	1	1	1	1	1	0.999995	0.999995	0.999995	1	1	0.999997	1
1553.1	1	1	1	1	1	0.999995	0.999995	1	1	1	1	1	1	1	1	1	1	1	1	1	1	1	1	1	1	0.999999	1	1	1	1	1	1	1	1	0.999994	1	1	1	1	1	1	1	1	1	1	1	1	0.999997	1
1557.1	1	1	1	1	1	1	1	1	1	1	1	0.999998	1	1	1	1	1	0.999997	0.999998	0.999997	1	1	1	1	1	1	1	0.999993	1	1	0.999998	1	0.999995	1	0.999994	1	1	1	1	1	1	1	1	1	1	1	1	0.999997	1
1558.1	1	1	1	1	1	1	1	1	1	1	1	1	1	1	1	0.999999	1	1	1	1	1	1	1	1	1	1	1	1	1	1	1	1	1	1	1	0.999995	1	1	1	1	0.999995	1	1	0.999995	1	1	1	1	0.999997
1558.2	1	1	1	1	1	1	1	1	1	1	1	1	1	1	1	0.999999	1	1	1	1	1	1	1	1	1	1	1	1	1	1	1	1	1	1	1	0.999995	1	1	1	1	0.999995	1	1	0.999995	1	1	1	1	0.999997
1559.1	1	1	1	1	1	1	1	1	0.999999	1	1	1	1	0.999998	1	1	1	1	1	1	1	1	0.999999	1	1	1	1	1	1	1	0.999998	0.999999	1	1	1	1	1	1	1	1	1	1	1	0.999995	1	1	1	1	1
1562.1	1	1	1	1	1	1	1	1	1	1	1	1	1	1	1	0.999999	1	1	1	1	1	1	1	1	1	1	1	1	1	1	1	1	0.999995	0.999995	1	1	1	0.999993	1	1	1	1	0.999995	1	0.999995	1	1	1	1
1565.1	1	1	1	1	0.999995	1	1	1	1	1	1	1	1	1	1	1	1	1	1	1	0.999999	1	1	1	1	1	1	1	1	1	1	1	1	1	1	1	1	1	1	1	0.999995	1	1	1	1	1	1	1	1
1571.1	1	1	1	0.999997	0.999995	0.999995	1	1	1	1	1	1	1	1	0.999999	1	1	1	1	1	1	1	0.999999	1	1	1	0.999997	1	1	1	1	1	1	0.999995	0.999994	1	1	0.999993	1	1	0.999994	1	0.999995	1	1	1	1	1	1
1572.1	1	0.999998	0.999995	0.999997	1	1	1	0.999994	1	1	0.999998	1	1	1	1	1	1	1	0.999998	1	1	1	1	1	1	1	1	1	1	1	1	0.999999	1	1	1	1	1	1	1	0.999995	1	1	1	1	1	1	1	1	1
157506	0.999996	1	1	1	1	1	1	1	1	1	1	1	1	1	1	1	0.999999	1	1	0.999997	0.999999	0.999995	1	1	1	1	1	1	1	1	0.999998	1	1	0.999995	1	1	0.999998	1	1	1	1	1	1	0.999995	1	1	1	1	0.999997
1576.1	1	1	1	1	1	1	1	1	1	1	1	1	1	1	1	0.999999	1	1	1	1	1	1	1	1	1	1	1	1	1	1	1	1	1	1	1	0.999995	1	1	1	1	0.999995	1	1	0.999995	1	1	1	1	0.999997
1577.1	1	1	1	1	1	1	1	1	1	1	1	0.999998	1	0.999998	1	1	0.999999	1	1	1	1	1	1	1	1	1	1	1	1	1	1	1	0.999995	1	0.999994	1	1	1	1	1	1	0.999996	0.999995	0.999995	1	1	1	1	1
1579.1	1	1	1	1	1	1	0.999995	1	0.999999	1	1	1	1	1	1	1	0.999999	1	1	0.999997	1	1	1	0.999997	1	1	1	0.999993	1	1	1	1	1	1	1	1	0.999998	1	1	1	0.999995	1	1	1	1	1	1	1	0.999997
158.1	0	2.4804e-11	0	0	0	0	1.04822e-09	1.46934e-09	0	1.23848e-10	0	0	0	1.23686e-09	0	1.48456e-09	0	1.60241e-09	0	3.04783e-10	0	0	0	0	6.85619e-10	1.13727e-09	1.32595e-09	0	5.43209e-11	2.75718e-10	1.08014e-09	0	0	8.08483e-11	4.25904e-10	0	5.02159e-11	0	2.50962e-10	6.17673e-10	0	2.46984e-10	2.89446e-12	0	8.64528e-10	3.32553e-10	0	0	0
158.2	0	2.4804e-11	0	0	0	0	1.04822e-09	1.46934e-09	0	1.23848e-10	0	0	0	1.23686e-09	0	1.48456e-09	0	1.60241e-09	0	3.04783e-10	0	0	0	0	6.85619e-10	1.13727e-09	1.32595e-09	0	5.43209e-11	2.75718e-10	1.08014e-09	0	0	8.08483e-11	4.25904e-10	0	5.02159e-11	0	2.50962e-10	6.17673e-10	0	2.46984e-10	2.89446e-12	0	8.64528e-10	3.32553e-10	0	0	0
1581.1	1	1	1	1	0.999995	1	1	0.999994	1	0.999995	1	1	0.999997	1	1	1	1	1	1	1	1	1	0.999999	1	1	1	1	1	1	1	1	1	1	1	1	1	1	1	1	1	0.999995	1	1	1	1	1	1	0.999997	1
1582.1	1	1	0.999995	1	1	1	1	1	0.999999	1	1	1	1	0.999998	1	1	1	1	1	1	1	1	1	1	0.999998	1	1	0.999993	1	1	1	1	1	1	1	1	1	1	1	1	1	1	1	1	1	1	1	0.999997	1
1583.1	1	1	1	1	1	1	1	1	1	1	1	1	1	1	1	0.999999	1	1	1	1	1	1	1	1	1	1	1	1	1	1	1	1	1	1	1	0.999995	1	1	1	1	0.999995	1	1	0.999995	1	1	1	1	0.999997
1584.1	1	1	1	0.999997	1	1	1	1	0.999999	1	1	1	1	1	1	1	1	1	1	0.999997	1	1	1	1	1	1	1	1	1	0.999995	1	1	1	1	1	1	1	0.999993	1	1	1	0.999996	1	0.999995	0.999995	0.999994	1	1	1
1585.1	1	1	1	1	0.999995	1	1	1	1	1	1	1	1	1	1	1	1	1	1	1	1	1	0.999999	1	1	1	1	1	1	1	0.999998	0.999999	1	1	1	1	1	1	1	1	1	1	1	0.999995	1	1	1	1	1
1586.1	1	1	1	0.999997	1	1	1	1	0.999999	1	1	1	1	1	1	1	1	1	1	0.999997	1	1	1	1	1	1	1	1	1	0.999995	1	1	1	1	1	1	1	0.999993	1	1	1	0.999996	1	0.999995	0.999995	0.999994	1	1	1
1588.1	1	1	1	0.999997	1	1	1	1	1	1	1	1	1	1	1	1	1	1	1	1	1	1	1	1	1	1	1	1	1	0.999995	1	0.999999	0.99999	1	1	0.999995	0.999998	1	1	0.999995	1	1	0.999995	1	1	0.999994	1	1	1
1588.2	1	1	1	0.999997	1	1	1	1	1	1	1	1	1	1	1	1	1	1	1	1	1	1	1	1	1	1	1	1	1	0.999995	1	0.999999	0.99999	1	1	0.999995	0.999998	1	1	0.999995	1	1	0.999995	1	1	0.999994	1	1	1
1589.1	1	1	1	1	0.999995	1	1	1	1	1	1	1	1	1	1	1	1	1	1	1	1	1	1	1	1	1	1	1	1	1	0.999998	1	1	1	0.999994	1	1	1	1	1	1	1	1	1	1	0.999994	1	1	1
159.1	4.36853e-09	0	3.06359e-08	0	0	0	6.2076e-09	1.21578e-09	4.08077e-09	0	3.0704e-10	3.70085e-09	0	7.23684e-09	3.87664e-09	1.74601e-08	4.31827e-09	0	0	2.0199e-09	0	4.64983e-09	7.18368e-10	2.27623e-09	0	9.13387e-11	0	0	0	0	4.34414e-09	1.32544e-08	6.06209e-09	0	3.70485e-09	5.67637e-10	2.48914e-09	0	0	0	0	4.95981e-09	0	0	2.43973e-08	1.66638e-08	0	0	3.3197e-09
1591.1	1	1	0.999995	1	1	0.999995	1	1	1	1	1	0.999998	1	0.999998	1	1	1	1	1	1	1	0.999995	0.999999	1	1	0.999999	1	1	1	1	0.999998	0.999999	0.999995	0.999995	1	1	1	0.999993	1	1	1	1	1	0.999995	1	1	1	1	1
1593.1	0.999996	1	1	0.999997	1	1	1	1	1	1	1	1	1	1	1	1	0.999999	1	1	1	1	1	1	1	1	1	1	1	1	1	1	1	1	1	1	1	1	1	1	1	1	0.999996	1	1	0.999995	0.999994	1	1	1
1594.1	1	1	1	1	1	1	1	1	1	1	1	1	1	1	1	0.999999	1	1	1	1	1	1	1	1	1	1	1	1	1	1	1	1	1	1	1	0.999995	1	1	1	1	0.999995	1	1	0.999995	1	1	1	1	0.999997
1595.1	0	0	0	0	0	0	0	0	0	0	0	0	0	0	0	0	0	0	0	0	0	0	0	0	0	0	0	0	0	0	0	0	0	0	0	0	0	0	0	0	0	0	0	0	0	0	0	0	0
159963	1	1	1	1	0.999995	1	1	1	0.999999	1	1	1	1	1	0.999999	1	1	1	1	1	1	1	1	1	1	0.999999	1	1	1	0.999995	1	1	0.999995	0.999995	1	1	1	1	1	1	0.999995	0.999996	1	0.999995	1	1	0.999995	1	1
160287	1	0.999998	1	1	0.692437	1	1	1	0.999999	1	1	1	0.999997	1	0.999999	1	1	0.710587	1	1	0.676371	1	1	1	1	1	1	1	1	0.424573	1	1	0.440587	0.467707	1	1	1	1	0.999996	1	1	1	1	0.999995	1	1	1	1	0.797985
1603.1	1	1	1	1	1	1	1	1	1	1	1	1	1	1	1	0.999999	1	1	1	1	1	1	1	1	1	1	1	1	1	1	1	1	1	1	1	0.999995	1	1	1	1	0.999995	1	1	0.999995	1	1	1	1	0.999997
1606.1	0.990149	0.990139	0.99014	0.990134	0.99011	0.99014	0.990145	0.990154	0.990128	0.990149	0.990132	0.990141	0.990142	0.990141	0.990138	0.99014	0.990128	0.990111	0.990132	0.990145	0.990125	0.99015	0.990136	0.990127	0.990132	0.990134	0.990134	0.990145	0.990134	0.990111	0.990139	0.990138	0.990145	0.990109	0.990141	0.990146	0.990139	0.990144	0.990136	0.990151	0.990149	0.990137	0.99015	0.990139	0.990139	0.990142	0.990151	0.990134	0.990144
1607.1	0.990149	0.990139	0.99014	0.990134	0.99011	0.99014	0.990145	0.990154	0.990128	0.990149	0.990132	0.990141	0.990142	0.990141	0.990138	0.99014	0.990128	0.990111	0.990132	0.990145	0.990125	0.99015	0.990136	0.990127	0.990132	0.990134	0.990134	0.990145	0.990134	0.990111	0.990139	0.990138	0.990145	0.990109	0.990141	0.990146	0.990139	0.990144	0.990136	0.990151	0.990149	0.990137	0.99015	0.990139	0.990139	0.990142	0.990151	0.990134	0.990144
1607.2	0.990149	0.990139	0.99014	0.990134	0.99011	0.99014	0.990145	0.990154	0.990128	0.990149	0.990132	0.990141	0.990142	0.990141	0.990138	0.99014	0.990128	0.990111	0.990132	0.990145	0.990125	0.99015	0.990136	0.990127	0.990132	0.990134	0.990134	0.990145	0.990134	0.990111	0.990139	0.990138	0.990145	0.990109	0.990141	0.990146	0.990139	0.990144	0.990136	0.990151	0.990149	0.990137	0.99015	0.990139	0.990139	0.990142	0.990151	0.990134	0.990144
160728	1	0.999998	0.999992	1	1	1	1	1	1	1	1	1	1	1	0.999999	1	1	0.999995	1	1	1	1	1	1	1	1	1	1	1	1	1	0.999999	1	0.999995	1	1	1	0.999993	1	1	1	1	1	1	1	1	0.999995	1	1
1608.1	0.990149	0.990139	0.99014	0.990134	0.99011	0.99014	0.990145	0.990154	0.990128	0.990149	0.990132	0.990141	0.990142	0.990141	0.990138	0.99014	0.990128	0.990111	0.990132	0.990145	0.990125	0.99015	0.990136	0.990127	0.990132	0.990134	0.990134	0.990145	0.990134	0.990111	0.990139	0.990138	0.990145	0.990109	0.990141	0.990146	0.990139	0.990144	0.990136	0.990151	0.990149	0.990137	0.99015	0.990139	0.990139	0.990142	0.990151	0.990134	0.990144
160851	0.990149	0.990139	0.99014	0.990134	0.99011	0.99014	0.990145	0.990154	0.990128	0.990149	0.990132	0.990141	0.990142	0.990141	0.990138	0.99014	0.990128	0.990111	0.990132	0.990145	0.990125	0.99015	0.990136	0.990127	0.990132	0.990134	0.990134	0.990145	0.990134	0.990111	0.990139	0.990138	0.990145	0.990109	0.990141	0.990146	0.990139	0.990144	0.990136	0.990151	0.990149	0.990137	0.99015	0.990139	0.990139	0.990142	0.990151	0.990134	0.990144
160851	0.990149	0.990139	0.99014	0.990134	0.99011	0.99014	0.990145	0.990154	0.990128	0.990149	0.990132	0.990141	0.990142	0.990141	0.990138	0.99014	0.990128	0.990111	0.990132	0.990145	0.990125	0.99015	0.990136	0.990127	0.990132	0.990134	0.990134	0.990145	0.990134	0.990111	0.990139	0.990138	0.990145	0.990109	0.990141	0.990146	0.990139	0.990144	0.990136	0.990151	0.990149	0.990137	0.99015	0.990139	0.990139	0.990142	0.990151	0.990134	0.990144
1609.1	0.990149	0.990139	0.99014	0.990134	0.99011	0.99014	0.990145	0.990154	0.990128	0.990149	0.990132	0.990141	0.990142	0.990141	0.990138	0.99014	0.990128	0.990111	0.990132	0.990145	0.990125	0.99015	0.990136	0.990127	0.990132	0.990134	0.990134	0.990145	0.990134	0.990111	0.990139	0.990138	0.990145	0.990109	0.990141	0.990146	0.990139	0.990144	0.990136	0.990151	0.990149	0.990137	0.99015	0.990139	0.990139	0.990142	0.990151	0.990134	0.990144
1610.1	1	1	1	1	1	1	1	1	1	1	1	0.999998	1	1	1	1	1	0.945528	0.999998	1	0.940859	1	1	1	1	1	1	1	1	0.969647	1	1	0.999996	0.999995	1	1	0.999998	0.999993	1	0.999995	0.999995	0.999996	1	0.999995	1	1	1	1	1
1621.1	1	1	0.999995	1	0.999995	0.999995	0.999995	1	1	1	1	1	1	1	1	1	1	0.999995	1	0.999997	1	1	0.999999	1	1	1	1	1	1	1	0.999998	0.999999	0.999995	1	1	1	1	0.999993	0.999996	1	1	1	1	0.999995	1	1	1	1	1
162417	1	1	1	1	1	1	1	1	1	1	1	1	1	1	1	0.999999	1	1	1	1	1	1	1	1	1	1	1	1	1	1	1	1	1	1	1	0.999995	1	1	1	1	0.999995	1	1	0.999995	1	1	1	1	0.999997
162466	1	1	1	0.999997	1	1	1	1	1	1	1	1	0.999999	1	1	1	1	1	1	1	0.999999	1	0.999999	1	0.999998	1	1	1	1	0.999995	1	1	1	0.999995	1	1	1	1	1	0.999995	1	0.999996	1	0.999995	1	1	1	1	1
1629.1	0.881833	0.861645	0.891155	0.884424	0.905752	0.90247	0.869443	0.853902	0.900837	0.842446	0.904571	0.884056	0.877628	0.881304	0.879621	0.87009	0.909403	0.905105	0.899858	0.881426	0.912708	0.867584	0.881673	0.902492	0.904059	0.860531	0.896894	0.881761	0.867927	0.907771	0.875162	0.874993	0.881988	0.903872	0.902085	0.873904	0.859178	0.887877	0.900403	0.876224	0.8693	0.905767	0.875231	0.899008	0.901946	0.903356	0.853644	0.888732	0.831205
1632.1	1	1	1	1	1	1	1	1	1	1	1	1	1	1	1	0.999999	1	1	1	1	1	1	1	1	1	1	1	1	1	1	1	1	1	1	1	0.999995	1	1	1	1	0.999995	1	1	0.999995	1	1	1	1	0.999997
1633.1	0.999996	1	1	1	0.999995	1	1	0.999994	1	1	1	1	1	1	1	0.999999	1	1	1	1	1	1	1	1	1	1	1	1	1	1	1	0.999999	0.999995	1	1	1	1	1	1	1	0.999995	1	0.999995	0.999995	0.999995	1	1	0.999997	1
1635.1	1	0.999998	0.999995	1	1	1	1	1	1	1	0.999998	0.999998	1	1	1	1	0.999999	1	1	0.999997	0.999999	1	1	1	1	1	0.999997	1	1	0.999995	1	1	0.999998	0.999995	1	1	1	1	1	1	0.999995	1	0.999995	0.999995	1	1	0.999995	1	1
1638.1	0.999996	1	1	1	1	1	1	1	1	0.999995	1	1	1	1	1	0.999999	1	1	1	1	1	1	1	1	1	1	1	1	1	1	1	1	1	1	1	1	1	1	1	1	1	1	1	0.999995	1	0.999994	0.999995	1	1
1644.1	1	1	1	1	0.999995	0.999995	1	1	0.999999	1	0.999998	1	1	1	1	1	1	0.999995	1	1	1	1	1	1	1	0.999999	1	1	1	1	1	1	1	1	1	1	1	1	0.999996	1	1	1	1	0.999995	0.999997	1	1	1	1
1645.1	0.999996	1	0.999995	1	1	1	1	1	0.999999	0.999995	1	1	1	1	0.999999	1	1	1	0.999998	1	1	1	1	1	1	1	1	1	1	1	1	1	1	1	0.999994	1	0.999998	1	0.999996	1	1	0.999996	1	1	1	0.999994	0.999995	1	1
1650.1	1	1	1	1	1	1	1	1	1	1	1	1	1	1	1	0.999999	1	1	1	1	1	1	1	1	1	1	1	1	1	1	1	1	1	1	1	0.999995	1	1	1	1	0.999995	1	1	0.999995	1	1	1	1	0.999997
166012	1	1	1	1	1	1	1	1	1	1	1	1	1	1	1	0.999999	1	1	1	1	1	1	1	1	1	1	1	1	1	1	1	1	1	1	1	0.999995	1	1	1	1	0.999995	1	1	0.999995	1	1	1	1	0.999997
166785	1	1	1	1	1	1	1	1	1	1	1	1	1	1	1	0.999999	1	1	1	1	1	1	1	1	1	1	1	1	1	1	1	1	1	1	1	0.999995	1	1	1	1	0.999995	1	1	0.999995	1	1	1	1	0.999997
170712	0	0	0	0	0	1.41744e-10	0	1.86549e-10	0	1.0864e-11	0	5.31567e-11	0	0	4.23749e-12	0	2.21424e-11	0	0	8.72439e-12	0	0	0	0	1.19593e-11	1.20271e-10	1.28594e-10	7.23886e-11	1.58801e-10	0	0	8.07763e-11	0	0	8.15337e-13	4.23392e-12	0	0	9.74951e-11	2.74202e-11	1.45204e-10	0	1.13602e-10	2.00314e-10	0	3.48248e-11	0	0	0
171425	1	1	0.999995	1	1	1	1	1	1	1	1	1	1	1	1	1	1	1	1	1	1	1	1	1	1	1	1	0.999993	1	1	1	1	1	1	1	1	1	1	1	1	1	1	1	0.999995	1	1	1	1	1
171425	1	1	0.999995	1	1	1	1	1	1	1	1	1	1	1	1	1	1	1	1	1	1	1	1	1	1	1	1	0.999993	1	1	1	1	1	1	1	1	1	1	1	1	1	1	1	0.999995	1	1	1	1	1
1716.1	1	1	1	1	0.999995	1	0.999995	1	1	1	1	1	1	1	1	1	1	0.999995	1	1	1	1	0.999999	1	1	1	1	1	1	1	1	1	1	1	0.999994	1	1	0.999993	1	1	1	1	1	0.999995	0.999995	1	1	1	1
1716.2	1	1	1	1	0.999995	1	0.999995	1	1	1	1	1	1	1	1	1	1	0.999995	1	1	1	1	0.999999	1	1	1	1	1	1	1	1	1	1	1	0.999994	1	1	0.999993	1	1	1	1	1	0.999995	0.999995	1	1	1	1
1716.3	1	1	1	1	0.999995	1	0.999995	1	1	1	1	1	1	1	1	1	1	0.999995	1	1	1	1	0.999999	1	1	1	1	1	1	1	1	1	1	1	0.999994	1	1	0.999993	1	1	1	1	1	0.999995	0.999995	1	1	1	1
1716.4	1	1	1	1	0.999995	1	0.999995	1	1	1	1	1	1	1	1	1	1	0.999995	1	1	1	1	0.999999	1	1	1	1	1	1	1	1	1	1	1	0.999994	1	1	0.999993	1	1	1	1	1	0.999995	0.999995	1	1	1	1
1716.5	1	1	1	1	0.999995	1	0.999995	1	1	1	1	1	1	1	1	1	1	0.999995	1	1	1	1	0.999999	1	1	1	1	1	1	1	1	1	1	1	0.999994	1	1	0.999993	1	1	1	1	1	0.999995	0.999995	1	1	1	1
1717.1	0	0	0	0	0	0	0	0	0	0	0	0	0	0	0	0	0	0	0	0	0	0	0	0	0	0	0	0	0	0	0	0	0	0	0	0	0	0	0	0	0	0	0	0	0	0	0	0	0
1718.1	0	0	0	0	0	0	0	0	0	0	0	0	0	0	0	0	0	0	0	0	0	0	0	0	0	0	0	0	0	0	0	0	0	0	0	0	0	0	0	0	0	0	0	0	0	0	0	0	0
1719.1	0	1.50734e-09	1.73726e-09	2.70602e-09	0	0	0	2.64591e-09	2.55233e-09	0	0	0	0	0	0	0	0	0	0	0	0	0	0	2.26e-09	0	2.23649e-10	7.13744e-10	0	2.24308e-09	0	0	0	0	0	0	0	0	2.13044e-09	0	0	0	0	0	0	0	1.8347e-09	0	5.48987e-10	0
1723.1	0	0	0	3.23498e-10	3.65268e-11	0	0	2.02204e-10	1.04278e-10	8.09807e-11	0	0	3.86284e-11	0	3.36743e-12	0	0	2.32273e-12	2.1763e-10	0	0	0	0	0	0	0	0	0	5.56135e-11	1.67149e-10	0	0	0	0	0	2.98606e-12	1.02e-10	0	0	0	0	0	0	3.22686e-10	7.03952e-13	2.25494e-10	0	0	0
1737.1	0.00662712	0	0.284995	0.547964	0	0.0471485	0.140208	0.38023	0.00559431	0.589373	0	0	0	0.0456407	0	0	0.0655499	0.011388	0.310226	0	0	0.358832	0	0.253395	0.117155	0.235383	0	0.716745	0.210509	0	0	0.0687902	0	0	0.237463	0	0.322383	0.437712	0.0696946	0.0649257	0.372839	0	0.0789727	0.231629	0.364584	0	0.420798	0.139349	0.778276
1738.1	0	0	0	0	0	0	0	0	0	0	0	0	0	0	0	0	0	0	0	0	0	0	0	0	0	0	0	0	0	0	0	0	0	0	0	0	0	0	0	0	0	0	0	0	0	0	0	0	0.0694716
1743.1	0.167405	0.295959	0.613219	0.532769	0.0873891	0.328005	0.313262	0.301705	0.271266	0.390785	0.0211634	0	0.0517483	0.199306	0.0779892	0.0723853	0.19369	0.342601	0.371468	0	0.363142	0.383001	0.214539	0.447042	0.262407	0.192274	0.0626709	0.578375	0.368263	0	0	0.174877	0	0.09157	0.32852	0.230187	0.552249	0.550145	0.145989	0.180079	0.407118	0.131162	0.185419	0.295541	0.481409	0.195516	0.333465	0.245942	0.461623
175.1	1	1	1	1	1	1	1	1	1	1	1	1	1	1	1	0.999999	1	1	1	1	1	1	1	1	1	1	1	1	1	1	1	1	1	1	1	0.999995	1	1	1	1	0.999995	1	1	0.999995	1	1	1	1	0.999997
1757.1	0.999996	1	1	1	1	1	0.999998	1	1	1	1	1	1	1	1	1	1	1	1	1	1	1	1	1	1	1	1	1	1	1	1	0.999999	1	1	1	1	1	1	1	1	1	1	1	0.999995	1	0.999994	1	1	1
178.1	1	1	1	0.999997	1	1	0.999995	0.999994	0.999999	1	1	1	1	1	1	1	1	1	1	1	1	0.999996	1	1	1	1	0.999997	1	1	1	1	1	1	1	1	1	1	1	1	1	1	1	1	1	1	1	1	1	1
178.2	1	1	1	0.999997	1	1	0.999995	0.999994	0.999999	1	1	1	1	1	1	1	1	1	1	1	1	0.999996	1	1	1	1	0.999997	1	1	1	1	1	1	1	1	1	1	1	1	1	1	1	1	1	1	1	1	1	1
178.3	1	1	1	0.999997	1	1	0.999995	0.999994	0.999999	1	1	1	1	1	1	1	1	1	1	1	1	0.999996	1	1	1	1	0.999997	1	1	1	1	1	1	1	1	1	1	1	1	1	1	1	1	1	1	1	1	1	1
178.4	1	1	1	0.999997	1	1	0.999995	0.999994	0.999999	1	1	1	1	1	1	1	1	1	1	1	1	0.999996	1	1	1	1	0.999997	1	1	1	1	1	1	1	1	1	1	1	1	1	1	1	1	1	1	1	1	1	1
178.5	1	1	1	0.999997	1	1	0.999995	0.999994	0.999999	1	1	1	1	1	1	1	1	1	1	1	1	0.999996	1	1	1	1	0.999997	1	1	1	1	1	1	1	1	1	1	1	1	1	1	1	1	1	1	1	1	1	1
178.6	1	1	1	0.999997	1	1	0.999995	0.999994	0.999999	1	1	1	1	1	1	1	1	1	1	1	1	0.999996	1	1	1	1	0.999997	1	1	1	1	1	1	1	1	1	1	1	1	1	1	1	1	1	1	1	1	1	1
1786.1	1	1	1	1	1	1	1	1	1	1	1	1	1	1	1	0.999999	1	1	1	1	1	1	1	1	1	1	1	1	1	1	1	1	1	1	1	0.999995	1	1	1	1	0.999995	1	1	0.999995	1	1	1	1	0.999997
1787.1	1	1	1	1	1	1	1	1	1	1	1	1	1	1	1	0.999999	1	1	1	1	1	1	1	1	1	1	1	1	1	1	1	1	1	1	1	0.999995	1	1	1	1	0.999995	1	1	0.999995	1	1	1	1	0.999997
1787.2	1	1	1	1	1	1	1	1	1	1	1	1	1	1	1	0.999999	1	1	1	1	1	1	1	1	1	1	1	1	1	1	1	1	1	1	1	0.999995	1	1	1	1	0.999995	1	1	0.999995	1	1	1	1	0.999997
1787.3	1	1	1	1	1	1	1	1	1	1	1	1	1	1	1	0.999999	1	1	1	1	1	1	1	1	1	1	1	1	1	1	1	1	1	1	1	0.999995	1	1	1	1	0.999995	1	1	0.999995	1	1	1	1	0.999997
1787.4	1	1	1	1	1	1	1	1	1	1	1	1	1	1	1	0.999999	1	1	1	1	1	1	1	1	1	1	1	1	1	1	1	1	1	1	1	0.999995	1	1	1	1	0.999995	1	1	0.999995	1	1	1	1	0.999997
1787.5	1	1	1	1	1	1	1	1	1	1	1	1	1	1	1	0.999999	1	1	1	1	1	1	1	1	1	1	1	1	1	1	1	1	1	1	1	0.999995	1	1	1	1	0.999995	1	1	0.999995	1	1	1	1	0.999997
1787.6	1	1	1	1	1	1	1	1	1	1	1	1	1	1	1	0.999999	1	1	1	1	1	1	1	1	1	1	1	1	1	1	1	1	1	1	1	0.999995	1	1	1	1	0.999995	1	1	0.999995	1	1	1	1	0.999997
1788.1	1	1	1	1	1	1	1	1	1	1	1	1	1	1	1	0.999999	1	1	1	1	1	1	1	1	1	1	1	1	1	1	1	1	1	1	1	0.999995	1	1	1	1	0.999995	1	1	0.999995	1	1	1	1	0.999997
1788.2	1	1	1	1	1	1	1	1	1	1	1	1	1	1	1	0.999999	1	1	1	1	1	1	1	1	1	1	1	1	1	1	1	1	1	1	1	0.999995	1	1	1	1	0.999995	1	1	0.999995	1	1	1	1	0.999997
1788.3	1	1	1	1	1	1	1	1	1	1	1	1	1	1	1	0.999999	1	1	1	1	1	1	1	1	1	1	1	1	1	1	1	1	1	1	1	0.999995	1	1	1	1	0.999995	1	1	0.999995	1	1	1	1	0.999997
1788.4	1	1	1	1	1	1	1	1	1	1	1	1	1	1	1	0.999999	1	1	1	1	1	1	1	1	1	1	1	1	1	1	1	1	1	1	1	0.999995	1	1	1	1	0.999995	1	1	0.999995	1	1	1	1	0.999997
1789.1	1	1	1	1	1	1	1	1	1	1	1	1	1	1	1	0.999999	1	1	1	1	1	1	1	1	1	1	1	1	1	1	1	1	1	1	1	0.999995	1	1	1	1	0.999995	1	1	0.999995	1	1	1	1	0.999997
1789.2	1	1	1	1	1	1	1	1	1	1	1	1	1	1	1	0.999999	1	1	1	1	1	1	1	1	1	1	1	1	1	1	1	1	1	1	1	0.999995	1	1	1	1	0.999995	1	1	0.999995	1	1	1	1	0.999997
1789.3	1	1	1	1	1	1	1	1	1	1	1	1	1	1	1	0.999999	1	1	1	1	1	1	1	1	1	1	1	1	1	1	1	1	1	1	1	0.999995	1	1	1	1	0.999995	1	1	0.999995	1	1	1	1	0.999997
1789.4	1	1	1	1	1	1	1	1	1	1	1	1	1	1	1	0.999999	1	1	1	1	1	1	1	1	1	1	1	1	1	1	1	1	1	1	1	0.999995	1	1	1	1	0.999995	1	1	0.999995	1	1	1	1	0.999997
1798.1	1	1	1	1	1	1	1	1	1	1	1	1	1	1	1	0.999999	1	1	1	1	1	1	1	1	1	1	1	1	1	1	1	1	1	1	1	0.999995	1	1	1	1	0.999995	1	1	0.999995	1	1	1	1	0.999997
1798.2	1	1	1	1	1	1	1	1	1	1	1	1	1	1	1	0.999999	1	1	1	1	1	1	1	1	1	1	1	1	1	1	1	1	1	1	1	0.999995	1	1	1	1	0.999995	1	1	0.999995	1	1	1	1	0.999997
18.1	0.8686	0.833109	1	0.904937	0.954617	0.999995	0.858403	0.742526	1	0.690955	0.955986	0.878689	0.885135	0.866297	0.8588	0.815905	0.918077	0.952436	0.879621	0.866812	1	0.804475	0.898333	1	0.968628	0.798411	0.986969	0.866575	0.853598	0.961181	0.877144	0.83806	0.895196	0.948485	0.901091	0.872949	0.825	1	0.866756	0.843478	0.812248	0.933006	0.839031	0.887073	0.966639	0.999994	0.741377	0.85422	0.640301
18.2	0.8686	0.833109	1	0.904937	0.954617	0.999995	0.858403	0.742526	1	0.690955	0.955986	0.878689	0.885135	0.866297	0.8588	0.815905	0.918077	0.952436	0.879621	0.866812	1	0.804475	0.898333	1	0.968628	0.798411	0.986969	0.866575	0.853598	0.961181	0.877144	0.83806	0.895196	0.948485	0.901091	0.872949	0.825	1	0.866756	0.843478	0.812248	0.933006	0.839031	0.887073	0.966639	0.999994	0.741377	0.85422	0.640301
1806.1	1	1	1	1	1	1	1	1	1	1	1	1	1	1	1	0.999999	1	1	1	0.999997	1	1	1	1	1	1	1	1	1	1	1	1	1	0.999995	1	1	0.999998	1	1	1	1	1	1	0.999995	1	1	1	0.999997	1
1807.1	1	1	1	1	1	1	1	1	1	0.999997	0.999998	1	1	1	1	1	1	1	1	1	1	0.999995	1	1	1	1	1	1	1	1	1	1	1	1	1	0.999997	0.999998	1	1	1	1	1	1	1	0.999995	1	1	1	1
1808.1	1	1	1	1	1	1	1	1	1	0.999997	0.999998	1	1	1	1	1	1	1	1	1	1	0.999995	1	1	1	1	1	1	1	1	1	1	1	1	1	0.999997	0.999998	1	1	1	1	1	1	1	0.999995	1	1	1	1
1809.1	1	1	1	1	1	1	1	1	1	0.999997	0.999998	1	1	1	1	1	1	1	1	1	1	0.999995	1	1	1	1	1	1	1	1	1	1	1	1	1	0.999997	0.999998	1	1	1	1	1	1	1	0.999995	1	1	1	1
1811.1	1	1	1	1	1	0.999995	1	1	1	0.999995	1	1	1	1	1	1	1	1	1	1	1	1	1	1	0.999998	1	1	0.999993	1	1	1	1	1	1	1	1	1	1	0.999996	1	1	1	1	1	1	1	1	1	1
1836.1	1	1	1	1	1	0.999995	1	1	1	0.999995	1	1	1	1	1	1	1	1	1	1	1	1	1	1	0.999998	1	1	0.999993	1	1	1	1	1	1	1	1	1	1	0.999996	1	1	1	1	1	1	1	1	1	1
1841.1	1	1	1	1	1	1	1	1	1	1	1	1	1	0.999998	0.999999	1	1	1	1	1	1	0.999995	1	1	1	1	1	1	1	1	1	1	1	1	1	1	1	0.999993	1	1	0.999995	1	1	1	1	0.999994	1	0.999997	1
1854.1	1	1	1	1	1	0.999995	1	1	1	1	1	1	1	0.999998	1	1	1	0.999995	1	1	1	1	1	1	1	1	1	1	1	0.999995	1	1	1	0.999995	1	1	1	1	1	1	0.999995	1	1	1	1	1	1	1	1
189.1	1	1	0.999995	1	1	1	0.999995	1	1	1	0.999998	1	1	0.999998	1	1	1	1	1	1	1	1	1	1	1	1	1	0.999993	1	1	1	1	1	0.999995	1	1	1	1	1	1	1	1	0.999995	0.999995	1	1	1	1	0.999997
1890.1	1	0.999998	1	0.999997	1	1	1	1	1	1	1	1	1	1	1	1	1	1	1	1	0.999999	1	1	1	1	0.999999	1	1	1	0.999995	1	0.999999	1	1	1	1	0.999998	1	1	1	1	1	1	1	1	1	0.999995	1	1
1891.1	1	1	1	1	1	1	1	1	1	1	1	1	1	1	1	0.999999	1	1	1	1	1	1	1	1	1	1	1	1	1	1	1	1	1	1	1	0.999995	1	1	1	1	0.999995	1	1	0.999995	1	1	1	1	0.999997
1892.1	0.831837	0.786474	0.825589	0.814771	0.873684	0.843408	0.798327	0.793727	0.840974	0.777765	0.846728	0.83487	0.810676	0.831119	0.828826	0.815831	0.854242	0.872848	0.839429	0.831284	0.879675	0.812406	0.816796	0.84326	0.845931	0.784939	0.834821	0.810234	0.79609	0.876305	0.806972	0.822516	0.825664	0.871244	0.842801	0.805046	0.78288	0.820557	0.840235	0.824188	0.814749	0.84854	0.822835	0.83805	0.842604	0.844763	0.793374	0.836979	0.762536
19.1	1	1	0.999995	1	1	1	1	1	1	1	1	1	1	1	1	1	1	1	0.999998	0.999997	1	1	1	1	1	1	1	1	1	1	1	1	1	0.999995	1	0.999995	1	1	1	1	0.999995	1	1	1	0.999995	1	1	1	0.999997
191.1	0.373045	0.440685	0.443316	0.4679	0.372029	0.401617	0.418311	0.451229	0.407202	0.483276	0.39358	0.366767	0.394641	0.374467	0.379151	0.405831	0.375636	0.374385	0.410941	0.374154	0.354409	0.412921	0.382864	0.400676	0.395483	0.443806	0.421941	0.478108	0.422458	0.365017	0.401694	0.392102	0.401843	0.378586	0.403084	0.405465	0.447804	0.45554	0.409104	0.38876	0.408116	0.389352	0.391528	0.414353	0.403512	0.398428	0.451934	0.391225	0.514476
192134	1	1	1	1	1	1	1	1	1	1	1	1	1	1	1	0.999999	1	1	1	1	1	1	1	1	1	1	1	1	1	1	1	1	1	1	1	0.999995	1	1	1	1	0.999995	1	1	0.999995	1	1	1	1	0.999997
195814	1	0.999998	1	1	1	1	1	1	1	1	0.999998	1	1	1	1	0.999999	1	1	0.999998	1	1	1	1	1	1	1	1	1	1	1	1	1	1	0.999995	0.999994	0.999995	1	1	1	1	1	1	1	1	1	1	1	1	1
1962.1	1	0.999998	1	1	1	1	1	0.999994	0.999999	1	0.999998	1	1	1	1	1	1	1	1	1	1	1	1	1	1	1	1	1	1	1	1	1	1	1	1	1	1	1	1	1	1	1	1	0.999995	1	1	1	1	1
196883	1	1	1	1	1	1	1	0.999994	1	1	1	1	1	1	1	1	0.999999	0.999995	1	1	1	1	0.999999	1	1	1	0.999997	1	1	1	1	1	0.999995	0.999995	1	1	1	1	1	1	1	1	1	0.999995	0.999995	1	1	0.999997	0.999997
197257	0.999996	0.999998	1	1	1	0.999997	1	1	1	1	1	1	1	1	1	1	1	1	1	1	1	1	1	1	1	1	0.999997	1	1	1	1	1	1	1	1	0.999995	1	1	1	1	1	1	1	1	0.999995	1	1	1	1
197257	0.999996	0.999998	1	1	1	0.999997	1	1	1	1	1	1	1	1	1	1	1	1	1	1	1	1	1	1	1	1	0.999997	1	1	1	1	1	1	1	1	0.999995	1	1	1	1	1	1	1	1	0.999995	1	1	1	1
197258	1	1	1	1	1	1	1	1	1	1	1	1	1	1	1	0.999999	1	1	1	1	1	1	1	1	1	1	1	1	1	1	1	1	1	1	1	0.999995	1	1	1	1	0.999995	1	1	0.999995	1	1	1	1	0.999997
200010	1	1	1	0.999997	1	1	1	1	0.999999	1	0.999998	1	1	0.999998	1	1	1	1	1	1	1	1	1	1	0.999998	1	1	1	1	1	0.999998	0.999999	1	1	1	1	1	1	1	1	1	1	1	1	1	1	0.999995	1	1
200576	1	1	1	1	0.999995	1	1	1	1	1	1	1	1	1	1	1	0.999999	1	1	0.999997	1	1	1	1	1	1	1	0.999993	1	1	1	1	1	1	0.999994	0.999995	0.999998	1	1	1	1	1	1	0.999995	1	1	1	0.999997	1
200576	1	1	1	1	0.999995	1	1	1	1	1	1	1	1	1	1	1	0.999999	1	1	0.999997	1	1	1	1	1	1	1	0.999993	1	1	1	1	1	1	0.999994	0.999995	0.999998	1	1	1	1	1	1	0.999995	1	1	1	0.999997	1
200576	1	1	1	1	0.999995	1	1	1	1	1	1	1	1	1	1	1	0.999999	1	1	0.999997	1	1	1	1	1	1	1	0.999993	1	1	1	1	1	1	0.999994	0.999995	0.999998	1	1	1	1	1	1	0.999995	1	1	1	0.999997	1
2023.1	0.0599575	0	0	0	0	0	0	0	0	0	0	0	0	0.167544	0	0	0	0	0	0	0	0	0	0.14126	0	0	0	0	0	0	0	0	0	0	0	0	0	0	0	0	0	0	0	0	0	0	0	0	0
2026.1	0.0599575	0	0	0	0	0	0	0	0	0	0	0	0	0.167544	0	0	0	0	0	0	0	0	0	0.14126	0	0	0	0	0	0	0	0	0	0	0	0	0	0	0	0	0	0	0	0	0	0	0	0	0
2027.1	0.0599575	0	0	0	0	0	0	0	0	0	0	0	0	0.167544	0	0	0	0	0	0	0	0	0	0.14126	0	0	0	0	0	0	0	0	0	0	0	0	0	0	0	0	0	0	0	0	0	0	0	0	0
2027.2	0.0599575	0	0	0	0	0	0	0	0	0	0	0	0	0.167544	0	0	0	0	0	0	0	0	0	0.14126	0	0	0	0	0	0	0	0	0	0	0	0	0	0	0	0	0	0	0	0	0	0	0	0	0
203.1	1	1	1	1	1	1	1	1	0.999999	0.999995	1	1	1	1	1	1	1	1	1	1	1	1	1	1	0.711514	1	1	1	1	0.999995	1	0.999999	1	1	1	1	1	1	1	1	0.999994	1	1	1	1	1	1	1	1
2030.1	1	1	1	1	1	1	0.999995	0.999994	1	1	1	1	1	1	0.999999	1	1	1	1	1	1	1	1	1	1	1	1	1	1	1	1	1	1	0.999995	0.999994	1	1	1	1	1	1	1	1	0.999995	1	1	0.999995	1	1
204.1	0.999996	1	1	1	1	1	1	1	1	1	0.999998	1	1	1	0.999999	1	1	0.999995	1	0.999997	1	0.99999	1	1	1	1	1	0.999993	1	1	1	1	1	1	1	0.999995	1	1	1	0.999995	1	0.999996	1	1	0.999995	0.999994	1	1	1
204.2	0.999996	1	1	1	1	1	1	1	1	1	0.999998	1	1	1	0.999999	1	1	0.999995	1	0.999997	1	0.99999	1	1	1	1	1	0.999993	1	1	1	1	1	1	1	0.999995	1	1	1	0.999995	1	0.999996	1	1	0.999995	0.999994	1	1	1
204.3	0.999996	1	1	1	1	1	1	1	1	1	0.999998	1	1	1	0.999999	1	1	0.999995	1	0.999997	1	0.99999	1	1	1	1	1	0.999993	1	1	1	1	1	1	1	0.999995	1	1	1	0.999995	1	0.999996	1	1	0.999995	0.999994	1	1	1
205.1	0.999996	1	1	1	1	1	1	1	1	1	0.999998	1	1	1	0.999999	1	1	0.999995	1	0.999997	1	0.99999	1	1	1	1	1	0.999993	1	1	1	1	1	1	1	0.999995	1	1	1	0.999995	1	0.999996	1	1	0.999995	0.999994	1	1	1
205.2	0.999996	1	1	1	1	1	1	1	1	1	0.999998	1	1	1	0.999999	1	1	0.999995	1	0.999997	1	0.99999	1	1	1	1	1	0.999993	1	1	1	1	1	1	1	0.999995	1	1	1	0.999995	1	0.999996	1	1	0.999995	0.999994	1	1	1
205.3	0.999996	1	1	1	1	1	1	1	1	1	0.999998	1	1	1	0.999999	1	1	0.999995	1	0.999997	1	0.99999	1	1	1	1	1	0.999993	1	1	1	1	1	1	1	0.999995	1	1	1	0.999995	1	0.999996	1	1	0.999995	0.999994	1	1	1
206358	1	1	0.999995	1	1	1	1	1	0.999999	1	1	1	1	1	1	1	1	0.999995	0.999998	1	0.999999	1	1	1	1	1	1	0.999993	1	1	1	0.999999	0.999997	1	1	1	1	1	1	1	1	0.999996	1	1	1	1	1	1	0.999997
2098.1	0.593286	0.999998	1	1	0.552124	0.817218	1	1	1	1	0.505094	0.220849	0.786113	0.451508	0.538903	0.902282	0.491304	0.530852	0.999998	0.446791	0.438214	1	0.969632	0.759831	1	1	1	1	1	0.243355	1	1	0.697236	0.564869	1	1	1	1	0.964478	0.96605	0.999995	0.439782	0.929514	1	0.999995	1	1	0.999997	0.999997
210.1	1	0.999998	1	1	1	1	1	1	1	1	1	1	1	1	1	1	1	0.999995	1	1	1	1	1	1	1	0.999999	1	1	1	1	1	0.999999	0.999997	1	1	1	1	1	1	1	1	1	1	0.999995	1	1	1	0.999997	1
210.2	1	0.999998	1	1	1	1	1	1	1	1	1	1	1	1	1	1	1	0.999995	1	1	1	1	1	1	1	0.999999	1	1	1	1	1	0.999999	0.999997	1	1	1	1	1	1	1	1	1	1	0.999995	1	1	1	0.999997	1
2108.1	1	1	1	1	1	1	1	1	1	1	1	1	1	1	0.999999	1	0.999999	1	0.999998	1	1	1	1	1	1	1	1	1	1	0.999995	1	1	1	1	1	1	0.999998	0.999993	1	1	1	1	1	1	1	1	1	1	1
2109.1	1	1	1	1	1	1	1	1	1	1	1	1	1	1	0.999999	1	0.999999	1	0.999998	1	1	1	1	1	1	1	1	1	1	0.999995	1	1	1	1	1	1	0.999998	0.999993	1	1	1	1	1	1	1	1	1	1	1
2109.2	1	1	1	1	1	1	1	1	1	1	1	1	1	1	0.999999	1	0.999999	1	0.999998	1	1	1	1	1	1	1	1	1	1	0.999995	1	1	1	1	1	1	0.999998	0.999993	1	1	1	1	1	1	1	1	1	1	1
211.1	1	0.999998	1	1	1	1	1	1	1	1	1	1	1	1	1	1	1	0.999995	1	1	1	1	1	1	1	0.999999	1	1	1	1	1	0.999999	0.999997	1	1	1	1	1	1	1	1	1	1	0.999995	1	1	1	0.999997	1
211.2	1	0.999998	1	1	1	1	1	1	1	1	1	1	1	1	1	1	1	0.999995	1	1	1	1	1	1	1	0.999999	1	1	1	1	1	0.999999	0.999997	1	1	1	1	1	1	1	1	1	1	0.999995	1	1	1	0.999997	1
2110.1	1	1	1	1	1	1	1	1	1	1	1	1	1	1	0.999999	1	0.999999	1	0.999998	1	1	1	1	1	1	1	1	1	1	0.999995	1	1	1	1	1	1	0.999998	0.999993	1	1	1	1	1	1	1	1	1	1	1
212.1	1	0.999998	1	1	1	1	1	1	1	1	1	1	1	1	1	1	1	0.999995	1	1	1	1	1	1	1	0.999999	1	1	1	1	1	0.999999	0.999997	1	1	1	1	1	1	1	1	1	1	0.999995	1	1	1	0.999997	1
2131.1	1	1	1	1	1	1	1	1	1	1	1	1	1	1	1	0.999999	1	1	1	1	1	1	1	1	1	1	1	1	1	1	1	1	1	1	1	0.999995	1	1	1	1	0.999995	1	1	0.999995	1	1	1	1	0.999997
2132.1	1	1	1	1	1	1	1	1	1	1	1	1	1	1	1	0.999999	1	1	1	1	1	1	1	1	1	1	1	1	1	1	1	1	1	1	1	0.999995	1	1	1	1	0.999995	1	1	0.999995	1	1	1	1	0.999997
2132.2	1	1	1	1	1	1	1	1	1	1	1	1	1	1	1	0.999999	1	1	1	1	1	1	1	1	1	1	1	1	1	1	1	1	1	1	1	0.999995	1	1	1	1	0.999995	1	1	0.999995	1	1	1	1	0.999997
2134.1	1	1	1	1	1	1	1	1	1	1	1	1	1	1	1	0.999999	1	1	1	1	1	1	1	1	1	1	1	1	1	1	1	1	1	1	1	0.999995	1	1	1	1	0.999995	1	1	0.999995	1	1	1	1	0.999997
2135.1	1	1	1	1	1	1	1	1	1	1	1	1	1	1	1	0.999999	1	1	1	1	1	1	1	1	1	1	1	1	1	1	1	1	1	1	1	0.999995	1	1	1	1	0.999995	1	1	0.999995	1	1	1	1	0.999997
2137.1	1	1	1	1	1	1	1	1	1	1	1	1	1	1	1	0.999999	1	1	1	1	1	1	1	1	1	1	1	1	1	1	1	1	1	1	1	0.999995	1	1	1	1	0.999995	1	1	0.999995	1	1	1	1	0.999997
216.1	1	1	1	1	1	1	1	1	1	1	1	1	1	1	1	1	0.999999	0.999995	1	1	1	0.999995	1	1	1	1	1	1	1	0.999995	1	1	1	0.999995	1	0.999995	1	1	1	1	0.999995	0.999996	1	1	1	1	1	1	1
217.1	1	1	1	1	1	1	1	1	1	1	1	1	1	1	1	0.999999	1	1	1	1	0.999999	0.999995	1	1	1	1	0.999997	0.999993	1	1	1	1	1	1	1	1	1	1	1	1	1	1	1	1	1	1	1	1	1
218.1	1	1	1	1	1	0.999995	1	1	0.999999	1	1	0.999998	1	1	1	0.999999	1	1	1	1	1	1	1	1	1	1	1	0.999993	1	0.999994	1	1	1	1	1	1	1	1	1	1	1	1	1	0.999995	1	1	1	1	1
2180.1	1	1	1	1	1	1	1	1	0.999999	1	1	0.999998	1	1	1	1	1	0.999995	1	1	1	1	1	1	0.999998	1	1	1	1	0.999995	1	0.999999	1	1	1	1	1	1	1	1	1	1	1	0.999995	1	1	0.999995	1	1
2181.1	1	1	1	1	1	1	1	1	1	1	1	1	1	0.999998	1	1	1	1	1	1	0.999999	1	1	1	1	1	0.999997	1	1	1	1	1	1	0.999995	1	1	1	1	1	0.999995	1	1	0.999995	0.999995	1	1	1	1	1
2181.2	1	1	1	1	1	1	1	1	1	1	1	1	1	0.999998	1	1	1	1	1	1	0.999999	1	1	1	1	1	0.999997	1	1	1	1	1	1	0.999995	1	1	1	1	1	0.999995	1	1	0.999995	0.999995	1	1	1	1	1
2182.1	1	1	1	0.999997	1	1	1	1	1	1	0.999998	1	1	1	1	1	1	0.999995	1	1	1	1	1	1	0.999998	1	1	1	1	1	1	1	1	1	1	1	1	0.999993	1	1	1	1	1	0.999995	1	0.999994	1	1	1
2182.2	1	0.999998	1	1	0.999995	1	1	1	0.999999	1	1	1	1	1	1	1	1	1	0.999998	1	1	1	1	1	1	1	1	1	1	1	1	1	0.999999	1	1	1	1	1	1	1	1	1	1	0.999995	1	1	1	1	1
2184.1	0.896616	0.908449	0.90309	0.897497	1	0.912816	0.913402	0.873586	0.911399	0.864089	0.914577	0.89844	0.918549	0.896171	0.89478	0.886922	0.918664	0.999995	0.910579	0.896276	0.999999	0.884865	0.921065	0.912732	0.914143	0.902787	0.908071	0.895268	0.912366	0.999995	0.91697	0.890964	0.943581	1	0.912494	0.916225	0.906879	0.900453	0.911055	0.891992	0.88628	0.915604	0.891172	0.909879	0.912369	0.913574	0.87337	0.906151	0.85491
219.1	1	1	1	1	1	1	1	1	1	1	1	1	1	1	1	0.999999	1	1	1	1	0.999999	0.999995	1	1	1	1	0.999997	0.999993	1	1	1	1	1	1	1	1	1	1	1	1	1	1	1	1	1	1	1	1	1
2194.1	0	0	0	0	0	0	0	0	0	0	0	0	0	0	0	0	0	0	6.50658e-13	0	0	1.57387e-12	0	0	0	0	0	0	0	0	0	0	0	0	0	0	0	0	0	0	0	0	0	0	0	0	0	0	0
220.1	1	1	1	1	1	1	1	1	1	1	1	1	1	1	1	1	1	1	1	0.999997	1	1	1	1	1	0.999999	1	0.999993	1	1	1	1	1	0.999995	0.999994	1	1	1	1	1	1	1	1	1	0.999995	1	1	0.999997	1
2203.1	1	1	0.999995	1	1	1	1	1	1	1	1	0.999998	0.999997	1	1	1	1	1	1	1	1	0.999995	1	1	1	1	1	1	1	1	1	1	1	1	1	1	1	1	1	1	1	1	1	1	1	1	0.999995	1	1
221.1	1	1	1	1	1	0.999995	1	1	0.999999	1	1	0.999998	1	1	1	0.999999	1	1	1	1	1	1	1	1	1	1	1	0.999993	1	0.999994	1	1	1	1	1	1	1	1	1	1	1	1	1	0.999995	1	1	1	1	1
221823	0	6.56138e-11	0	2.72177e-10	0	0	0	0	3.06737e-10	3.49244e-11	4.27435e-10	5.83138e-11	2.24371e-10	3.4336e-10	6.28797e-11	5.14706e-11	3.18617e-10	0	0	0	0	1.17937e-11	0	1.96225e-10	2.76162e-10	4.36008e-10	0	0	0	4.21231e-10	0	4.96671e-10	1.6353e-09	5.74673e-11	0	0	0	3.96751e-11	1.17114e-10	0	2.80954e-10	0	2.25181e-10	0	0	0	6.01871e-10	0	0
221823	0	6.56138e-11	0	2.72177e-10	0	0	0	0	3.06737e-10	3.49244e-11	4.27435e-10	5.83138e-11	2.24371e-10	3.4336e-10	6.28797e-11	5.14706e-11	3.18617e-10	0	0	0	0	1.17937e-11	0	1.96225e-10	2.76162e-10	4.36008e-10	0	0	0	4.21231e-10	0	4.96671e-10	1.6353e-09	5.74673e-11	0	0	0	3.96751e-11	1.17114e-10	0	2.80954e-10	0	2.25181e-10	0	0	0	6.01871e-10	0	0
222.1	1	1	1	1	1	0.999995	1	1	0.999999	1	1	0.999998	1	1	1	0.999999	1	1	1	1	1	1	1	1	1	1	1	0.999993	1	0.999994	1	1	1	1	1	1	1	1	1	1	1	1	1	0.999995	1	1	1	1	1
2222.1	0	0	0	0	0	0	0	0	0	0	0	0	0	0	0	0	0	0	0	0	0	0	0	0	0	0	0	0	0	0	0	0	0	0	0	0	0	0	0	0	0	0	0	0	0	0	0	0	0
2224.1	0	0	0	0	0	0	0	0	0	0	0	0	0	0	0	0	0	0	0	0	0	0	0	0	0	0	0	0	0	0	0	0	0	0	0	0	0	0	0	0	0	0	0	0	0	0	0	0	0
222537	1	1	1	1	1	1	1	1	1	1	1	1	1	1	1	0.999999	1	1	1	1	1	1	1	1	1	1	1	1	1	1	1	1	1	1	1	0.999995	1	1	1	1	0.999995	1	1	0.999995	1	1	1	1	0.999997
223.1	0.999996	1	1	1	1	1	1	1	1	1	1	1	1	1	1	1	0.999999	1	1	1	0.999999	1	0.999999	1	1	1	1	1	1	0.999995	1	1	0.999995	1	0.999994	1	1	1	1	1	0.999995	1	1	0.999995	1	1	0.999995	1	1
22305.1	0.999996	0.999998	1	1	1	1	1	1	1	1	1	1	1	1	0.999999	1	1	0.999995	1	1	1	1	0.999999	1	0.999998	1	1	1	1	1	0.999998	1	1	1	1	1	1	1	1	1	1	1	1	1	1	1	1	1	1
22305.2	0.999996	0.999998	1	1	1	1	1	1	1	1	1	1	1	1	0.999999	1	1	0.999995	1	1	1	1	0.999999	1	0.999998	1	1	1	1	1	0.999998	1	1	1	1	1	1	1	1	1	1	1	1	1	1	1	1	1	1
2235.1	1	0.999998	1	1	1	1	1	1	1	1	1	1	1	1	1	1	1	0.999995	1	1	1	1	1	1	1	0.999999	1	1	1	1	1	0.999999	0.999997	1	1	1	1	1	1	1	1	1	1	0.999995	1	1	1	0.999997	1
2235.2	1	0.999998	1	1	1	1	1	1	1	1	1	1	1	1	1	1	1	0.999995	1	1	1	1	1	1	1	0.999999	1	1	1	1	1	0.999999	0.999997	1	1	1	1	1	1	1	1	1	1	0.999995	1	1	1	0.999997	1
224.1	1	1	1	1	1	1	1	1	1	1	1	1	1	1	1	1	1	0.999995	1	1	1	1	1	1	1	0.999999	1	1	1	1	1	1	1	1	1	1	1	1	1	1	1	1	1	1	1	1	1	1	1
226.1	0	0	0	0	0	0	0	0	0	0	0	0	0	0	0	0	0	0	0	0	0	0	0	0	0	0	0	0	0	0	0	0	0	0	0	0	0	0	0	0	0	0	0	0	0	0	0	0	0
226.2	0	0	0	0	0	0	0	0	0	0	0	0	0	0	0	0	0	0	0	0	0	0	0	0	0	0	0	0	0	0	0	0	0	0	0	0	0	0	0	0	0	0	0	0	0	0	0	0	0
226.3	0	0	0	0	0	0	0	0	0	0	0	0	0	0	0	0	0	0	0	0	0	0	0	0	0	0	0	0	0	0	0	0	0	0	0	0	0	0	0	0	0	0	0	0	0	0	0	0	0
2271.1	0	0.0637938	0.501997	0.355936	0	0.114143	0.0915568	0.0687933	0.0479078	0.171116	0	0	0	0	0	0	0	0.169035	0.1602	0	0.174097	0.174979	0	0.253389	0.0421045	0	0	0.501868	0.156361	0	0	0	0	0	0.114397	0.00223596	0.367956	0.378154	0	0	0.205487	0	0	0.0730214	0.293408	0	0.108178	0.0269539	0.252194
22856.1	1	1	1	1	1	1	1	1	1	1	1	1	1	1	1	0.999999	1	1	1	1	1	1	1	1	1	1	1	1	1	1	1	1	1	1	1	0.999995	1	1	1	1	0.999995	1	1	0.999995	1	1	1	1	0.999997
229.1	0	0	0	0	0	0	0	0	0	0	0	0	0	0	0	0	0	0	0	0	0	0	0	0	0	0	0	0	0	0	0	0	0	0	0	0	0	0	0	0	0	0	0	0	0	0	0	0	0
22928.1	1	1	1	1	1	1	1	1	1	1	1	1	1	1	1	0.999999	1	1	1	1	1	1	1	1	1	1	1	1	1	1	1	1	1	1	1	0.999995	1	1	1	1	0.999995	1	1	0.999995	1	1	1	1	0.999997
22929.1	1	1	1	1	1	1	1	1	1	1	1	1	1	1	1	0.999999	1	1	1	1	1	1	1	1	1	1	1	1	1	1	1	1	1	1	1	0.999995	1	1	1	1	0.999995	1	1	0.999995	1	1	1	1	0.999997
22934.1	1.79676e-09	6.39226e-10	1.80656e-09	0	0	2.45532e-10	1.33198e-10	1.73712e-09	0	0	1.5566e-10	2.1676e-10	1.00341e-10	3.65258e-11	6.46586e-10	1.2449e-09	2.88207e-10	3.29955e-10	0	5.24165e-11	1.56532e-10	3.04704e-10	0	0	0	1.14925e-09	0	4.29154e-10	0	1.23886e-09	0	0	0	1.14133e-10	0	0	0	1.65261e-10	0	0	0	4.63488e-10	1.03112e-10	0	1.49747e-11	0	7.57691e-10	5.26033e-10	0
22978.1	1	1	1	0.999997	1	1	1	0.999994	1	0.999995	1	1	1	1	1	1	1	1	1	1	1	0.999995	0.999999	1	1	1	1	1	1	1	1	1	1	1	1	1	1	1	1	1	1	1	1	1	0.999995	0.999994	1	1	1
230.1	0	0	0	0	0	0	0	0	0	0	0	0	0	0	0	0	0	0	0	0	0	0	0	0	0	0	0	0	0	0	0	0	0	0	0	0	0	0	0	0	0	0	0	0	0	0	0	0	0
23007.1	1	0.999998	1	1	0.999995	1	1	1	0.999999	1	0.999998	1	1	1	1	1	1	0.999995	1	0.999997	1	1	1	1	0.999998	1	1	0.999993	1	1	1	1	1	1	1	1	1	0.999993	1	0.999995	0.999995	0.999996	0.999995	0.999995	1	1	1	1	1
23057.1	1	1	1	1	1	1	1	1	0.999999	1	1	1	1	1	0.999999	1	1	1	1	1	1	1	1	1	1	1	1	1	1	1	1	1	0.999995	1	0.999994	1	0.999998	1	1	1	1	1	1	0.999995	0.999995	0.999994	1	1	1
23057.2	1	1	1	1	1	1	1	1	0.999999	1	1	1	1	1	0.999999	1	1	1	1	1	1	1	1	1	1	1	1	1	1	1	1	1	0.999995	1	0.999994	1	0.999998	1	1	1	1	1	1	0.999995	0.999995	0.999994	1	1	1
231.1	1	1	1	1	0.999995	1	0.999995	1	1	1	1	1	0.999997	1	1	1	1	1	1	1	1	1	1	1	1	1	1	1	1	1	1	0.999999	1	0.999995	1	0.999995	1	0.999993	0.999996	0.999997	1	1	1	0.999995	1	1	0.999994	1	1
23169.1	1	1	0.999995	1	1	1	1	1	1	1	1	1	1	1	1	1	1	1	1	1	1	1	1	1	0.999998	1	1	1	1	1	1	1	1	0.999995	1	1	0.999998	1	1	0.999995	1	1	1	1	1	1	1	1	1
23236.1	1	0.999998	1	1	0.999995	1	1	0.999994	1	1	1	1	0.999997	1	1	1	1	1	1	1	1	1	1	1	1	1	1	1	1	1	1	1	0.999996	1	1	1	1	1	1	1	1	1	1	1	1	1	1	1	1
23236.2	1	0.999998	1	1	0.999995	1	1	0.999994	1	1	1	1	0.999997	1	1	1	1	1	1	1	1	1	1	1	1	1	1	1	1	1	1	1	0.999996	1	1	1	1	1	1	1	1	1	1	1	1	1	1	1	1
23315.1	1	1	1	1	1	1	1	1	1	1	1	1	1	1	1	0.999999	1	1	1	1	1	1	1	1	1	1	1	1	1	1	1	1	1	1	1	0.999995	1	1	1	1	0.999995	1	1	0.999995	1	1	1	1	0.999997
23382.1	1	1	1	1	1	1	1	1	1	1	1	1	1	1	1	0.999999	1	1	1	1	1	1	1	1	1	1	1	1	1	1	1	1	1	1	1	0.999995	1	1	1	1	0.999995	1	1	0.999995	1	1	1	1	0.999997
23396.1	1	0.999998	1	1	1	1	1	1	1	1	1	1	1	1	0.999999	1	1	1	1	1	1	1	1	1	0.999998	1	1	0.999993	1	1	1	1	0.999995	1	1	1	0.999998	1	1	1	0.999995	1	1	1	1	1	0.999995	1	1
23417.1	1	0.999998	1	1	1	1	0.999995	1	1	1	0.999998	1	1	0.999998	0.999999	1	1	1	1	1	1	1	1	1	1	1	1	1	1	1	0.999998	1	1	1	1	1	1	1	1	1	1	1	1	1	1	1	1	0.999997	1
23428.1	0.999996	0.999998	1	1	1	1	1	1	1	1	1	1	0.999997	1	1	1	1	1	1	1	1	1	1	1	1	0.999999	0.999997	1	1	1	1	1	1	1	1	1	0.999998	1	1	1	1	1	0.999995	1	1	1	1	1	1
23428.2	0.999996	0.999998	1	1	1	1	1	1	1	1	1	1	0.999997	1	1	1	1	1	1	1	1	1	1	1	1	0.999999	0.999997	1	1	1	1	1	1	1	1	1	0.999998	1	1	1	1	1	0.999995	1	1	1	1	1	1
23439.1	1	1	1	0.999997	1	1	1	1	1	1	1	1	1	1	1	1	0.999999	0.999995	1	1	1	1	1	1	1	1	1	1	1	1	1	1	1	1	1	1	1	1	0.999996	1	1	1	1	1	1	1	1	1	1
23443.1	1	1	1	1	1	1	1	1	1	1	1	1	1	1	1	0.999999	1	1	1	1	1	1	1	1	1	1	1	1	1	1	1	1	1	1	1	0.999995	1	1	1	1	0.999995	1	1	0.999995	1	1	1	1	0.999997
23464.1	1	1	1	1	1	1	1	1	1	0.999995	1	0.999998	1	1	0.999999	1	1	1	1	1	0.999999	1	1	1	1	1	1	1	1	0.999994	1	0.999999	1	0.999995	0.999994	1	1	1	0.999996	1	1	1	0.999995	0.999995	1	0.999994	1	1	1
23475.1	1	1	1	1	1	0.999995	1	1	1	0.999995	1	1	1	1	1	1	1	0.999995	1	1	1	1	0.999999	1	1	1	0.999997	1	1	1	1	0.999999	0.999995	1	1	0.999995	1	1	1	1	1	1	1	0.999995	1	0.999994	1	1	1
23478.1	1	1	1	1	1	1	1	1	1	1	1	1	1	1	1	0.999999	1	1	1	1	1	1	1	1	1	1	1	1	1	1	1	1	1	1	1	0.999995	1	1	1	1	0.999995	1	1	0.999995	1	1	1	1	0.999997
2348.1	1	0.999998	1	1	1	1	1	1	1	1	1	1	1	1	0.999999	1	1	1	1	0.999997	1	1	1	1	1	1	0.999997	1	1	1	1	1	1	0.999995	1	1	1	1	1	1	1	0.999996	0.999995	0.999995	1	1	0.999995	1	1
2348.2	1	0.999998	1	1	1	1	1	1	1	1	1	1	1	1	0.999999	1	1	1	1	0.999997	1	1	1	1	1	1	0.999997	1	1	1	1	1	1	0.999995	1	1	1	1	1	1	1	0.999996	0.999995	0.999995	1	1	0.999995	1	1
2348.3	1	0.999998	1	1	1	1	1	1	1	1	1	1	1	1	0.999999	1	1	1	1	0.999997	1	1	1	1	1	1	0.999997	1	1	1	1	1	1	0.999995	1	1	1	1	1	1	1	0.999996	0.999995	0.999995	1	1	0.999995	1	1
2348.4	1	0.999998	1	1	1	1	1	1	1	1	1	1	1	1	0.999999	1	1	1	1	0.999997	1	1	1	1	1	1	0.999997	1	1	1	1	1	1	0.999995	1	1	1	1	1	1	1	0.999996	0.999995	0.999995	1	1	0.999995	1	1
2348.5	1	0.999998	1	1	1	1	1	1	1	1	1	1	1	1	0.999999	1	1	1	1	0.999997	1	1	1	1	1	1	0.999997	1	1	1	1	1	1	0.999995	1	1	1	1	1	1	1	0.999996	0.999995	0.999995	1	1	0.999995	1	1
2348.6	1	0.999998	1	1	1	1	1	1	1	1	1	1	1	1	0.999999	1	1	1	1	0.999997	1	1	1	1	1	1	0.999997	1	1	1	1	1	1	0.999995	1	1	1	1	1	1	1	0.999996	0.999995	0.999995	1	1	0.999995	1	1
23483.1	1	1	1	1	1	1	1	1	1	1	1	1	1	1	1	0.999999	1	1	1	1	1	1	1	1	1	1	1	1	1	1	1	1	1	1	1	0.999995	1	1	1	1	0.999995	1	1	0.999995	1	1	1	1	0.999997
23498.1	0.940934	0.941398	0.938523	0.934701	0.962763	0.944484	0.944444	0.927375	0.943622	0.922868	0.945552	0.941909	0.947602	0.940678	0.939917	0.935657	0.948033	0.96256	0.943125	0.940742	0.962591	0.934561	0.949146	0.944282	0.945289	0.940948	0.941602	0.93314	0.94381	0.963503	0.946634	0.937848	0.954752	0.962083	0.944288	0.946175	0.940428	0.936718	0.943414	0.937574	0.935328	0.946176	0.937983	0.9427	0.944212	0.944944	0.928278	0.945358	0.917835
2351.1	1	0.999998	1	1	1	1	1	1	1	1	1	1	1	1	0.999999	1	1	1	1	0.999997	1	1	1	1	1	1	0.999997	1	1	1	1	1	1	0.999995	1	1	1	1	1	1	1	0.999996	0.999995	0.999995	1	1	0.999995	1	1
2352.1	1	0.999998	1	1	1	1	1	1	1	1	1	1	1	1	0.999999	1	1	1	1	0.999997	1	1	1	1	1	1	0.999997	1	1	1	1	1	1	0.999995	1	1	1	1	1	1	1	0.999996	0.999995	0.999995	1	1	0.999995	1	1
23530.1	1	1	1	1	1	1	0.999995	1	1	1	1	1	1	1	1	1	1	0.999995	1	1	1	1	1	0.999997	1	1	1	1	1	1	1	1	0.999995	1	1	1	1	1	1	1	1	1	0.999995	1	1	1	1	1	1
23530.2	1	1	1	1	1	1	0.999995	1	1	1	1	1	1	1	1	1	1	0.999995	1	1	1	1	1	0.999997	1	1	1	1	1	1	1	1	0.999995	1	1	1	1	1	1	1	1	1	0.999995	1	1	1	1	1	1
23533.1	1	1	1	1	0.999995	0.999995	1	1	1	1	1	1	1	1	1	1	1	0.999995	1	1	1	1	1	1	1	1	1	1	1	1	1	1	1	1	1	1	1	1	1	1	1	1	1	0.999995	1	1	0.999995	1	1
23539.1	1	1	1	0.999999	1	1	1	0.999994	1	0.999995	1	1	1	1	1	1	1	1	1	1	1	1	1	1	1	1	1	1	1	0.999995	1	0.999999	0.999995	1	1	0.999995	1	1	1	1	0.999995	1	1	0.999995	1	1	1	1	0.999997
23545.1	0.999996	1	0.999995	1	1	1	1	1	1	1	1	1	1	1	1	1	1	0.999995	1	1	1	1	0.999999	1	1	1	1	1	1	1	1	0.999999	1	1	0.999994	1	1	1	0.999996	0.999995	1	1	1	0.999995	1	1	1	1	1
23556.1	1	1	1	1	1	1	1	1	1	1	1	1	1	1	1	0.999999	1	1	1	1	1	1	1	1	1	1	1	1	1	1	1	1	1	1	1	0.999995	1	1	1	1	0.999995	1	1	0.999995	1	1	1	1	0.999997
23556.2	1	1	1	1	1	1	1	1	1	1	1	1	1	1	1	0.999999	1	1	1	1	1	1	1	1	1	1	1	1	1	1	1	1	1	1	1	0.999995	1	1	1	1	0.999995	1	1	0.999995	1	1	1	1	0.999997
2356.1	1	1	1	1	1	1	1	1	1	1	1	1	1	1	1	1	0.999999	0.999995	1	1	0.999998	1	1	1	1	1	0.999997	1	1	0.999995	1	1	1	1	1	0.999995	1	1	1	1	1	1	1	1	1	0.999994	1	1	1
23563.1	1	1	1	1	1	1	1	1	1	1	1	1	1	1	1	0.999999	1	1	1	1	1	1	1	1	1	1	1	1	1	1	1	1	1	1	1	0.999995	1	1	1	1	0.999995	1	1	0.999995	1	1	1	1	0.999997
23563.2	1	1	1	1	1	1	1	1	1	1	1	1	1	1	1	0.999999	1	1	1	1	1	1	1	1	1	1	1	1	1	1	1	1	1	1	1	0.999995	1	1	1	1	0.999995	1	1	0.999995	1	1	1	1	0.999997
23600.1	1	1	1	1	0.999995	1	1	1	1	1	1	0.999998	1	1	1	1	1	1	1	0.999997	1	1	1	1	1	0.999999	1	1	1	1	1	0.999999	0.999995	0.999995	1	1	1	1	1	1	1	0.999996	1	1	1	1	1	1	1
23600.2	1	1	1	1	0.999995	1	1	1	1	1	1	0.999998	1	1	1	1	1	1	1	0.999997	1	1	1	1	1	0.999999	1	1	1	1	1	0.999999	0.999995	0.999995	1	1	1	1	1	1	1	0.999996	1	1	1	1	1	1	1
23632.1	0	0	0	0	0	0	0	0	0	0	1.22121e-12	0	0	0	0	0	0	0	0	0	0	0	1.31781e-12	0	7.68934e-13	0	0	0	0	0	0	0	0	0	0	0	0	0	0	0	0	0	0	0	0	0	0	0	0
23657.1	1	1	1	1	0.999995	1	1	1	1	1	1	1	0.999997	1	1	1	0.999999	1	1	0.999997	1	1	1	1	1	1	1	1	1	1	1	1	1	0.999995	1	1	1	1	1	1	1	1	1	1	1	1	1	1	1
23743.1	1	1	1	1	1	1	1	1	1	1	0.999998	1	1	1	1	1	1	1	1	1	0.999999	1	1	1	1	0.999999	1	1	1	1	1	1	0.999995	1	1	1	1	0.999997	1	1	0.999995	1	1	0.999995	1	1	1	1	1
23761.1	0	0	0	0	0	0	0	0	0	0	0	0	0	0	0	0	0	0	0	0	0	0	0	0	0	0	0	0	0	0	0	0	0	0	0	0	0	0	0	0	0	0	0	0	0	0	0	0	0
239.1	1	1	1	1	1	1	1	1	1	1	1	1	1	1	1	0.999999	1	1	1	1	1	1	1	1	1	1	1	1	1	1	1	1	1	1	1	0.999995	1	1	1	1	0.999995	1	1	0.999995	1	1	1	1	0.999997
240.1	1	1	1	0.999997	1	1	1	1	1	0.999995	1	0.999998	1	1	1	1	1	1	1	1	1	1	1	1	1	1	1	1	1	1	1	1	1	1	1	1	1	1	1	0.999995	1	1	1	1	1	1	1	1	1
242.1	1	1	1	1	1	1	1	1	1	1	1	1	1	1	1	0.999999	1	1	1	1	1	1	1	1	1	1	1	1	1	1	1	1	1	1	1	0.999995	1	1	1	1	0.999995	1	1	0.999995	1	1	1	1	0.999997
245972	0.999996	1	0.999995	1	1	1	1	1	1	1	1	1	1	1	1	1	1	0.999995	1	1	1	1	0.999999	1	1	1	1	1	1	1	1	0.999999	1	1	0.999994	1	1	1	0.999996	0.999995	1	1	1	0.999995	1	1	1	1	1
245973	0.999996	1	0.999995	1	1	1	1	1	1	1	1	1	1	1	1	1	1	0.999995	1	1	1	1	0.999999	1	1	1	1	1	1	1	1	0.999999	1	1	0.999994	1	1	1	0.999996	0.999995	1	1	1	0.999995	1	1	1	1	1
246.1	1	1	1	1	1	1	1	1	1	1	1	1	1	1	1	0.999999	1	1	1	1	1	1	1	1	1	1	1	1	1	1	1	1	1	1	1	0.999995	1	1	1	1	0.999995	1	1	0.999995	1	1	1	1	0.999997
246213	1	1	1	1	1	1	1	1	1	1	1	1	1	1	1	1	1	1	0.999998	0.999997	1	0.999995	1	1	1	1	1	0.999993	1	1	1	1	1	1	1	0.999995	1	1	1	1	1	1	1	1	0.999995	1	0.999995	0.999997	1
247.1	1	1	1	1	1	1	1	1	1	1	1	1	1	1	1	0.999999	1	1	1	1	1	1	1	1	1	1	1	1	1	1	1	1	1	1	1	0.999995	1	1	1	1	0.999995	1	1	0.999995	1	1	1	1	0.999997
248.1	1	1	1	1	1	1	1	1	1	1	1	1	1	1	1	0.999999	1	1	1	1	1	1	1	1	1	1	1	1	1	1	1	1	1	1	1	0.999995	1	1	1	1	0.999995	1	1	0.999995	1	1	1	1	0.999997
249.1	1	1	1	1	1	1	1	1	1	1	1	1	1	1	1	0.999999	1	1	1	1	1	1	1	1	1	1	1	1	1	1	1	1	1	1	1	0.999995	1	1	1	1	0.999995	1	1	0.999995	1	1	1	1	0.999997
250.1	1	1	1	1	1	1	1	1	1	1	1	1	1	1	1	0.999999	1	1	1	1	1	1	1	1	1	1	1	1	1	1	1	1	1	1	1	0.999995	1	1	1	1	0.999995	1	1	0.999995	1	1	1	1	0.999997
251.1	1	1	1	1	1	1	1	1	1	1	1	1	1	1	1	0.999999	1	1	1	1	1	1	1	1	1	1	1	1	1	1	1	1	1	1	1	0.999995	1	1	1	1	0.999995	1	1	0.999995	1	1	1	1	0.999997
2517.1	1	1	1	1	1	1	1	1	1	1	1	1	1	1	1	0.999999	1	1	1	1	1	1	1	1	1	1	1	1	1	1	1	1	1	1	1	0.999995	1	1	1	1	0.999995	1	1	0.999995	1	1	1	1	0.999997
2519.1	1	1	1	1	1	1	1	1	1	1	1	1	1	1	1	0.999999	1	1	1	1	1	1	1	1	1	1	1	1	1	1	1	1	1	1	1	0.999995	1	1	1	1	0.999995	1	1	0.999995	1	1	1	1	0.999997
2523.1	1	1	1	1	1	1	1	1	1	1	1	1	1	1	1	0.999999	1	1	1	1	1	1	1	1	1	1	1	1	1	1	1	1	1	1	1	0.999995	1	1	1	1	0.999995	1	1	0.999995	1	1	1	1	0.999997
2525.1	1	1	1	1	1	1	1	1	1	1	1	1	1	1	1	0.999999	1	1	1	1	1	1	1	1	1	1	1	1	1	1	1	1	1	1	1	0.999995	1	1	1	1	0.999995	1	1	0.999995	1	1	1	1	0.999997
2530.1	1	1	1	1	1	1	1	1	1	1	1	1	1	1	1	0.999999	1	1	1	1	1	1	1	1	1	1	1	1	1	1	1	1	1	1	1	0.999995	1	1	1	1	0.999995	1	1	0.999995	1	1	1	1	0.999997
2530.2	1	1	1	1	1	1	1	1	1	1	1	1	1	1	1	0.999999	1	1	1	1	1	1	1	1	1	1	1	1	1	1	1	1	1	1	1	0.999995	1	1	1	1	0.999995	1	1	0.999995	1	1	1	1	0.999997
2530.3	1	1	1	1	1	1	1	1	1	1	1	1	1	1	1	0.999999	1	1	1	1	1	1	1	1	1	1	1	1	1	1	1	1	1	1	1	0.999995	1	1	1	1	0.999995	1	1	0.999995	1	1	1	1	0.999997
2530.4	1	1	1	1	1	1	1	1	1	1	1	1	1	1	1	0.999999	1	1	1	1	1	1	1	1	1	1	1	1	1	1	1	1	1	1	1	0.999995	1	1	1	1	0.999995	1	1	0.999995	1	1	1	1	0.999997
2530.5	1	1	1	1	1	1	1	1	1	1	1	1	1	1	1	0.999999	1	1	1	1	1	1	1	1	1	1	1	1	1	1	1	1	1	1	1	0.999995	1	1	1	1	0.999995	1	1	0.999995	1	1	1	1	0.999997
2531.1	0	0	0	0	0	0	0	0	0	0	0	0	0	0	0	0	0	0	0	0	0	0	0	0	0	0	0	0	0	0	0	0	0	0	0	0	0	0	0	0	0	0	0	0	0	0	0	0	0
253430	1	0.999998	1	1	1	1	1	1	1	0.999995	1	1	0.999997	1	1	1	1	1	1	1	1	1	1	1	1	1	1	1	1	0.999995	1	1	0.999997	0.999995	0.999994	1	0.999998	1	1	1	1	1	1	1	1	1	1	1	1
2538.1	1	1	1	1	0.999997	0.999995	0.999995	1	1	1	1	1	1	1	1	1	0.999999	0.999995	1	1	1	0.999995	1	1	1	1	1	1	1	1	1	1	1	0.999995	0.999994	1	1	1	0.999996	1	1	0.999996	1	0.999995	0.999995	1	1	1	1
2539.1	1	1	1	1	1	1	1	1	1	1	1	1	1	1	1	0.999999	1	0.999995	0.999998	1	0.999999	1	1	1	1	1	1	1	1	1	1	0.999999	1	1	1	1	1	1	1	1	0.999995	1	1	1	1	0.999994	1	1	1
2542.1	1	1	1	1	1	1	1	1	1	1	1	1	1	1	1	1	1	1	1	1	1	1	1	1	1	0.999999	1	0.999993	1	0.999995	1	0.999999	0.999995	0.999995	0.999994	1	1	1	1	1	1	1	1	1	1	1	1	1	1
2544.1	1	1	1	1	1	1	1	1	1	1	1	1	1	1	1	1	1	0.999999	1	1	1	1	0.999999	1	1	1	0.999997	1	1	1	1	1	0.999997	1	1	0.999994	1	0.999993	1	1	1	1	1	1	1	0.999994	1	1	1
2548.1	1	1	1	1	1	1	1	1	1	1	1	1	1	1	1	0.999999	1	1	1	1	1	1	1	1	1	1	1	1	1	1	1	1	1	1	1	0.999995	1	1	1	1	0.999995	1	1	0.999995	1	1	1	1	0.999997
256435	1	1	1	1	1	1	1	1	1	1	1	1	1	1	1	0.999999	1	1	1	1	1	1	1	1	1	1	1	1	1	1	1	1	1	1	1	0.999995	1	1	1	1	0.999995	1	1	0.999995	1	1	1	1	0.999997
257068	1	0.999998	1	1	0.999995	1	1	1	0.999999	1	0.999998	1	1	1	1	1	1	0.999995	1	0.999997	1	1	1	1	0.999998	1	1	0.999993	1	1	1	1	1	1	1	1	1	0.999993	1	0.999995	0.999995	0.999996	0.999995	0.999995	1	1	1	1	1
2571.1	0.908864	0.860297	1	0.934042	0.96168	1	0.881576	0.821564	1	0.785533	0.969486	0.915856	0.903946	0.907249	0.902005	0.872263	0.943175	0.959844	0.916337	0.907611	0.999999	0.864422	0.914922	1	0.978249	0.849713	0.989118	0.907197	0.877567	0.967183	0.897338	0.887543	0.913315	0.95654	0.931347	0.893791	0.852926	1	0.907411	0.89132	0.869758	0.94537	0.888225	0.921512	0.976878	1	0.820757	0.898763	0.750455
2571.2	0.908864	0.860297	1	0.934042	0.96168	1	0.881576	0.821564	1	0.785533	0.969486	0.915856	0.903946	0.907249	0.902005	0.872263	0.943175	0.959844	0.916337	0.907611	0.999999	0.864422	0.914922	1	0.978249	0.849713	0.989118	0.907197	0.877567	0.967183	0.897338	0.887543	0.913315	0.95654	0.931347	0.893791	0.852926	1	0.907411	0.89132	0.869758	0.94537	0.888225	0.921512	0.976878	1	0.820757	0.898763	0.750455
2572.1	1	1	1	1	1	1	1	0.999994	1	1	1	0.999998	0.999997	1	1	1	1	1	1	1	1	1	1	1	1	1	1	1	1	1	1	1	0.999998	1	1	1	1	1	1	1	1	1	1	1	1	1	1	1	0.999997
257202	1	1	0.999991	1	0.999995	1	1	0.999994	1	0.999995	1	1	0.999997	1	1	1	0.999999	1	1	1	1	1	0.999999	1	1	1	1	1	1	1	1	1	1	1	1	1	1	0.999993	1	1	1	1	1	1	1	1	1	1	1
25769.1	0.999996	1	1	1	1	0.999995	1	1	1	0.999995	1	1	1	1	1	1	1	1	1	1	1	0.999995	1	1	1	1	1	1	1	1	1	1	1	1	1	0.999995	1	1	0.999996	1	1	1	0.999995	1	1	1	1	1	1
25796.1	1	1	1	1	1	1	1	1	1	1	1	1	1	1	1	0.999999	1	0.999995	0.999998	1	0.999999	1	1	1	1	1	1	1	1	1	1	0.999999	1	1	1	1	1	1	1	1	0.999995	1	1	1	1	0.999994	1	1	1
2581.1	1	1	1	1	1	1	1	1	1	1	1	1	1	1	1	0.999999	1	1	1	1	1	1	1	1	1	1	1	1	1	1	1	1	1	1	1	0.999995	1	1	1	1	0.999995	1	1	0.999995	1	1	1	1	0.999997
2582.1	1	1	1	1	1	1	1	1	1	1	1	1	1	1	1	1	1	1	1	1	1	1	1	1	1	1	1	1	1	1	1	1	1	1	1	1	1	1	1	0.999995	0.999995	1	1	1	1	1	1	1	1
2582.2	1	1	1	1	1	1	1	1	1	1	1	1	1	1	1	1	1	1	1	1	1	1	1	1	1	1	1	1	1	1	1	1	1	1	1	1	1	1	1	0.999995	0.999995	1	1	1	1	1	1	1	1
2583.1	1	1	1	1	1	1	1	1	1	1	1	1	1	1	1	0.999999	1	1	1	1	1	1	1	1	1	1	1	1	1	1	1	1	1	1	1	0.999995	1	1	1	1	0.999995	1	1	0.999995	1	1	1	1	0.999997
2584.1	0.999996	1	1	1	1	1	1	1	1	1	1	1	1	1	1	1	1	1	1	1	1	1	1	1	1	1	1	1	1	1	1	1	1	1	1	1	1	1	1	1	1	1	1	1	1	1	1	1	1
2585.1	0.999996	1	1	1	1	1	1	1	1	1	1	1	1	1	1	1	1	1	1	1	1	1	1	1	1	1	1	1	1	1	1	1	1	1	1	1	1	1	1	1	1	1	1	1	1	1	1	1	1
2585.2	0.999996	1	1	1	1	1	1	1	1	1	1	1	1	1	1	1	1	1	1	1	1	1	1	1	1	1	1	1	1	1	1	1	1	1	1	1	1	1	1	1	1	1	1	1	1	1	1	1	1
2588.1	0.999996	1	1	1	0.999995	1	0.999995	1	0.999999	1	0.999998	0.999998	1	1	1	1	1	1	1	1	1	1	1	1	1	1	1	0.999993	1	1	1	0.999999	0.999997	1	1	0.999995	0.999998	1	1	1	1	1	1	0.999995	1	1	1	1	1
2589.1	1	1	1	1	1	1	1	1	1	1	1	1	1	1	1	0.999999	1	1	1	1	1	1	1	1	1	1	1	1	1	1	1	1	1	1	1	0.999995	1	1	1	1	0.999995	1	1	0.999995	1	1	1	1	0.999997
2590.1	1	1	1	1	1	1	1	1	1	1	1	1	1	1	1	0.999999	1	1	1	1	1	1	1	1	1	1	1	1	1	1	1	1	1	1	1	0.999995	1	1	1	1	0.999995	1	1	0.999995	1	1	1	1	0.999997
25902.1	0	0.0833126	0	0	0	0	0	0	0	0	0	0	0	0	0	0	0	0	0.0539768	0	0	0	0	0	0	0.14014	0.342569	0.238304	0	0	0.0991172	0	0	0	0	0.145067	0	0.101834	0	0	0	0	0	0.00928891	0	0	0	0	0.760767
2591.1	1	1	1	1	1	1	1	1	1	1	1	1	1	1	1	0.999999	1	1	1	1	1	1	1	1	1	1	1	1	1	1	1	1	1	1	1	0.999995	1	1	1	1	0.999995	1	1	0.999995	1	1	1	1	0.999997
2592.1	0.999996	1	1	1	1	1	1	1	1	1	1	0.999998	1	1	1	1	1	0.999995	1	1	1	1	1	1	1	0.999999	1	0.999993	1	1	1	1	1	1	1	1	1	1	1	1	0.999995	1	1	0.999995	1	1	1	1	1
2592.2	0.999996	1	1	1	1	1	1	1	1	1	1	0.999998	1	1	1	1	1	0.999995	1	1	1	1	1	1	1	0.999999	1	0.999993	1	1	1	1	1	1	1	1	1	1	1	1	0.999995	1	1	0.999995	1	1	1	1	1
2592.3	0.999996	1	1	1	1	1	1	1	1	1	1	0.999998	1	1	1	1	1	0.999995	1	1	1	1	1	1	1	0.999999	1	0.999993	1	1	1	1	1	1	1	1	1	1	1	1	0.999995	1	1	0.999995	1	1	1	1	1
259230	0	0	0	0	0	0	0	0	0	0	0	0	0	0	0	0	0	0	0	0	0	0	0	0	0	0	0	0	0	0	0	0	0	0	0	0	0	0	0	0	0	0	0	0	0	0	0	0	0
2593.1	1	1	1	1	1	0.999995	1	1	1	1	1	1	1	1	0.999999	1	1	0.999995	1	1	1	0.999995	1	1	1	1	1	1	1	0.999999	1	1	1	1	1	1	0.999998	0.999993	0.999996	1	1	1	0.999995	1	0.999995	1	1	0.999997	1
2593.2	1	1	1	1	1	0.999995	1	1	1	1	1	1	1	1	0.999999	1	1	0.999995	1	1	1	0.999995	1	1	1	1	1	1	1	0.999999	1	1	1	1	1	1	0.999998	0.999993	0.999996	1	1	1	0.999995	1	0.999995	1	1	0.999997	1
2595.1	1	1	0.999995	1	1	1	1	0.999994	1	1	0.999998	1	1	1	1	1	1	0.999995	1	0.999997	1	1	1	1	1	1	1	1	1	1	1	0.999999	0.999995	1	1	1	1	0.999993	1	1	1	1	1	1	1	1	1	1	1
2597.1	0	0	0	0	0	0	0	0	0	0	0	0	0	0	0	0	0	0	0	0	0	0	0	0	0	0	0	0	0	0	0	0	0	0	0	0	0	0	0	0	0	0	0	0	0	0	0	0	0
26.1	1	1	1	1	1	1	1	1	1	1	1	1	1	1	0.999999	1	1	1	1	1	1	0.999995	0.999999	1	1	1	1	1	1	0.999995	1	1	0.999995	1	1	0.999995	1	0.999993	0.999996	1	1	1	1	1	0.999995	1	1	0.999997	1
26002.1	1	1	0.999995	1	0.999995	0.999995	0.999995	1	1	1	1	1	1	1	1	1	1	0.999995	1	0.999997	1	1	0.999999	1	1	1	1	1	1	1	0.999998	0.999999	0.999995	1	1	1	1	0.999993	0.999996	1	1	1	1	0.999995	1	1	1	1	1
26035.1	1	1	1	1	1	1	1	1	1	1	1	1	1	1	1	0.999999	1	1	1	1	1	1	1	1	1	1	1	1	1	1	1	1	1	1	1	0.999995	1	1	1	1	0.999995	1	1	0.999995	1	1	1	1	0.999997
26062.1	1	1	1	1	0.999995	1	1	0.999994	1	1	1	1	1	1	1	1	1	1	1	0.999997	0.999999	1	1	1	1	1	1	1	1	1	1	1	1	1	1	0.999995	1	1	0.999996	1	1	1	1	1	1	0.999994	1	0.999997	1
2618.1	3.57466e-11	0	1.94295e-10	0	0	1.83825e-09	5.51571e-09	1.79956e-09	3.61991e-10	0	1.5096e-09	0	0	6.31772e-10	0	9.09882e-10	0	2.06874e-09	0	0	0	1.89557e-10	0	8.10315e-10	8.8592e-09	0	1.03692e-10	0	2.52386e-09	0	1.27037e-10	0	3.68265e-10	0	3.81083e-10	1.06613e-09	2.19906e-09	0	0	1.7205e-09	6.93643e-10	0	5.3315e-11	6.44145e-10	0	4.61047e-10	0	0	0
2618.2	3.57466e-11	0	1.94295e-10	0	0	1.83825e-09	5.51571e-09	1.79956e-09	3.61991e-10	0	1.5096e-09	0	0	6.31772e-10	0	9.09882e-10	0	2.06874e-09	0	0	0	1.89557e-10	0	8.10315e-10	8.8592e-09	0	1.03692e-10	0	2.52386e-09	0	1.27037e-10	0	3.68265e-10	0	3.81083e-10	1.06613e-09	2.19906e-09	0	0	1.7205e-09	6.93643e-10	0	5.3315e-11	6.44145e-10	0	4.61047e-10	0	0	0
262.1	1	1	0.999995	1	1	1	1	0.999994	1	1	1	1	1	1	1	0.999999	1	0.999996	0.999998	1	1	1	1	1	1	1	1	1	1	1	1	1	0.999997	0.999995	0.999994	1	1	0.999993	1	1	1	1	1	1	1	0.999994	1	0.999997	1
26227.1	0	0	0	0	0	0	0	0	0	0	0	0	0	0	0	0	0	0	0	0	0	0	0	0	0	0	0	0	0	0	0	0	0	0	0	0	0	0	0	0	0	0	0	0	0	0	0	0	0.521671
26229.1	1	1	1	1	1	1	1	1	1	1	1	1	1	1	1	0.999999	1	1	1	1	1	1	1	1	1	1	1	1	1	1	1	1	1	1	1	0.999995	1	1	1	1	0.999995	1	1	0.999995	1	1	1	1	0.999997
26237.1	0.0599575	0	0	0	0	0	0	0	0	0	0	0	0	0.167544	0	0	0	0	0	0	0	0	0	0.14126	0	0	0	0	0	0	0	0	0	0	0	0	0	0	0	0	0	0	0	0	0	0	0	0	0
26266.1	1	1	1	1	1	1	0.999995	1	1	1	1	1	1	1	1	1	0.999999	1	1	0.999997	1	0.999995	1	1	1	1	1	1	1	1	1	1	1	1	0.999994	1	1	1	1	1	1	0.999996	1	0.999995	1	1	1	0.999997	1
26275.1	1	1	1	1	1	1	1	1	1	1	1	1	1	1	1	0.999999	1	1	1	1	1	1	1	1	1	1	1	1	1	1	1	1	1	1	1	0.999995	1	1	1	1	0.999995	1	1	0.999995	1	1	1	1	0.999997
26275.2	1	1	1	1	1	1	1	1	1	1	1	1	1	1	1	0.999999	1	1	1	1	1	1	1	1	1	1	1	1	1	1	1	1	1	1	1	0.999995	1	1	1	1	0.999995	1	1	0.999995	1	1	1	1	0.999997
26279.1	1	1	1	1	1	1	0.999995	1	0.999999	1	1	1	0.999997	1	1	1	1	1	1	1	1	1	1	1	0.999998	1	1	1	1	0.999995	1	1	1	1	1	1	1	0.999993	1	1	1	1	0.999995	1	1	1	0.999995	1	0.999997
2628.1	1	1	1	1	1	0.999995	1	1	1	1	1	1	1	1	0.999999	1	1	0.999995	1	1	1	0.999995	1	1	1	1	1	1	1	0.999999	1	1	1	1	1	1	0.999998	0.999993	0.999996	1	1	1	0.999995	1	0.999995	1	1	0.999997	1
26289.1	0.378477	0.307734	0.398134	0.397966	0.402162	0.39821	0.307714	0.392477	0.398105	0.392608	0.39358	0.378189	0.307613	0.378514	0.379151	0.392502	0.385334	0.402235	0.398058	0.378513	0.415696	0.39253	0.307567	0.398216	0.395483	0.307621	0.398068	0.398017	0.307577	0.401843	0.307584	0.392102	0.329033	0.402348	0.398177	0.307623	0.30765	0.398047	0.398168	0.38876	0.392536	0.389352	0.391528	0.398119	0.398139	0.398185	0.33723	0.391225	0.394435
26289.2	0.378477	0.307734	0.398134	0.397966	0.402162	0.39821	0.307714	0.392477	0.398105	0.392608	0.39358	0.378189	0.307613	0.378514	0.379151	0.392502	0.385334	0.402235	0.398058	0.378513	0.415696	0.39253	0.307567	0.398216	0.395483	0.307621	0.398068	0.398017	0.307577	0.401843	0.307584	0.392102	0.329033	0.402348	0.398177	0.307623	0.30765	0.398047	0.398168	0.38876	0.392536	0.389352	0.391528	0.398119	0.398139	0.398185	0.33723	0.391225	0.394435
2629.1	1	0.999998	1	1	1	1	1	1	0.999999	1	1	1	1	1	1	1	1	1	1	1	1	1	1	1	1	1	0.999997	1	1	1	1	1	0.999995	0.999995	0.999994	0.999995	1	1	1	1	1	1	0.999995	1	1	1	0.999995	1	1
2629.2	1	0.999998	1	1	1	1	1	1	0.999999	1	1	1	1	1	1	1	1	1	1	1	1	1	1	1	1	1	0.999997	1	1	1	1	1	0.999995	0.999995	0.999994	0.999995	1	1	1	1	1	1	0.999995	1	1	1	0.999995	1	1
2629.3	1	0.999998	1	1	1	1	1	1	0.999999	1	1	1	1	1	1	1	1	1	1	1	1	1	1	1	1	1	0.999997	1	1	1	1	1	0.999995	0.999995	0.999994	0.999995	1	1	1	1	1	1	0.999995	1	1	1	0.999995	1	1
2629.4	1	0.999998	1	1	1	1	1	1	0.999999	1	1	1	1	1	1	1	1	1	1	1	1	1	1	1	1	1	0.999997	1	1	1	1	1	0.999995	0.999995	0.999994	0.999995	1	1	1	1	1	1	0.999995	1	1	1	0.999995	1	1
2629.5	1	0.999998	1	1	1	1	1	1	0.999999	1	1	1	1	1	1	1	1	1	1	1	1	1	1	1	1	1	0.999997	1	1	1	1	1	0.999995	0.999995	0.999994	0.999995	1	1	1	1	1	1	0.999995	1	1	1	0.999995	1	1
26290.1	1	1	1	1	1	1	1	1	1	1	1	1	1	1	1	0.999999	1	1	1	1	1	1	1	1	1	1	1	1	1	1	1	1	1	1	1	0.999995	1	1	1	1	0.999995	1	1	0.999995	1	1	1	1	0.999997
26301.1	1	1	1	1	1	1	1	1	1	1	1	1	1	1	1	0.999999	1	1	1	1	1	1	1	1	1	1	1	1	1	1	1	1	1	1	1	0.999995	1	1	1	1	0.999995	1	1	0.999995	1	1	1	1	0.999997
2632.1	1	1	1	0.999997	1	1	0.999995	0.999994	0.999999	1	1	1	1	1	1	1	1	1	1	1	1	0.999996	1	1	1	1	0.999997	1	1	1	1	1	1	1	1	1	1	1	1	1	1	1	1	1	1	1	1	1	1
26330.1	0	0	0	0	0	0	0	0	0	0	0	0	0	0	0	0	0	0	0	0	0	0	0	0	0	0	0	0	0	0	0	0	0	0	0	0	0	0	0	0	0	0	0	0	0	0	0	0	0
2639.1	0.891934	0.885621	0.885261	0.877896	0.925093	0.896753	0.891804	0.865773	0.895143	0.857477	0.89889	0.893844	0.898279	0.891466	0.890008	0.881774	0.90376	0.924623	0.894149	0.891577	0.931579	0.879622	0.901472	0.896723	0.898373	0.884732	0.89116	0.874946	0.890585	0.92664	0.896321	0.886009	0.90821	0.92366	0.896363	0.895337	0.883668	0.881832	0.894684	0.885683	0.881104	0.900078	0.88623	0.893272	0.896229	0.897639	0.867345	0.894684	0.847796
2639.2	0.891934	0.885621	0.885261	0.877896	0.925093	0.896753	0.891804	0.865773	0.895143	0.857477	0.89889	0.893844	0.898279	0.891466	0.890008	0.881774	0.90376	0.924623	0.894149	0.891577	0.931579	0.879622	0.901472	0.896723	0.898373	0.884732	0.89116	0.874946	0.890585	0.92664	0.896321	0.886009	0.90821	0.92366	0.896363	0.895337	0.883668	0.881832	0.894684	0.885683	0.881104	0.900078	0.88623	0.893272	0.896229	0.897639	0.867345	0.894684	0.847796
2643.1	1	1	1	1	1	0.999995	1	1	1	1	0.999998	0.999998	1	1	1	1	1	0.999995	1	0.999997	1	1	0.999999	1	0.999998	1	1	0.999993	1	1	1	1	1	1	1	1	1	1	1	0.999995	0.999995	1	1	1	1	1	1	1	1
2645.1	0	0	0	0	0	0	0	0	0	0	0	0.237322	0	0	0	0	0	0	0	0	0	0	0	0	0	0	0	0	0	0	0	0	0	0	0	0	0	0	0	0	0	0	0	0	0	0	0	0	0
2645.2	0	0	0	0	0	0	0	0	0	0	0	0.237322	0	0	0	0	0	0	0	0	0	0	0	0	0	0	0	0	0	0	0	0	0	0	0	0	0	0	0	0	0	0	0	0	0	0	0	0	0
2645.3	0	0	0	0	0	0	0	0	0	0	0	0.237322	0	0	0	0	0	0	0	0	0	0	0	0	0	0	0	0	0	0	0	0	0	0	0	0	0	0	0	0	0	0	0	0	0	0	0	0	0
2650.1	1	1	1	1	1	1	1	1	1	1	1	1	1	1	1	0.999999	1	1	1	1	1	1	1	1	1	1	1	1	1	1	1	1	1	1	1	0.999995	1	1	1	1	0.999995	1	1	0.999995	1	1	1	1	0.999997
26503.1	1	0.999998	1	1	1	1	1	1	1	1	1	0.999998	1	1	1	1	1	1	0.999998	1	1	1	1	1	1	1	1	0.999993	1	1	1	1	0.999995	1	1	0.999995	1	1	1	1	1	1	1	1	0.999996	1	1	1	1
2651.1	1	1	1	1	1	1	1	1	1	1	1	1	1	1	1	0.999999	1	1	1	1	1	1	1	1	1	1	1	1	1	1	1	1	1	1	1	0.999995	1	1	1	1	0.999995	1	1	0.999995	1	1	1	1	0.999997
2653.1	0	0.0503755	0	0	0	0	0	0	0	0	0	0	0	0	0	0	0	0	0.00239068	0	0	0	0	0	0	0.109061	0.311619	0.20291	0	0	0.0664689	0	0	0	0	0.114218	0	0.0595576	0	0	0	0	0	0	0	0	0	0	0.743338
2655.1	1	1	1	1	1	1	1	0.999994	1	1	1	1	1	1	1	1	1	1	1	0.999997	1	1	1	1	0.999998	0.999999	1	0.999993	1	1	0.999997	0.999999	1	0.999995	1	1	1	1	1	1	1	1	1	0.999995	0.999995	1	1	1	1
266722	1	1	1	1	1	1	1	1	1	1	1	1	1	1	1	0.999999	1	1	1	1	1	1	1	1	1	1	1	1	1	1	1	1	1	1	1	0.999995	1	1	1	1	0.999995	1	1	0.999995	1	1	1	1	0.999997
2673.1	1	1	1	1	1	1	1	1	1	0.999995	1	1	0.999997	1	1	1	1	1	1	1	1	1	1	1	1	1	1	1	1	1	1	1	0.999995	0.999995	1	1	1	1	1	1	1	1	1	1	1	0.999994	1	1	1
2678.1	1	1	1	1	1	1	1	1	1	1	1	1	1	1	1	1	1	1	1	1	0.999999	1	1	1	1	1	1	1	1	1	1	1	0.999995	0.999995	1	1	1	1	1	1	1	0.999996	1	1	1	1	1	1	1
2678.2	1	1	1	1	1	1	1	1	1	1	1	1	1	1	1	1	1	1	1	1	0.999999	1	1	1	1	1	1	1	1	1	1	1	0.999995	0.999995	1	1	1	1	1	1	1	0.999996	1	1	1	1	1	1	1
2678.3	1	1	1	1	1	1	1	1	1	1	1	1	1	1	1	1	1	1	1	1	0.999999	1	1	1	1	1	1	1	1	1	1	1	0.999995	0.999995	1	1	1	1	1	1	1	0.999996	1	1	1	1	1	1	1
2679.1	1	1	1	1	1	1	1	1	1	1	1	1	1	1	1	1	1	1	1	1	0.999999	1	1	1	1	1	1	1	1	1	1	1	0.999995	0.999995	1	1	1	1	1	1	1	0.999996	1	1	1	1	1	1	1
2683.1	1	1	1	1	1	1	1	1	1	1	1	1	1	1	1	0.999999	1	1	1	1	1	1	1	1	1	1	1	1	1	1	1	1	1	1	1	0.999995	1	1	1	1	0.999995	1	1	0.999995	1	1	1	1	0.999997
2687.1	1	1	1	0.999997	1	1	1	1	1	0.999995	1	0.999998	1	1	1	1	1	1	1	1	1	1	1	1	1	1	1	1	1	1	1	1	1	1	1	1	1	1	1	0.999995	1	1	1	1	1	1	1	1	1
26873.1	1	1	1	1	1	1	1	0.999994	1	1	1	1	1	1	1	1	1	1	1	0.999997	1	1	1	1	0.999998	0.999999	1	0.999993	1	1	0.999997	0.999999	1	0.999995	1	1	1	1	1	1	1	1	1	0.999995	0.999995	1	1	1	1
270.1	1	0.999998	1	1	1	1	1	1	1	1	1	1	1	1	1	1	1	0.999995	1	1	1	1	1	1	1	1	1	0.999993	1	1	0.999998	1	1	0.999995	1	0.999995	1	1	1	1	0.999995	1	1	0.999995	0.999995	1	0.999995	1	1
27010.1	1	1	1	1	1	1	1	1	1	1	1	1	1	1	1	1	1	1	1	1	1	1	1	1	1	1	1	0.999993	1	1	1	1	1	1	1	1	1	1	1	1	1	1	1	0.999995	0.999995	0.999994	1	0.999997	1
27034.1	0.964788	0.941725	0.964039	0.961715	0.968501	0.967936	0.945162	0.95606	0.967361	0.952465	0.968651	0.965471	0.948751	0.964611	0.964079	0.961101	0.970311	0.968276	0.967028	0.964655	0.973135	0.960333	0.950517	0.967965	0.968475	0.941227	0.966009	0.96081	0.944474	0.969215	0.947662	0.962632	0.951008	0.967837	0.967805	0.947124	0.940642	0.962915	0.96722	0.963038	0.960869	0.969068	0.962725	0.966743	0.967754	0.968243	0.955975	0.968882	0.948965
27068.1	1	0.999998	1	1	1	1	1	1	1	1	0.999998	1	1	1	1	1	1	0.999995	1	0.999997	1	1	0.999999	1	1	1	1	1	1	1	1	1	1	0.999997	1	1	1	1	1	1	0.999995	0.999996	0.999995	0.999995	1	0.999994	1	1	1
27068.2	1	0.999998	1	1	1	1	1	1	1	1	0.999998	1	1	1	1	1	1	0.999995	1	0.999997	1	1	0.999999	1	1	1	1	1	1	1	1	1	1	0.999997	1	1	1	1	1	1	0.999995	0.999996	0.999995	0.999995	1	0.999994	1	1	1
27068.3	1	0.999998	1	1	1	1	1	1	1	1	0.999998	1	1	1	1	1	1	0.999995	1	0.999997	1	1	0.999999	1	1	1	1	1	1	1	1	1	1	0.999997	1	1	1	1	1	1	0.999995	0.999996	0.999995	0.999995	1	0.999994	1	1	1
27068.4	1	0.999998	1	1	1	1	1	1	1	1	0.999998	1	1	1	1	1	1	0.999995	1	0.999997	1	1	0.999999	1	1	1	1	1	1	1	1	1	1	0.999997	1	1	1	1	1	1	0.999995	0.999996	0.999995	0.999995	1	0.999994	1	1	1
27087.1	1	1	1	1	1	1	1	1	1	1	1	1	1	1	1	0.999999	1	1	1	1	1	1	1	1	1	1	1	1	1	1	1	1	1	1	1	0.999995	1	1	1	1	0.999995	1	1	0.999995	1	1	1	1	0.999997
27087.2	1	1	1	1	1	1	1	1	1	1	1	1	1	1	1	0.999999	1	1	1	1	1	1	1	1	1	1	1	1	1	1	1	1	1	1	1	0.999995	1	1	1	1	0.999995	1	1	0.999995	1	1	1	1	0.999997
27089.1	0	0	0	0	1.38072e-10	0	5.15397e-11	1.04422e-10	0	0	0	0	0	3.89529e-11	0	9.49361e-11	0	0	0	0	0	0	0	1.07897e-10	0	0	2.35035e-11	0	0	3.69571e-11	0	8.2438e-11	0	1.38077e-12	0	1.31362e-10	0	0	0	0	0	0	0	0	0	7.33052e-11	0	0	0
271.1	1	0.999998	1	1	1	1	1	1	1	1	1	1	1	1	1	1	1	0.999995	1	1	1	1	1	1	1	1	1	0.999993	1	1	0.999998	1	1	0.999995	1	0.999995	1	1	1	1	0.999995	1	1	0.999995	0.999995	1	0.999995	1	1
271.2	1	0.999998	1	1	1	1	1	1	1	1	1	1	1	1	1	1	1	0.999995	1	1	1	1	1	1	1	1	1	0.999993	1	1	0.999998	1	1	0.999995	1	0.999995	1	1	1	1	0.999995	1	1	0.999995	0.999995	1	0.999995	1	1
271.3	1	0.999998	1	1	1	1	1	1	1	1	1	1	1	1	1	1	1	0.999995	1	1	1	1	1	1	1	1	1	0.999993	1	1	0.999998	1	1	0.999995	1	0.999995	1	1	1	1	0.999995	1	1	0.999995	0.999995	1	0.999995	1	1
2710.1	1	1	0.999995	0.999997	0.999995	1	1	1	1	1	1	1	1	1	1	1	1	1	1	1	0.999999	0.999995	1	1	1	1	1	1	1	1	1	1	1	1	0.999992	0.999995	1	0.999993	1	0.999995	1	1	1	1	0.999995	1	1	1	1
2710.2	1	1	0.999995	0.999997	0.999995	1	1	1	1	1	1	1	1	1	1	1	1	1	1	1	0.999999	0.999995	1	1	1	1	1	1	1	1	1	1	1	1	0.999992	0.999995	1	0.999993	1	0.999995	1	1	1	1	0.999995	1	1	1	1
27115.1	1	1	1	0.999997	1	1	1	1	1	0.999995	1	1	1	1	1	1	1	1	1	1	1	1	1	1	1	1	1	1	1	1	1	1	1	1	1	1	1	1	1	1	1	1	1	1	1	0.999994	1	1	1
2712.1	1	1	0.999995	0.999997	0.999995	1	1	1	1	1	1	1	1	1	1	1	1	1	1	1	0.999999	0.999995	1	1	1	1	1	1	1	1	1	1	1	1	0.999992	0.999995	1	0.999993	1	0.999995	1	1	1	1	0.999995	1	1	1	1
27124.1	1	1	0.999995	1	1	1	1	1	1	1	1	1	0.999997	1	1	1	1	1	1	1	1	1	1	1	1	1	1	1	1	1	0.999998	1	0.999995	1	0.999994	0.999995	1	1	0.999996	1	1	1	1	1	1	1	1	1	1
27124.2	1	1	0.999995	1	1	1	1	1	1	1	1	1	0.999997	1	1	1	1	1	1	1	1	1	1	1	1	1	1	1	1	1	0.999998	1	0.999995	1	0.999994	0.999995	1	1	0.999996	1	1	1	1	1	1	1	1	1	1
2713.1	1	1	0.999995	0.999997	0.999995	1	1	1	1	1	1	1	1	1	1	1	1	1	1	1	0.999999	0.999995	1	1	1	1	1	1	1	1	1	1	1	1	0.999992	0.999995	1	0.999993	1	0.999995	1	1	1	1	0.999995	1	1	1	1
27159.1	1	1	1	1	1	1	1	1	1	1	1	1	1	1	1	0.999999	1	1	1	1	1	1	1	1	1	1	1	1	1	1	1	1	1	1	1	0.999995	1	1	1	1	0.999995	1	1	0.999995	1	1	1	1	0.999997
27159.2	1	1	1	1	1	1	1	1	1	1	1	1	1	1	1	0.999999	1	1	1	1	1	1	1	1	1	1	1	1	1	1	1	1	1	1	1	0.999995	1	1	1	1	0.999995	1	1	0.999995	1	1	1	1	0.999997
27165.1	1	1	1	1	1	1	0.999995	1	1	1	1	1	1	1	1	1	1	1	1	1	1	1	1	1	1	0.999999	1	1	1	0.999995	1	1	1	1	0.999994	1	1	1	1	1	1	1	1	1	1	1	1	1	0.999997
27165.2	1	1	1	1	1	1	0.999995	1	1	1	1	1	1	1	1	1	1	1	1	1	1	1	1	1	1	0.999999	1	1	1	0.999995	1	1	1	1	0.999994	1	1	1	1	1	1	1	1	1	1	1	1	1	0.999997
2717.1	1	1	1	1	1	1	1	1	1	1	1	1	1	1	1	0.999999	1	1	1	1	1	1	1	1	1	1	1	1	1	1	1	1	1	1	1	0.999995	1	1	1	1	0.999995	1	1	0.999995	1	1	1	1	0.999997
272.1	1	0.999998	1	1	1	1	1	1	1	1	1	1	1	1	1	1	1	0.999995	1	1	1	1	1	1	1	1	1	0.999993	1	1	0.999998	1	1	0.999995	1	0.999995	1	1	1	1	0.999995	1	1	0.999995	0.999995	1	0.999995	1	1
2720.1	0.999996	1	1	1	0.999995	1	0.999995	1	0.999999	1	0.999998	0.999998	1	1	1	1	1	1	1	1	1	1	1	1	1	1	1	0.999993	1	1	1	0.999999	0.999997	1	1	0.999995	0.999998	1	1	1	1	1	1	0.999995	1	1	1	1	1
27232.1	0.999996	1	1	1	0.999995	1	1	1	1	1	0.999998	0.999998	1	1	1	1	1	1	1	0.999997	1	1	1	1	1	1	0.999997	1	1	1	0.999998	1	1	1	1	1	0.999998	1	1	1	1	1	1	1	1	0.999994	1	1	1
27235.1	1	1	1	1	1	1	1	1	1	1	1	1	1	1	1	0.999999	1	1	1	1	1	1	1	1	1	1	1	1	1	1	1	1	1	1	1	0.999995	1	1	1	1	0.999995	1	1	0.999995	1	1	1	1	0.999997
2729.1	1	1	1	0.999997	0.999995	1	0.999995	0.999994	1	1	1	0.999998	0.999997	1	1	1	0.999999	0.999995	1	1	1	1	1	1	1	1	1	1	1	1	1	1	1	0.999995	1	1	1	1	1	1	0.999995	1	1	1	1	0.999992	1	1	1
2730.1	1	1	1	0.999997	0.999995	1	0.999995	0.999994	1	1	1	0.999998	0.999997	1	1	1	0.999999	0.999995	1	1	1	1	1	1	1	1	1	1	1	1	1	1	1	0.999995	1	1	1	1	1	1	0.999995	1	1	1	1	0.999992	1	1	1
27306.1	1	1	1	1	1	0.999995	1	1	0.999999	1	1	1	1	1	1	1	1	1	1	1	1	1	1	1	1	1	1	1	1	1	1	1	1	1	1	1	0.999998	1	1	0.999995	1	1	1	1	1	0.999994	1	1	0.999997
2731.1	0	0.0503755	0	0	0	0	0	0	0	0	0	0	0	0	0	0	0	0	0.00239068	0	0	0	0	0	0	0.109061	0.311619	0.20291	0	0	0.0664689	0	0	0	0	0.114218	0	0.0595576	0	0	0	0	0	0	0	0	0	0	0.743338
27349.1	1	1	1	1	1	1	1	1	1	1	1	1	1	1	1	0.999999	1	1	1	1	1	1	1	1	1	1	1	1	1	1	1	1	1	1	1	0.999995	1	1	1	1	0.999995	1	1	0.999995	1	1	1	1	0.999997
27349.2	1	1	1	1	1	1	1	1	1	1	1	1	1	1	1	0.999999	1	1	1	1	1	1	1	1	1	1	1	1	1	1	1	1	1	1	1	0.999995	1	1	1	1	0.999995	1	1	0.999995	1	1	1	1	0.999997
2739.1	1	1	1	1	1	1	0.999995	1	1	1	1	1	1	1	1	1	1	1	1	1	1	1	1	1	1	1	1	0.999993	1	1	1	1	1	0.999995	1	1	0.999998	1	1	0.999995	1	1	0.999995	1	0.999995	0.999994	1	1	1
27430.1	0.373045	0.440685	0.443316	0.4679	0.372029	0.401617	0.418311	0.451229	0.407202	0.483276	0.39358	0.366767	0.394641	0.374467	0.379151	0.405831	0.375636	0.374385	0.410941	0.374154	0.354409	0.412921	0.382864	0.400676	0.395483	0.443806	0.421941	0.478108	0.422458	0.365017	0.401694	0.392102	0.401843	0.378586	0.403084	0.405465	0.447804	0.45554	0.409104	0.38876	0.408116	0.389352	0.391528	0.414353	0.403512	0.398428	0.451934	0.391225	0.514476
27430.2	0.373045	0.440685	0.443316	0.4679	0.372029	0.401617	0.418311	0.451229	0.407202	0.483276	0.39358	0.366767	0.394641	0.374467	0.379151	0.405831	0.375636	0.374385	0.410941	0.374154	0.354409	0.412921	0.382864	0.400676	0.395483	0.443806	0.421941	0.478108	0.422458	0.365017	0.401694	0.392102	0.401843	0.378586	0.403084	0.405465	0.447804	0.45554	0.409104	0.38876	0.408116	0.389352	0.391528	0.414353	0.403512	0.398428	0.451934	0.391225	0.514476
2744.1	1	1	1	1	1	1	0.999995	1	1	1	1	1	1	1	1	1	1	1	1	1	1	1	1	1	1	0.999999	1	1	1	0.999995	1	1	1	1	0.999994	1	1	1	1	1	1	1	1	1	1	1	1	1	0.999997
2745.1	1	1	1	1	1	1	1	1	1	1	1	1	1	1	1	1	0.999999	1	1	1	0.999999	1	1	1	0.999998	1	1	1	1	1	1	1	1	1	1	1	1	1	1	0.999995	0.999995	1	1	0.999995	1	0.999994	1	1	1
2746.1	0	0	0	0	0	0	0	0	0	0	0	0	0	0	0	0	0	0	0	0	0	0	0	0	0	0	0	0	0	0	0	0	0	0	0	0	0	0	0	0	0	0	0	0	0	0	0	0	0.595251
2747.1	0	0	0	0	0	0	0	0	0	0	0	0	0	0	0	0	0	0	0	0	0	0	0	0	0	0	0	0	0	0	0	0	0	0	0	0	0	0	0	0	0	0	0	0	0	0	0	0	0.595251
275.1	0	0.0503755	0	0	0	0	0	0	0	0	0	0	0	0	0	0	0	0	0.00239068	0	0	0	0	0	0	0.109061	0.311619	0.20291	0	0	0.0664689	0	0	0	0	0.114218	0	0.0595576	0	0	0	0	0	0	0	0	0	0	0.743338
2752.1	1	0.999998	1	1	1	1	1	1	1	1	1	0.999998	1	0.999998	1	1	1	1	1	1	1	0.999995	0.999999	1	1	1	1	0.999993	1	0.999995	1	1	0.999995	0.999995	1	0.999995	1	1	1	1	1	1	1	1	1	1	1	1	1
276.1	1	1	1	1	1	1	1	1	1	1	1	1	1	1	1	0.999999	1	1	1	1	1	1	1	1	1	1	1	1	1	1	1	1	1	1	1	0.999995	1	1	1	1	0.999995	1	1	0.999995	1	1	1	1	0.999997
276.2	1	1	1	1	1	1	1	1	1	1	1	1	1	1	1	0.999999	1	1	1	1	1	1	1	1	1	1	1	1	1	1	1	1	1	1	1	0.999995	1	1	1	1	0.999995	1	1	0.999995	1	1	1	1	0.999997
2762.1	1	1	1	1	1	1	1	1	1	1	1	1	1	1	1	0.999999	1	1	1	1	1	1	1	1	1	1	1	1	1	1	1	1	1	1	1	0.999995	1	1	1	1	0.999995	1	1	0.999995	1	1	1	1	0.999997
2766.1	1	1	1	1	1	0.999995	1	1	1	0.999995	1	1	1	0.999998	0.999999	1	0.999999	1	1	1	1	1	1	1	1	1	1	1	1	1	1	1	1	1	1	0.999995	1	1	1	0.999995	0.999995	1	1	1	1	0.999994	1	1	1
277.1	1	1	1	1	1	1	1	1	1	1	1	1	1	1	1	0.999999	1	1	1	1	1	1	1	1	1	1	1	1	1	1	1	1	1	1	1	0.999995	1	1	1	1	0.999995	1	1	0.999995	1	1	1	1	0.999997
278.1	1	1	1	1	1	1	1	1	1	1	1	1	1	1	1	0.999999	1	1	1	1	1	1	1	1	1	1	1	1	1	1	1	1	1	1	1	0.999995	1	1	1	1	0.999995	1	1	0.999995	1	1	1	1	0.999997
279.1	1	1	1	1	1	1	1	1	1	1	1	1	1	1	1	0.999999	1	1	1	1	1	1	1	1	1	1	1	1	1	1	1	1	1	1	1	0.999995	1	1	1	1	0.999995	1	1	0.999995	1	1	1	1	0.999997
2799.1	1	1	1	1	1	1	1	1	1	0.999995	1	1	0.999997	1	1	1	1	1	1	1	1	1	1	1	1	1	1	1	1	0.999995	1	1	1	1	1	1	1	1	1	0.999995	1	1	1	1	1	1	1	1	1
28.1	1	1	1	1	1	1	1	1	1	1	1	1	1	1	1	0.999999	1	1	1	1	1	1	1	1	1	1	1	1	1	1	1	1	1	1	1	0.999995	1	1	1	1	0.999995	1	1	0.999995	1	1	1	1	0.999997
280.1	1	1	1	1	1	1	1	1	1	1	1	1	1	1	1	0.999999	1	1	1	1	1	1	1	1	1	1	1	1	1	1	1	1	1	1	1	0.999995	1	1	1	1	0.999995	1	1	0.999995	1	1	1	1	0.999997
2805.1	0.89638	0.907846	0.901738	0.896137	0.999995	0.911655	0.912848	0.685348	0.910224	0.760201	0.913444	0.898209	0.918028	0.895935	0.894541	0.886664	0.917585	1	0.909393	0.89604	1	0.884603	0.92056	0.91151	0.913004	0.902419	0.906851	0.893878	0.911805	1	0.916439	0.890716	0.943426	1	0.911333	0.915689	0.906283	0.899132	0.909875	0.891746	0.886021	0.914484	0.890924	0.908683	0.911207	0.912427	0.873082	0.905881	0.85458
2806.1	1	1	1	1	1	1	1	1	1	0.663169	1	1	1	1	1	1	1	0.999995	1	1	1	1	1	1	1	1	0.999997	1	1	0.999995	1	1	1	1	1	1	1	0.999993	1	1	1	1	1	1	0.999995	1	1	1	0.678052
2819.1	0	0	0	0	0	0	0	0	0	0	0	0	0	0	0	0	0	0	0	0	0	0	0	0	0	0	0	0	0	0	0	0	0	0	0	0	0	0	0	0	0	0	0	0	0	0	0	0	0
2820.1	1	1	1	1	1	1	1	0.999994	1	1	1	1	1	0.999998	1	1	1	0.999995	1	1	1	1	1	1	1	1	0.999997	1	0.999997	1	1	1	1	1	0.999994	1	0.999998	0.999993	1	1	1	1	0.999995	1	1	1	1	1	1
2821.1	0.834226	0.570707	0.296027	0.314001	0.257066	0.610591	0.566761	0	0.608854	0.404817	0.844667	0.999998	0.931349	0.884042	0.599664	0.943331	0.900896	0.863192	0.615906	0.835633	0.622183	0.679806	0.585742	0.166042	0.85315	0.67379	0.785174	0.681996	0.782689	0.761116	0.852986	0.828039	0.612977	0.744434	0.69608	0.607538	0.378846	0.436117	0.468183	0.681545	0.675118	0.735979	0.803149	0.673488	0.63648	0.564262	0.609746	0.677253	0.249822
28231.1	1	0.999998	1	1	0.999995	0.999995	1	1	1	1	1	0.999998	0.999997	0.999998	1	1	1	0.999995	1	1	1	1	1	1	1	1	1	1	1	1	0.999998	0.999999	0.999997	1	1	1	1	0.999993	1	1	1	1	1	0.999995	1	0.999994	0.999995	1	1
28232.1	1	1	1	1	1	1	0.999995	1	1	0.999995	1	1	1	1	0.999999	1	1	1	1	0.999997	1	1	0.999999	1	1	1	1	1	1	1	1	1	0.999995	1	1	1	1	1	1	1	1	1	1	1	1	0.999994	1	1	1
28234.1	1	1	1	1	1	1	1	1	1	1	1	0.999998	1	1	1	1	1	1	0.999998	1	0.999999	0.999995	1	1	0.999998	1	1	1	1	0.999995	1	1	1	1	1	1	1	1	1	1	1	1	1	1	1	1	1	1	1
284098	1	1	1	1	1	1	1	1	1	1	1	1	1	1	1	0.999999	1	1	1	1	1	1	1	1	1	1	1	1	1	1	1	1	1	1	1	0.999995	1	1	1	1	0.999995	1	1	0.999995	1	1	1	1	0.999997
284111	1	1	1	1	0.999995	1	1	1	1	1	1	1	0.999997	1	1	0.999999	1	1	1	1	1	0.999995	1	1	1	1	1	1	1	1	1	1	1	1	1	1	1	0.999993	1	1	0.999995	0.999996	1	1	0.999995	1	1	1	1
284129	1	1	1	1	1	1	1	1	1	1	1	1	1	1	1	0.999999	1	1	1	1	1	0.999995	1	1	1	1	1	1	1	1	1	1	1	0.999995	1	1	1	1	1	0.999995	1	1	1	0.999995	1	1	0.999994	1	1
284208	1	1	1	1	1	1	1	1	1	1	1	1	1	1	1	0.999999	1	1	1	1	1	1	1	1	1	1	1	1	1	1	1	1	1	1	1	0.999995	1	1	1	1	0.999995	1	1	0.999995	1	1	1	1	0.999997
284273	0.640307	1	1	1	0.565433	0.836786	1	1	1	1	0.527901	0.263073	0.808479	0.491953	0.586054	0.917276	0.514541	0.545007	1	0.486854	0.4467	1	0.973353	0.785253	1	0.999999	1	0.999993	1	0.278209	1	1	0.723427	0.577334	1	1	1	1	0.968823	0.971625	1	0.458636	0.940522	0.999995	1	1	1	1	0.999997
284273	0.640307	1	1	1	0.565433	0.836786	1	1	1	1	0.527901	0.263073	0.808479	0.491953	0.586054	0.917276	0.514541	0.545007	1	0.486854	0.4467	1	0.973353	0.785253	1	0.999999	1	0.999993	1	0.278209	1	1	0.723427	0.577334	1	1	1	1	0.968823	0.971625	1	0.458636	0.940522	0.999995	1	1	1	1	0.999997
285216	0	0.286699	0	0.0813612	0	0	0.18288	0.0497996	0	0.121469	0	0	0	0	0	0	0	0	0.170932	0	0	0	0	0	0	0.329341	0.41245	0.325594	0.102868	0	0.297515	0.0298818	0.088772	0	0	0.331968	0.128758	0.208681	0	0	0	0	0	0.132213	0	0.016719	0.149479	0	0.77292
286016	0.171481	0	0	0	0.120077	0.042042	0.000556038	0	0.0208485	0	0.0659954	0.194601	0.0909713	0.166225	0.127723	0.0505603	0.115177	0.105856	0.0125991	0.167385	0.185715	0.0244379	0.1009	0.0445189	0.0670179	0	0	0	0	0.14276	0.0649595	0.101161	0	0.0893201	0.0415686	0.0425434	0	0	0	0.102033	0.0421541	0.0519534	0.103295	0	0.0362574	0.0541008	0	0.089898	0
286297	1	1	1	0.999997	1	1	0.999995	1	1	1	0.999998	1	1	1	1	1	0.999999	1	1	1	1	1	1	1	1	1	1	1	1	1	1	1	0.999997	0.999995	1	1	1	0.999993	0.999996	0.999995	1	1	1	1	1	1	1	0.999997	1
2875.1	1	1	1	1	0.948348	1	1	0.999994	1	0.999995	0.999998	1	1	1	0.986114	1	0.956402	0.922369	1	1	0.920475	0.999995	1	1	1	1	1	1	1	0.944069	0.999998	1	0.909319	0.944118	1	1	1	1	0.999996	0.999995	1	0.931799	1	0.999995	1	1	1	1	0.999997
2876.1	0.999996	1	1	1	1	1	1	1	1	1	1	0.999998	1	1	1	1	0.999999	0.999999	1	1	0.999999	1	0.999999	1	1	1	1	1	1	1	1	0.999999	1	1	1	1	1	1	1	1	1	1	1	0.999995	1	0.999994	1	1	1
2876.2	0.999996	1	1	1	1	1	1	1	1	1	1	0.999998	1	1	1	1	0.999999	0.999999	1	1	0.999999	1	0.999999	1	1	1	1	1	1	1	1	0.999999	1	1	1	1	1	1	1	1	1	1	1	0.999995	1	0.999994	1	1	1
2877.1	0.999996	1	1	1	1	1	1	1	1	1	1	0.999998	1	1	1	1	0.999999	0.999999	1	1	0.999999	1	0.999999	1	1	1	1	1	1	1	1	0.999999	1	1	1	1	1	1	1	1	1	1	1	0.999995	1	0.999994	1	1	1
2878.1	1	1	0.999991	1	0.999995	1	1	0.999994	1	0.999995	1	1	0.999997	1	1	1	0.999999	1	1	1	1	1	0.999999	1	1	1	1	1	1	1	1	1	1	1	1	1	1	0.999993	1	1	1	1	1	1	1	1	1	1	1
2879.1	1	1	1	1	1	1	1	0.999994	1	1	1	0.999998	1	1	1	1	1	0.999995	1	1	1	1	1	1	1	1	1	1	1	1	1	1	1	0.999995	1	1	1	1	0.999996	1	1	1	1	0.999995	1	1	1	1	1
28972.1	1	1	1	1	1	1	1	1	1	1	1	1	1	1	1	0.999999	1	1	1	1	1	1	1	1	1	1	1	1	1	1	1	1	1	1	1	0.999995	1	1	1	1	0.999995	1	1	0.999995	1	1	1	1	0.999997
28976.1	1	0.999998	1	1	1	1	1	1	1	1	1	1	1	0.999998	1	1	1	1	1	1	1	1	1	1	1	1	1	0.999993	1	1	1	1	0.999995	1	0.999994	1	1	1	1	1	1	0.999996	1	1	1	0.999998	1	1	1
290.1	0.999996	1	1	1	1	1	1	1	1	1	0.999998	1	0.999997	1	1	1	1	1	1	1	1	1	1	1	1	1	0.999997	1	1	1	1	1	1	1	1	1	1	1	1	1	1	1	1	0.999995	1	0.999994	1	1	1
291.1	0.999996	0.999998	1	1	0.999995	0.999995	1	1	1	1	1	0.999998	1	1	1	1	1	1	1	1	1	0.999995	1	1	1	1	0.999997	1	1	0.999995	1	0.999999	0.999995	0.999995	1	1	1	1	1	0.999995	1	1	1	1	1	1	1	1	1
29124.1	0.999996	0.999998	0.999995	1	1	1	1	1	1	1	1	1	1	1	1	1	1	1	1	1	0.999999	1	0.999999	1	1	0.999999	1	1	1	1	1	1	0.999995	1	1	1	1	1	1	1	1	0.999996	1	1	1	0.999994	1	0.999997	0.999997
292.1	0.999996	0.999998	1	1	0.999995	0.999995	1	1	1	1	1	0.999998	1	1	1	1	1	1	1	1	1	0.999995	1	1	1	1	0.999997	1	1	0.999995	1	0.999999	0.999995	0.999995	1	1	1	1	1	0.999995	1	1	1	1	1	1	1	1	1
293.1	0.999996	0.999998	1	1	0.999995	0.999995	1	1	1	1	1	0.999998	1	1	1	1	1	1	1	1	1	0.999995	1	1	1	1	0.999997	1	1	0.999995	1	0.999999	0.999995	0.999995	1	1	1	1	1	0.999995	1	1	1	1	1	1	1	1	1
2936.1	1	1	1	1	0.999995	1	1	0.999994	1	1	0.999998	0.999998	1	1	1	1	1	1	0.999998	1	0.999999	1	0.999999	1	1	1	1	0.999993	1	1	1	1	1	1	1	1	1	1	1	1	1	1	1	1	1	1	1	1	0.999997
2937.1	1	1	1	0.999997	0.999995	1	0.999995	0.999994	1	1	1	0.999998	0.999997	1	1	1	0.999999	0.999995	1	1	1	1	1	1	1	1	1	1	1	1	1	1	1	0.999995	1	1	1	1	1	1	0.999995	1	1	1	1	0.999992	1	1	1
2944.1	1	1	1	1	1	1	1	1	1	1	1	1	1	1	1	1	1	1	1	1	1	0.999995	1	1	0.999998	1	0.999997	1	1	1	1	1	0.999997	1	1	1	1	1	1	1	1	1	1	0.999995	1	1	1	1	0.999997
2944.2	1	1	1	1	1	1	1	1	1	1	1	1	1	1	1	1	1	1	1	1	1	0.999995	1	1	0.999998	1	0.999997	1	1	1	1	1	0.999997	1	1	1	1	1	1	1	1	1	1	0.999995	1	1	1	1	0.999997
2954.1	0.896616	0.908449	0.90309	0.897497	1	0.912816	0.913402	0.873586	0.911399	0.864089	0.914577	0.89844	0.918549	0.896171	0.89478	0.886922	0.918664	0.999995	0.910579	0.896276	0.999999	0.884865	0.921065	0.912732	0.914143	0.902787	0.908071	0.895268	0.912366	0.999995	0.91697	0.890964	0.943581	1	0.912494	0.916225	0.906879	0.900453	0.911055	0.891992	0.88628	0.915604	0.891172	0.909879	0.912369	0.913574	0.87337	0.906151	0.85491
2954.2	0.896616	0.908449	0.90309	0.897497	1	0.912816	0.913402	0.873586	0.911399	0.864089	0.914577	0.89844	0.918549	0.896171	0.89478	0.886922	0.918664	0.999995	0.910579	0.896276	0.999999	0.884865	0.921065	0.912732	0.914143	0.902787	0.908071	0.895268	0.912366	0.999995	0.91697	0.890964	0.943581	1	0.912494	0.916225	0.906879	0.900453	0.911055	0.891992	0.88628	0.915604	0.891172	0.909879	0.912369	0.913574	0.87337	0.906151	0.85491
2954.3	0.896616	0.908449	0.90309	0.897497	1	0.912816	0.913402	0.873586	0.911399	0.864089	0.914577	0.89844	0.918549	0.896171	0.89478	0.886922	0.918664	0.999995	0.910579	0.896276	0.999999	0.884865	0.921065	0.912732	0.914143	0.902787	0.908071	0.895268	0.912366	0.999995	0.91697	0.890964	0.943581	1	0.912494	0.916225	0.906879	0.900453	0.911055	0.891992	0.88628	0.915604	0.891172	0.909879	0.912369	0.913574	0.87337	0.906151	0.85491
2974.1	1	1	1	1	1	1	1	1	1	1	1	1	1	0.999998	1	0.999999	0.999999	1	1	1	1	1	1	1	1	1	1	1	1	1	1	0.999999	1	1	1	1	1	1	0.999996	1	1	1	1	0.999995	1	1	1	1	1
2977.1	1	1	1	1	1	1	1	1	1	1	1	1	1	0.999998	1	0.999999	0.999999	1	1	1	1	1	1	1	1	1	1	1	1	1	1	0.999999	1	1	1	1	1	1	0.999996	1	1	1	1	0.999995	1	1	1	1	1
29796.1	0	0	0	0	1.38072e-10	0	5.15397e-11	1.04422e-10	0	0	0	0	0	3.89529e-11	0	9.49361e-11	0	0	0	0	0	0	0	1.07897e-10	0	0	2.35035e-11	0	0	3.69571e-11	0	8.2438e-11	0	1.38077e-12	0	1.31362e-10	0	0	0	0	0	0	0	0	0	7.33052e-11	0	0	0
29796.2	0	0	0	0	1.38072e-10	0	5.15397e-11	1.04422e-10	0	0	0	0	0	3.89529e-11	0	9.49361e-11	0	0	0	0	0	0	0	1.07897e-10	0	0	2.35035e-11	0	0	3.69571e-11	0	8.2438e-11	0	1.38077e-12	0	1.31362e-10	0	0	0	0	0	0	0	0	0	7.33052e-11	0	0	0
2982.1	1	1	1	1	1	1	1	1	1	1	1	1	1	0.999998	1	0.999999	0.999999	1	1	1	1	1	1	1	1	1	1	1	1	1	1	0.999999	1	1	1	1	1	1	0.999996	1	1	1	1	0.999995	1	1	1	1	1
2983.1	1	1	1	1	1	1	1	1	1	1	1	1	1	0.999998	1	0.999999	0.999999	1	1	1	1	1	1	1	1	1	1	1	1	1	1	0.999999	1	1	1	1	1	1	0.999996	1	1	1	1	0.999995	1	1	1	1	1
2984.1	1	1	1	1	1	1	1	1	1	1	1	1	1	0.999998	1	0.999999	0.999999	1	1	1	1	1	1	1	1	1	1	1	1	1	1	0.999999	1	1	1	1	1	1	0.999996	1	1	1	1	0.999995	1	1	1	1	1
2986.1	1	1	1	1	1	1	1	1	1	1	1	1	1	0.999998	1	0.999999	0.999999	1	1	1	1	1	1	1	1	1	1	1	1	1	1	0.999999	1	1	1	1	1	1	0.999996	1	1	1	1	0.999995	1	1	1	1	1
2987.1	0	0	0	0	0	0	0	0	0	0	0	0	0	0	0	0	0	0	0	0	0	0	0	0	0	0	0	0	0	0	0	0	0	0	0	0	0	0	0	0	0	0	0	0	0	0	0	0	0
29880.1	1	1	0.999997	1	1	1	1	1	1	1	1	1	0.999997	1	1	1	1	1	1	1	1	1	0.999999	1	1	1	1	1	1	1	1	1	1	0.999995	1	1	0.999998	1	1	0.999995	1	1	1	1	1	0.999994	1	1	1
2990.1	0.999996	1	1	1	1	1	1	1	1	1	1	1	1	1	0.999999	1	1	0.999995	1	1	1	1	1	1	1	1	1	1	1	0.999995	1	1	0.999995	0.999995	1	1	1	0.999993	1	1	1	0.999996	1	0.999995	1	1	1	1	1
29906.1	1	1	1	1	1	1	1	1	1	1	1	1	1	1	1	0.999999	1	1	1	1	1	1	1	1	1	1	1	1	1	1	1	1	1	1	1	0.999995	1	1	1	1	0.999995	1	1	0.999995	1	1	1	1	0.999997
2992.1	0	0	0	0	0	0	0	0	0	0	0	0	0	0	0	0	0	0	0	0	0	0	0	0	0	0	0	0	0	0	0	0	0	0	0	0	0	0	0	0	0	0	0	0	0	0	0	0	0
29920.1	0.990951	0.990959	0.990947	0.990941	0.99027	0.990947	0.990965	0.990956	0.990935	0.990961	0.990939	0.990943	0.990962	0.990944	0.990941	0.990942	0.990935	0.990275	0.990939	0.990947	0.990129	0.990952	0.990957	0.990934	0.990939	0.990955	0.990941	0.990951	0.990954	0.990274	0.990959	0.990941	0.990336	0.990268	0.990948	0.990966	0.99096	0.990951	0.990943	0.990953	0.990952	0.990944	0.990952	0.990946	0.990946	0.990949	0.990954	0.990941	0.990957
29922.1	1	1	1	1	0.999995	1	1	1	1	0.999995	0.999998	1	1	1	1	1	1	1	1	1	1	0.999995	1	1	1	1	1	1	1	1	1	1	1	0.999997	1	1	1	1	1	1	1	0.999996	0.999995	1	1	1	1	1	1
29922.2	1	1	1	1	0.999995	1	1	1	1	0.999995	0.999998	1	1	1	1	1	1	1	1	1	1	0.999995	1	1	1	1	1	1	1	1	1	1	1	0.999997	1	1	1	1	1	1	1	0.999996	0.999995	1	1	1	1	1	1
29925.1	1	1	1	1	1	1	1	1	1	1	1	1	1	1	1	0.999999	1	1	1	1	1	1	1	1	1	1	1	1	1	1	1	1	1	1	1	0.999995	1	1	1	1	0.999995	1	1	0.999995	1	1	1	1	0.999997
29925.2	1	1	1	1	1	1	1	1	1	1	1	1	1	1	1	0.999999	1	1	1	1	1	1	1	1	1	1	1	1	1	1	1	1	1	1	1	0.999995	1	1	1	1	0.999995	1	1	0.999995	1	1	1	1	0.999997
29926.1	1	1	1	1	1	1	1	1	1	1	1	1	1	1	1	0.999999	1	1	1	1	1	1	1	1	1	1	1	1	1	1	1	1	1	1	1	0.999995	1	1	1	1	0.999995	1	1	0.999995	1	1	1	1	0.999997
29926.2	1	1	1	1	1	1	1	1	1	1	1	1	1	1	1	0.999999	1	1	1	1	1	1	1	1	1	1	1	1	1	1	1	1	1	1	1	0.999995	1	1	1	1	0.999995	1	1	0.999995	1	1	1	1	0.999997
29929.1	1	1	1	1	1	1	1	1	1	1	1	1	1	1	1	0.999999	1	1	1	1	1	1	1	1	1	1	1	1	1	1	1	1	1	1	1	0.999995	1	1	1	1	0.999995	1	1	0.999995	1	1	1	1	0.999997
29958.1	1	1	1	1	1	1	1	1	1	1	0.999998	1	1	1	1	1	1	1	1	1	0.999999	1	1	1	1	0.999999	1	1	1	1	1	1	0.999995	1	1	1	1	0.999997	1	1	0.999995	1	1	0.999995	1	1	1	1	1
29968.1	0	0	0	0	0	0	0	0	0	0	0	0	0	0	0	0	0	0	0	0	0	0	0	0	0	0	0	0	0	0	0	0	0	0	0	0	0	0	0	0	0	0	0	0	0	0	0	0	0.521671
29968.2	0	0	0	0	0	0	0	0	0	0	0	0	0	0	0	0	0	0	0	0	0	0	0	0	0	0	0	0	0	0	0	0	0	0	0	0	0	0	0	0	0	0	0	0	0	0	0	0	0.521671
2997.1	0	0	0	0	0	0	0	0	0	0	0	0	0	0	0	0	0	0	0	0	0	0	0	0	0	0	0	0	0	0	0	0	0	0	0	0	0	0	0	0	0	0	0	0	0	0	0	0	0
2998.1	0	0	0	0	0	0	0	0	0	0	0	0	0	0	0	0	0	0	0	0	0	0	0	0	0	0	0	0	0	0	0	0	0	0	0	0	0	0	0	0	0	0	0	0	0	0	0	0	0
29988.1	1	1	0.999995	1	1	1	1	1	1	1	1	1	1	1	1	1	0.999999	1	1	1	0.999999	1	0.999999	1	1	1	1	1	1	1	1	1	1	0.999998	1	0.999995	1	0.999993	1	1	0.999995	1	1	1	1	0.999994	1	1	1
30.1	1	0.999998	1	1	1	1	1	0.999994	0.999999	1	0.999998	1	1	1	1	1	1	1	1	1	1	1	1	1	1	1	1	1	1	1	1	1	1	1	1	1	1	1	1	1	1	1	1	0.999995	1	1	1	1	1
3000.1	1	1	1	1	1	1	1	1	1	1	1	1	1	0.999998	1	0.999999	0.999999	1	1	1	1	1	1	1	1	1	1	1	1	1	1	0.999999	1	1	1	1	1	1	0.999996	1	1	1	1	0.999995	1	1	1	1	1
3028.1	0.857359	0.83995	0.855354	0.846075	0.898415	0.869957	0.848579	0.82534	0.867959	0.812113	0.872658	0.85988	0.857599	0.856753	0.854839	0.844008	0.878786	0.897765	0.866702	0.856894	0.903557	0.841166	0.86206	0.869833	0.872008	0.838765	0.862944	0.842418	0.846915	0.900485	0.854884	0.849579	0.869535	0.896491	0.869464	0.853493	0.837271	0.850765	0.867365	0.850985	0.843116	0.874142	0.849856	0.865585	0.869301	0.871066	0.82504	0.863763	0.799408
3029.1	1	1	1	1	0.999995	1	1	1	1	1	1	1	1	0.999998	1	1	0.999999	1	1	1	1	1	1	1	1	1	1	1	1	1	1	1	1	1	1	0.999995	1	1	1	1	1	1	1	1	1	1	1	1	1
3030.1	0.631369	0.241642	0.681899	0.653086	0.709033	0.680009	0.502912	0.650074	0.678876	0.64812	0.604644	0.630349	0.570871	0.631666	0.632445	0.636736	0.643116	0.673338	0.644552	0.632599	0.720248	0.637856	0.508293	0.657948	0.642322	0.576654	0.573429	0.654627	0.506188	0.714379	0.573	0.634406	0.582292	0.69749	0.643451	0.417841	0.410263	0.656807	0.644449	0.640722	0.637066	0.674214	0.635744	0.645085	0.64346	0.661153	0.576135	0.641599	0.652087
3032.1	0.631369	0.241642	0.681899	0.653086	0.709033	0.680009	0.502912	0.650074	0.678876	0.64812	0.604644	0.630349	0.570871	0.631666	0.632445	0.636736	0.643116	0.673338	0.644552	0.632599	0.720248	0.637856	0.508293	0.657948	0.642322	0.576654	0.573429	0.654627	0.506188	0.714379	0.573	0.634406	0.582292	0.69749	0.643451	0.417841	0.410263	0.656807	0.644449	0.640722	0.637066	0.674214	0.635744	0.645085	0.64346	0.661153	0.576135	0.641599	0.652087
3033.1	0.891934	0.885621	0.885261	0.877896	0.925093	0.896753	0.891804	0.865773	0.895143	0.857477	0.89889	0.893843	0.898279	0.891466	0.890008	0.881774	0.90376	0.924623	0.894149	0.891577	0.931579	0.879622	0.901472	0.896723	0.898373	0.884732	0.89116	0.874946	0.890585	0.92664	0.896321	0.886009	0.90821	0.92366	0.896363	0.895337	0.883668	0.881832	0.894684	0.885683	0.881104	0.900078	0.88623	0.893272	0.896229	0.897639	0.867345	0.894684	0.847796
3034.1	0.959846	0.942367	0.954865	0.950685	0.962856	0.961033	0.946683	0.946377	0.960166	0.939901	0.962195	0.960899	0.951165	0.959584	0.958776	0.954222	0.964836	0.962488	0.959626	0.959647	0.964089	0.953036	0.95336	0.961127	0.961915	0.941733	0.958006	0.948961	0.945791	0.963974	0.949794	0.956564	0.953247	0.961812	0.960821	0.949139	0.941013	0.952887	0.959914	0.957168	0.953856	0.962837	0.956692	0.959147	0.96075	0.961513	0.946225	0.962551	0.934458
3036.1	1	1	1	1	1	0.999995	1	1	1	1	1	1	1	0.999998	1	1	1	1	1	1	0.999999	1	1	1	1	1	1	1	1	1	1	1	0.999997	1	1	1	1	1	1	1	1	1	1	1	1	1	1	1	0.999997
3037.1	1	1	1	1	1	0.999995	1	1	1	1	1	1	1	0.999998	1	1	1	1	1	1	0.999999	1	1	1	1	1	1	1	1	1	1	1	0.999997	1	1	1	1	1	1	1	1	1	1	1	1	1	1	1	0.999997
3038.1	1	1	1	1	1	0.999995	1	1	1	1	1	1	1	0.999998	1	1	1	1	1	1	0.999999	1	1	1	1	1	1	1	1	1	1	1	0.999997	1	1	1	1	1	1	1	1	1	1	1	1	1	1	1	0.999997
3038.2	1	1	1	1	1	0.999995	1	1	1	1	1	1	1	0.999998	1	1	1	1	1	1	0.999999	1	1	1	1	1	1	1	1	1	1	1	0.999997	1	1	1	1	1	1	1	1	1	1	1	1	1	1	1	0.999997
3067.1	0.999996	0.999998	0.999995	1	1	1	0.999995	1	1	0.999995	1	1	1	1	1	1	1	1	1	0.999997	1	1	0.999999	1	1	1	1	1	1	1	1	1	0.999996	1	1	1	1	1	1	1	1	0.999996	1	1	1	1	1	1	0.999997
3073.1	1	1	1	1	1	1	1	1	1	1	1	0.999998	1	1	1	1	1	1	1	1	1	0.999995	1	1	0.999998	1	1	0.999993	1	1	1	1	0.999995	1	0.999994	1	1	1	0.999996	1	1	1	1	1	1	1	1	1	0.999997
3074.1	1	1	1	1	1	1	1	1	1	1	1	0.999998	1	1	1	1	1	1	1	1	1	0.999995	1	1	0.999998	1	1	0.999993	1	1	1	1	0.999995	1	0.999994	1	1	1	0.999996	1	1	1	1	1	1	1	1	1	0.999997
3081.1	0.896616	0.908449	0.90309	0.897497	1	0.912816	0.913402	0.873586	0.911399	0.864089	0.914577	0.89844	0.918549	0.896171	0.89478	0.886922	0.918664	0.999995	0.910579	0.896276	0.999999	0.884865	0.921065	0.912732	0.914143	0.902787	0.908071	0.895268	0.912366	0.999995	0.91697	0.890964	0.943581	1	0.912494	0.916225	0.906879	0.900453	0.911055	0.891992	0.88628	0.915604	0.891172	0.909879	0.912369	0.913574	0.87337	0.906151	0.85491
30814.1	1	1	1	1	1	1	0.999995	1	0.999999	1	1	1	0.999997	1	1	1	1	1	1	1	1	1	1	1	0.999998	1	1	1	1	0.999995	1	1	1	1	1	1	1	0.999993	1	1	1	1	0.999995	1	1	1	0.999995	1	0.999997
30815.1	1	1	1	1	1	1	1	1	1	1	1	1	1	1	1	0.999999	1	1	1	1	1	1	1	1	1	1	1	1	1	1	1	1	1	1	1	0.999995	1	1	1	1	0.999995	1	1	0.999995	1	1	1	1	0.999997
30833.1	1	1	0.999995	1	1	1	0.999995	1	0.999999	1	1	0.999998	1	1	1	1	1	1	1	1	1	1	1	1	0.999998	1	1	1	1	0.999999	1	1	1	1	1	1	1	1	1	1	0.999995	0.999996	1	0.999995	1	1	1	1	1
3098.1	0	0	0	0	0	0	0	0	0	0	0	0.237322	0	0	0	0	0	0	0	0	0	0	0	0	0	0	0	0	0	0	0	0	0	0	0	0	0	0	0	0	0	0	0	0	0	0	0	0	0
3098.2	0	0	0	0	0	0	0	0	0	0	0	0.237322	0	0	0	0	0	0	0	0	0	0	0	0	0	0	0	0	0	0	0	0	0	0	0	0	0	0	0	0	0	0	0	0	0	0	0	0	0
3098.3	0	0	0	0	0	0	0	0	0	0	0	0.237322	0	0	0	0	0	0	0	0	0	0	0	0	0	0	0	0	0	0	0	0	0	0	0	0	0	0	0	0	0	0	0	0	0	0	0	0	0
3098.4	0	0	0	0	0	0	0	0	0	0	0	0.237322	0	0	0	0	0	0	0	0	0	0	0	0	0	0	0	0	0	0	0	0	0	0	0	0	0	0	0	0	0	0	0	0	0	0	0	0	0
3098.5	0	0	0	0	0	0	0	0	0	0	0	0.237322	0	0	0	0	0	0	0	0	0	0	0	0	0	0	0	0	0	0	0	0	0	0	0	0	0	0	0	0	0	0	0	0	0	0	0	0	0
3099.1	0	0	0	0	0	0	0	0	0	0	0	0.237322	0	0	0	0	0	0	0	0	0	0	0	0	0	0	0	0	0	0	0	0	0	0	0	0	0	0	0	0	0	0	0	0	0	0	0	0	0
31.1	0	0	0	0	0	0	0	0	0	0	0	0	0	0	0	0	0	0	0	0	0	0	0	0	0	0	0	0	0	0	0	0	0	0	0	0	0	0	0	0	0	0	0	0	0	0	0	0	0
31.2	0	0	0	0	0	0	0	0	0	0	0	0	0	0	0	0	0	0	0	0	0	0	0	0	0	0	0	0	0	0	0	0	0	0	0	0	0	0	0	0	0	0	0	0	0	0	0	0	0
31.3	0	0	0	0	0	0	0	0	0	0	0	0	0	0	0	0	0	0	0	0	0	0	0	0	0	0	0	0	0	0	0	0	0	0	0	0	0	0	0	0	0	0	0	0	0	0	0	0	0
31.4	0	0	0	0	0	0	0	0	0	0	0	0	0	0	0	0	0	0	0	0	0	0	0	0	0	0	0	0	0	0	0	0	0	0	0	0	0	0	0	0	0	0	0	0	0	0	0	0	0
31.5	0	0	0	0	0	0	0	0	0	0	0	0	0	0	0	0	0	0	0	0	0	0	0	0	0	0	0	0	0	0	0	0	0	0	0	0	0	0	0	0	0	0	0	0	0	0	0	0	0
3101.1	0	0	0	0	0	0	0	0	0	0	0	0.237322	0	0	0	0	0	0	0	0	0	0	0	0	0	0	0	0	0	0	0	0	0	0	0	0	0	0	0	0	0	0	0	0	0	0	0	0	0
314.1	1	1	1	1	1	1	1	1	1	1	1	1	1	1	0.999999	1	1	1	1	1	1	0.999995	0.999999	1	1	1	1	1	1	0.999995	1	1	0.999995	1	1	0.999995	1	0.999993	0.999996	1	1	1	1	1	0.999995	1	1	0.999997	1
314.2	1	1	1	1	1	1	1	1	1	1	1	1	1	1	0.999999	1	1	1	1	1	1	0.999995	0.999999	1	1	1	1	1	1	0.999995	1	1	0.999995	1	1	0.999995	1	0.999993	0.999996	1	1	1	1	1	0.999995	1	1	0.999997	1
3141.1	1	1	1	1	1	0.999995	1	1	1	1	1	1	1	1	1	1	1	0.999995	1	1	1	1	0.999999	1	1	1	1	1	1	0.999994	1	1	1	0.999999	1	1	0.999998	1	1	1	1	1	1	1	1	1	1	1	1
3145.1	1	0.999998	1	1	1	1	1	1	1	1	1	1	1	1	1	1	1	0.999995	1	1	1	1	1	1	1	0.999999	1	1	1	1	1	0.999999	0.999997	1	1	1	1	1	1	1	1	1	1	0.999995	1	1	1	0.999997	1
3155.1	1	1	1	1	1	1	1	1	0.999999	0.999536	1	1	1	0.999998	1	1	1	1	1	1	1	1	1	1	1	1	1	1	1	0.999995	0.999998	1	0.999995	0.999995	0.999994	1	1	0.999993	1	1	1	1	0.999997	0.999995	0.999995	1	1	1	0.993731
3156.1	0	0	0	0	0	0	0	0	0	0	0	0	0	0	0	0	0	0	0	0	0	0	0	0	0	0	0	0	0	0	0	0	0	0	0	0	0	0	0	0	0	0	0	0	0	0	0	0	0
3157.1	1	1	0.999995	1	1	1	1	1	1	1	0.999998	1	1	0.999998	1	1	1	1	0.999998	0.999997	1	1	1	1	1	1	1	0.999993	1	0.999995	0.999998	1	1	0.999995	1	1	1	1	1	1	1	1	1	1	1	0.999994	1	0.999997	1
3157.2	1	1	0.999995	1	1	1	1	1	1	1	0.999998	1	1	0.999998	1	1	1	1	0.999998	0.999997	1	1	1	1	1	1	1	0.999993	1	0.999995	0.999998	1	1	0.999995	1	1	1	1	1	1	1	1	1	1	1	0.999994	1	0.999997	1
3158.1	0.991321	0.99656	0.997183	0.999052	0.99181	0.993991	0.994635	0.99767	0.994391	1	0.993356	0.990793	0.992573	0.991418	0.99179	0.993957	0.991974	0.991992	0.994685	0.991401	0.990401	0.994556	0.991536	0.993888	0.993503	0.996819	0.995532	0.999859	0.994964	0.991282	0.993176	0.992841	0.993294	0.992306	0.994106	0.993523	0.997179	0.998129	0.994555	0.992601	0.994165	0.993044	0.992822	0.994964	0.994133	0.993751	0.997722	0.993182	1
316.1	1	1	1	1	0.999995	1	1	1	1	1	1	1	1	1	1	1	1	1	1	1	1	1	1	1	1	1	1	1	1	1	1	1	0.999995	1	1	0.999995	1	1	1	1	1	1	1	1	0.999995	1	1	1	1
3162.1	1	0.999998	1	1	1	1	1	1	1	1	1	1	1	1	1	1	1	0.999995	1	1	1	1	1	1	1	0.999999	1	1	1	1	1	0.999999	0.999997	1	1	1	1	1	1	1	1	1	1	0.999995	1	1	1	0.999997	1
3163.1	1	0.999998	1	1	1	1	1	1	1	1	1	1	1	1	1	1	1	0.999995	1	1	1	1	1	1	1	0.999999	1	1	1	1	1	0.999999	0.999997	1	1	1	1	1	1	1	1	1	1	0.999995	1	1	1	0.999997	1
3176.1	1	1	1	1	0.999995	1	1	1	1	1	1	1	1	1	1	0.999999	1	1	1	1	1	1	1	1	1	1	1	1	1	0.999994	1	1	1	0.999996	1	1	1	1	0.999996	1	0.999995	1	1	1	1	1	1	1	1
3177.1	1	1	1	1	1	1	1	1	1	0.999995	0.999998	1	1	1	1	1	0.999999	1	1	1	1	1	0.999999	1	1	1	1	1	1	0.999994	1	1	1	1	1	1	1	1	1	0.999995	0.999995	1	1	0.999995	1	1	1	1	1
318.1	1	1	1	1	1	1	1	1	1	1	1	1	1	1	1	0.999999	1	1	1	1	1	1	1	1	1	1	1	1	1	1	1	1	1	1	1	0.999995	1	1	1	1	0.999995	1	1	0.999995	1	1	1	1	0.999997
318.2	1	1	1	1	1	1	1	1	1	1	1	1	1	1	1	0.999999	1	1	1	1	1	1	1	1	1	1	1	1	1	1	1	1	1	1	1	0.999995	1	1	1	1	0.999995	1	1	0.999995	1	1	1	1	0.999997
318.3	1	1	1	1	1	1	1	1	1	1	1	1	1	1	1	0.999999	1	1	1	1	1	1	1	1	1	1	1	1	1	1	1	1	1	1	1	0.999995	1	1	1	1	0.999995	1	1	0.999995	1	1	1	1	0.999997
32.1	0	0	0	0	0	0	0	0	0	0	0	0	0	0	0	0	0	0	0	0	0	0	0	0	0	0	0	0	0	0	0	0	0	0	0	0	0	0	0	0	0	0	0	0	0	0	0	0	0
3242.1	0.896616	0.908449	0.90309	0.897497	1	0.912816	0.913402	0.873586	0.911399	0.864089	0.914577	0.89844	0.918549	0.896171	0.89478	0.886922	0.918664	0.999995	0.910579	0.896276	0.999999	0.884865	0.921065	0.912732	0.914143	0.902787	0.908071	0.895268	0.912366	0.999995	0.91697	0.890964	0.943581	1	0.912494	0.916225	0.906879	0.900453	0.911055	0.891992	0.88628	0.915604	0.891172	0.909879	0.912369	0.913574	0.87337	0.906151	0.85491
3251.1	1	0.999998	1	1	1	1	1	1	1	1	1	1	1	1	1	1	1	1	1	1	0.999999	1	1	1	1	1	1	0.999993	1	1	1	1	1	0.999995	1	1	1	1	1	1	0.999995	1	1	0.999995	1	1	1	1	1
3283.1	0.999996	1	0.999995	1	1	1	1	1	0.999999	0.999995	1	1	1	1	0.999999	1	1	1	0.999998	1	1	1	1	1	1	1	1	1	1	1	1	1	1	1	0.999994	1	0.999998	1	0.999996	1	1	0.999996	1	1	1	0.999994	0.999995	1	1
3284.1	1	1	1	0.999997	0.999995	1	0.999995	1	1	0.999995	1	1	1	1	1	0.999999	1	1	1	1	1	1	1	1	1	1	0.999997	1	1	1	1	1	1	1	1	1	1	1	1	1	1	1	0.999995	0.999995	1	1	1	1	1
3290.1	1	1	1	1	1	1	1	1	1	1	1	0.999998	0.999997	1	1	1	1	1	1	0.999997	1	1	1	1	1	1	1	1	1	0.999995	1	0.999999	1	1	1	1	1	1	1	1	1	1	1	1	1	1	1	1	1
3290.2	1	1	1	1	1	1	1	1	1	1	1	0.999998	0.999997	1	1	1	1	1	1	0.999997	1	1	1	1	1	1	1	1	1	0.999995	1	0.999999	1	1	1	1	1	1	1	1	1	1	1	1	1	1	1	1	1
3291.1	1	1	1	1	1	1	1	1	1	1	1	0.999998	0.999997	1	1	1	1	1	1	0.999997	1	1	1	1	1	1	1	1	1	0.999995	1	0.999999	1	1	1	1	1	1	1	1	1	1	1	1	1	1	1	1	1
3292.1	1	1	1	0.999997	1	0.999995	1	0.999994	1	1	1	1	1	1	1	1	0.999999	0.999995	1	0.999997	1	1	1	1	1	1	1	1	1	1	1	1	1	1	1	1	1	1	0.999996	1	1	0.999996	1	0.999995	1	1	1	1	0.999997
3293.1	1	1	1	1	1	1	1	1	1	1	1	1	1	1	1	0.999999	1	1	1	1	1	1	1	1	1	1	1	1	1	1	1	1	1	1	1	0.999995	1	1	1	1	0.999995	1	1	0.999995	1	1	1	1	0.999997
3294.1	1	1	0.999995	1	1	1	1	1	1	1	1	1	0.999997	1	1	1	1	1	1	1	1	1	0.999999	1	1	1	1	1	1	1	0.999998	1	1	1	0.999994	1	0.999998	1	1	1	1	1	1	1	1	0.999994	1	1	1
3295.1	0	0	0	0	0	0	0	0	0	0	0	0	0	0	0	0	0	0	0	0	0	0	0	0	0	0	0	0	0	0	0	0	0	0	0	0	0	0	0	0	0	0	0	0	0	0	0	0	0
3340.1	1	1	1	1	1	1	1	1	1	1	1	1	1	1	1	0.999999	1	1	1	1	1	1	1	1	1	1	1	1	1	1	1	1	1	1	1	0.999995	1	1	1	1	0.999995	1	1	0.999995	1	1	1	1	0.999997
337876	1	1	1	1	1	1	1	1	1	1	1	1	1	1	1	0.999999	1	1	1	1	1	1	1	1	1	1	1	1	1	1	1	1	1	1	1	0.999995	1	1	1	1	0.999995	1	1	0.999995	1	1	1	1	0.999997
34.1	0.916507	0.860856	0.927581	0.922683	0.93382	0.936017	0.869185	0.89471	0.934728	0.885816	0.937649	0.918207	0.877377	0.916095	0.914801	0.907359	0.941375	0.933274	0.933965	0.916192	0.941254	0.905406	0.881402	0.936013	0.937249	0.859645	0.931794	0.920752	0.867563	0.93554	0.874916	0.911192	0.887632	0.93222	0.935718	0.87367	0.858181	0.925221	0.934397	0.912164	0.906748	0.938585	0.911387	0.933345	0.935606	0.936711	0.894506	0.924484	0.877968
3417.1	1	1	1	1	1	1	1	1	1	1	0.999998	1	1	1	1	1	1	1	1	1	1	1	1	1	0.999998	1	1	1	1	1	0.999998	1	1	1	1	1	0.999998	1	1	1	1	1	1	1	1	1	1	1	1
3418.1	1	1	1	0.999997	1	1	1	1	1	1	0.999998	1	0.999997	0.999998	1	0.999999	0.999999	1	1	1	1	1	0.999999	1	0.999998	1	1	1	1	0.999995	1	1	1	1	1	1	1	1	1	0.999995	0.999995	0.999996	1	0.999995	1	1	1	1	1
3419.1	1	1	1	0.999997	1	1	1	0.999994	1	1	0.999998	1	1	1	0.999999	1	1	1	1	1	0.999999	1	1	1	1	0.999999	0.999997	1	1	1	1	1	1	0.999995	0.999994	1	1	1	1	1	1	0.999996	1	1	1	1	1	1	1
341947	0	0	0	0	0	1.41744e-10	0	1.86549e-10	0	1.0864e-11	0	5.31567e-11	0	0	4.23749e-12	0	2.21424e-11	0	0	8.72439e-12	0	0	0	0	1.19593e-11	1.20271e-10	1.28594e-10	7.23886e-11	1.58801e-10	0	0	8.07763e-11	0	0	8.15337e-13	4.23392e-12	0	0	9.74951e-11	2.74202e-11	1.45204e-10	0	1.13602e-10	2.00314e-10	0	3.48248e-11	0	0	0
3420.1	1	1	1	0.999997	1	1	1	0.999994	1	1	0.999998	1	1	1	0.999999	1	1	1	1	1	0.999999	1	1	1	1	0.999999	0.999997	1	1	1	1	1	1	0.999995	0.999994	1	1	1	1	1	1	0.999996	1	1	1	1	1	1	1
3420.2	1	1	1	0.999997	1	1	1	0.999994	1	1	0.999998	1	1	1	0.999999	1	1	1	1	1	0.999999	1	1	1	1	0.999999	0.999997	1	1	1	1	1	1	0.999995	0.999994	1	1	1	1	1	1	0.999996	1	1	1	1	1	1	1
3420.3	1	1	1	0.999997	1	1	1	0.999994	1	1	0.999998	1	1	1	0.999999	1	1	1	1	1	0.999999	1	1	1	1	0.999999	0.999997	1	1	1	1	1	1	0.999995	0.999994	1	1	1	1	1	1	0.999996	1	1	1	1	1	1	1
3421.1	1	1	1	0.999997	1	1	1	0.999994	1	1	0.999998	1	1	1	0.999999	1	1	1	1	1	0.999999	1	1	1	1	0.999999	0.999997	1	1	1	1	1	1	0.999995	0.999994	1	1	1	1	1	1	0.999996	1	1	1	1	1	1	1
3421.2	1	1	1	0.999997	1	1	1	0.999994	1	1	0.999998	1	1	1	0.999999	1	1	1	1	1	0.999999	1	1	1	1	0.999999	0.999997	1	1	1	1	1	1	0.999995	0.999994	1	1	1	1	1	1	0.999996	1	1	1	1	1	1	1
3422.1	0	0	0	0	0	0	0	0	0	0	0	0	0	0	0	0	0	0	0	0	0	0	0	0	0	0	0	0	0	0	0	0	0	0	0	0	0	0	0	0	0	0	0	0	0	0	0	0	0
3423.1	1	1	1	1	1	1	1	1	1	1	1	1	1	1	1	0.999999	1	1	1	1	1	1	1	1	1	1	1	1	1	1	1	1	1	1	1	0.999995	1	1	1	1	0.999995	1	1	0.999995	1	1	1	1	0.999997
3423.2	1	1	1	1	1	1	1	1	1	1	1	1	1	1	1	0.999999	1	1	1	1	1	1	1	1	1	1	1	1	1	1	1	1	1	1	1	0.999995	1	1	1	1	0.999995	1	1	0.999995	1	1	1	1	0.999997
3425.1	1	1	1	1	1	1	1	1	1	1	1	1	1	1	1	0.999999	1	1	1	1	1	1	1	1	1	1	1	1	1	1	1	1	1	1	1	0.999995	1	1	1	1	0.999995	1	1	0.999995	1	1	1	1	0.999997
343.1	1	1	1	1	1	1	1	1	1	1	1	1	1	1	0.999999	1	1	1	0.999998	1	1	1	1	1	1	1	0.999997	1	1	1	1	1	1	1	0.999995	1	1	0.999995	1	1	1	1	1	0.999995	1	1	0.999995	1	1
347734	1	1	1	1	1	1	1	1	1	1	1	1	1	1	1	0.999999	1	1	1	1	1	1	1	1	1	1	1	1	1	1	1	1	1	1	1	0.999995	1	1	1	1	0.999995	1	1	0.999995	1	1	1	1	0.999997
348477	0.112158	0	0	0	0.0998336	0	0	0	0	0	0.0296787	0.136846	0.0270237	0.106553	0.0872266	0	0.0957709	0.0904448	0	0.107791	0.172329	0	0.073411	0.00176623	0.0221612	0	0	0	0	0.127781	0	0.0371283	0	0.0736985	0	0	0	0	0	0.0503025	0	0.0390006	0.0393922	0	0	0.0105329	0	0.0389381	0
349565	1	1	1	1	1	1	1	1	0.999999	1	1	1	1	1	0.999999	1	1	1	1	1	1	1	1	1	1	1	1	1	1	1	1	1	0.999995	1	0.999994	1	0.999998	1	1	1	1	1	1	0.999995	0.999995	0.999994	1	1	1
35.1	1	1	1	0.999997	1	1	1	1	1	1	1	1	1	1	1	1	1	1	1	1	1	1	0.999999	1	1	1	1	1	1	0.999995	1	1	1	0.999995	1	1	1	0.999993	1	1	1	1	1	0.999995	1	1	0.999995	1	1
353.1	1	1	1	1	0.999995	1	0.999995	1	1	1	0.999998	1	1	1	1	1	1	1	1	1	1	1	1	1	1	1	1	1	1	1	0.999998	0.999999	0.999995	1	1	1	1	0.999993	1	0.999995	1	1	1	1	1	1	1	1	1
36.1	0.955833	0.942646	0.956782	0.954112	0.960504	0.96103	0.945724	0.946119	0.96034	0.941574	0.961767	0.956592	0.948915	0.955635	0.955043	0.951729	0.963557	0.960267	0.959996	0.955684	0.964046	0.950875	0.950476	0.960992	0.961577	0.942192	0.958896	0.952868	0.945083	0.961311	0.947937	0.953433	0.95081	0.959759	0.960894	0.947474	0.941681	0.955577	0.960231	0.953885	0.951471	0.962247	0.953537	0.959726	0.960827	0.961376	0.946025	0.962032	0.937642
3612.1	0.999996	1	1	1	1	1	1	1	1	1	1	1	1	1	1	1	1	1	1	1	1	1	0.999999	1	1	1	1	1	1	1	1	0.999999	1	0.999995	1	1	1	1	0.999996	1	1	1	1	0.999995	1	1	1	1	1
3613.1	0.999996	1	1	1	1	1	1	1	1	1	1	1	1	1	1	1	1	1	1	1	1	1	0.999999	1	1	1	1	1	1	1	1	0.999999	1	0.999995	1	1	1	1	0.999996	1	1	1	1	0.999995	1	1	1	1	1
3614.1	2.94901e-11	0	0	0	0	0	0	0	0	0	0	6.88685e-11	0	1.93955e-10	0	0	0	0	2.93152e-11	0	0	0	0	0	0	0	0	0	0	0	0	0	0	0	0	0	0	0	0	0	0	0	0	1.06623e-11	0	0	0	0	0
3614.2	2.94901e-11	0	0	0	0	0	0	0	0	0	0	6.88685e-11	0	1.93955e-10	0	0	0	0	2.93152e-11	0	0	0	0	0	0	0	0	0	0	0	0	0	0	0	0	0	0	0	0	0	0	0	0	1.06623e-11	0	0	0	0	0
3615.1	2.94901e-11	0	0	0	0	0	0	0	0	0	0	6.88685e-11	0	1.93955e-10	0	0	0	0	2.93152e-11	0	0	0	0	0	0	0	0	0	0	0	0	0	0	0	0	0	0	0	0	0	0	0	0	1.06623e-11	0	0	0	0	0
3620.1	1	1	1	1	1	1	1	1	1	1	1	1	1	1	1	0.999999	1	1	1	1	1	1	1	1	1	1	1	1	1	1	1	1	1	1	1	0.999995	1	1	1	1	0.999995	1	1	0.999995	1	1	1	1	0.999997
3628.1	0.999996	1	1	1	1	1	1	0.999994	1	0.999995	1	1	0.999997	1	1	1	1	0.999995	1	1	1	1	1	1	1	1	1	1	1	0.999995	1	1	1	1	1	1	1	1	1	0.999995	1	1	1	1	1	1	1	1	0.999997
3631.1	1	0.999998	1	1	1	1	1	1	1	0.999995	0.999998	1	1	1	1	0.999999	1	1	1	1	1	1	1	1	0.999998	1	1	1	1	1	1	1	1	1	1	1	0.999998	0.999993	1	1	1	0.999996	0.999995	1	1	1	1	0.999997	1
3631.2	1	0.999998	1	1	1	1	1	1	1	0.999995	0.999998	1	1	1	1	0.999999	1	1	1	1	1	1	1	1	0.999998	1	1	1	1	1	1	1	1	1	1	1	0.999998	0.999993	1	1	1	0.999996	0.999995	1	1	1	1	0.999997	1
3632.1	1	1	0.999995	1	1	1	1	1	1	1	1	1	0.999997	1	1	1	1	1	1	1	1	1	1	1	1	1	1	1	1	1	0.999998	1	0.999995	1	0.999994	0.999995	1	1	0.999996	1	1	1	1	1	1	1	1	1	1
3633.1	1	0.999997	1	1	1	0.999995	1	1	1	1	0.999998	1	1	1	0.999999	0.999999	1	1	1	0.999997	1	1	1	1	1	1	1	1	1	1	1	0.999999	1	1	0.999994	1	1	1	1	1	0.999995	0.999996	1	1	1	1	1	1	1
3635.1	1	1	0.999995	1	1	1	1	1	1	1	1	1	0.999997	1	1	1	1	1	1	1	1	1	1	1	1	1	1	1	1	1	0.999998	1	0.999995	1	0.999994	0.999995	1	1	0.999996	1	1	1	1	1	1	1	1	1	1
3636.1	1	1	0.999995	1	1	1	1	1	1	1	1	1	0.999997	1	1	1	1	1	1	1	1	1	1	1	1	1	1	1	1	1	0.999998	1	0.999995	1	0.999994	0.999995	1	1	0.999996	1	1	1	1	1	1	1	1	1	1
3658.1	1	1	1	1	1	1	1	1	1	1	0.999998	1	1	1	1	1	1	1	1	1	1	1	1	1	0.999998	1	1	1	1	1	0.999998	1	1	1	1	1	0.999998	1	1	1	1	1	1	1	1	1	1	1	1
366.1	1	1	0.999995	1	1	0.999995	1	1	1	1	1	1	1	1	1	1	1	1	0.999998	1	0.999999	1	1	1	1	1	1	1	1	0.999995	1	1	1	1	0.999994	1	1	1	0.999996	1	1	1	1	1	0.999995	1	1	1	1
3704.1	1	1	1	1	1	1	1	0.999994	1	1	0.999998	1	1	1	1	1	1	1	1	1	1	1	1	1	1	1	1	1	1	1	1	1	0.999995	0.999995	1	1	1	1	1	0.999995	1	1	0.999995	1	0.999995	1	1	1	1
3704.2	1	1	1	1	1	1	1	0.999994	1	1	0.999998	1	1	1	1	1	1	1	1	1	1	1	1	1	1	1	1	1	1	1	1	1	0.999995	0.999995	1	1	1	1	1	0.999995	1	1	0.999995	1	0.999995	1	1	1	1
3706.1	1	0.999998	1	1	0.999995	1	0.999995	1	1	0.999995	1	1	1	1	1	1	1	1	1	1	1	1	1	1	1	1	1	1	1	1	1	1	1	1	1	1	0.999998	0.999993	1	1	1	1	1	0.999995	1	1	1	1	1
3707.1	1	0.999998	1	1	0.999995	1	0.999995	1	1	0.999995	1	1	1	1	1	1	1	1	1	1	1	1	1	1	1	1	1	1	1	1	1	1	1	1	1	1	0.999998	0.999993	1	1	1	1	1	0.999995	1	1	1	1	1
3712.1	0.945489	0.963659	0.963482	0.961116	0.964387	0.967401	0.96582	0.932165	0.966765	0.9267	0.968081	0.946529	0.968014	0.945216	0.944404	0.939857	0.969732	0.964149	0.966448	0.945284	0.971449	0.938687	0.969068	0.967367	0.967906	0.963321	0.965433	0.960258	0.96532	0.965196	0.967322	0.942195	0.960289	0.96364	0.967276	0.967036	0.962991	0.962371	0.966664	0.942817	0.939506	0.968524	0.942339	0.966198	0.967213	0.96772	0.932035	0.959439	0.921372
374291	0.999996	0.999998	1	1	1	1	1	1	1	1	1	1	1	1	1	1	1	1	1	1	1	1	1	1	1	1	1	1	1	0.999995	1	1	1	1	1	1	1	1	1	0.999995	1	1	0.999995	0.999995	0.999995	1	1	1	1
374907	1	1	1	1	1	1	1	1	1	1	1	1	1	1	1	0.999999	1	1	1	1	1	1	1	1	1	1	1	1	1	1	1	1	1	1	1	0.999995	1	1	1	1	0.999995	1	1	0.999995	1	1	1	1	0.999997
374907	1	1	1	1	1	1	1	1	1	1	1	1	1	1	1	0.999999	1	1	1	1	1	1	1	1	1	1	1	1	1	1	1	1	1	1	1	0.999995	1	1	1	1	0.999995	1	1	0.999995	1	1	1	1	0.999997
376497	0.999996	0.999998	1	1	1	1	1	1	1	1	1	1	1	0.999998	0.999999	1	1	1	1	1	1	1	1	1	1	1	1	1	1	0.999995	1	1	1	1	0.999994	1	0.999998	0.999993	1	0.999995	1	1	1	0.999995	1	1	1	1	1
376497	0.999996	0.999998	1	1	1	1	1	1	1	1	1	1	1	0.999998	0.999999	1	1	1	1	1	1	1	1	1	1	1	1	1	1	0.999995	1	1	1	1	0.999994	1	0.999998	0.999993	1	0.999995	1	1	1	0.999995	1	1	1	1	1
377677	0	0	0	0	0	0	0	0	0	0	1.22121e-12	0	0	0	0	0	0	0	0	0	0	0	1.31781e-12	0	7.68934e-13	0	0	0	0	0	0	0	0	0	0	0	0	0	0	0	0	0	0	0	0	0	0	0	0
3795.1	1	1	1	0.999997	1	1	0.999995	1	1	1	1	1	1	1	0.999999	1	1	1	1	0.999997	1	1	1	1	1	0.999999	1	1	1	0.999995	0.999998	1	0.999997	1	1	1	1	1	1	1	0.999995	1	0.999995	0.999995	1	1	1	1	1
3795.2	1	1	1	0.999997	1	1	0.999995	1	1	1	1	1	1	1	0.999999	1	1	1	1	0.999997	1	1	1	1	1	0.999999	1	1	1	0.999995	0.999998	1	0.999997	1	1	1	1	1	1	1	0.999995	1	0.999995	0.999995	1	1	1	1	1
38.1	0.718678	0.376213	0.774508	0.762185	0.740329	0.773177	0.621465	0.754684	0.773526	0.765164	0.713551	0.71604	0.671461	0.719293	0.721271	0.732423	0.73241	0.698913	0.73898	0.719141	0.751499	0.735385	0.607529	0.752505	0.734584	0.691786	0.685956	0.766353	0.626828	0.734851	0.675115	0.72665	0.701106	0.719048	0.735789	0.527568	0.531689	0.767451	0.738319	0.729332	0.73337	0.761335	0.726435	0.740375	0.737282	0.75432	0.710427	0.730958	0.778448
383.1	1	1	1	1	0.999995	1	1	1	1	1	1	0.999998	1	1	1	1	1	1	1	0.999997	1	1	1	1	1	1	0.999997	1	1	1	1	1	1	1	1	1	1	1	0.999996	1	1	1	1	0.999995	1	1	1	1	1
384.1	1	1	1	1	1	1	0.999995	1	1	1	0.999998	1	0.999997	1	0.999999	1	1	1	1	1	1	1	1	1	0.999998	1	1	1	1	0.999995	1	1	0.999995	1	1	1	1	1	1	1	1	0.999996	0.999995	0.999995	1	1	0.999995	1	0.999997
387893	1	1	1	1	1	1	1	1	1	1	1	1	1	1	1	0.999999	1	1	1	1	1	1	1	1	1	1	1	1	1	1	1	1	1	1	1	0.999995	1	1	1	1	0.999995	1	1	0.999995	1	1	1	1	0.999997
389015	1	1	1	1	1	1	1	1	1	1	0.999998	1	1	1	1	1	1	1	1	1	1	1	1	1	1	1	1	1	1	0.999995	1	1	0.999996	0.999998	1	1	1	1	1	1	1	1	1	1	1	1	1	1	1
39.1	0.50268	0.466702	0.508381	0.508178	0.527856	0.508316	0.466737	0.502581	0.508192	0.502769	0.50822	0.50265	0.466748	0.502636	0.502617	0.502568	0.5094	0.527867	0.508198	0.502657	0.541241	0.502609	0.46674	0.508427	0.508208	0.466585	0.508204	0.508231	0.466626	0.527781	0.46671	0.502587	0.483612	0.527902	0.508254	0.466745	0.466598	0.50824	0.508269	0.502663	0.502616	0.510076	0.502652	0.508238	0.508241	0.50826	0.485431	0.506079	0.504343
3906.1	1	1	1	1	1	1	1	1	1	1	1	1	1	1	1	0.999999	1	1	1	1	1	1	1	1	1	1	1	1	1	1	1	1	1	1	1	0.999995	1	1	1	1	0.999995	1	1	0.999995	1	1	1	1	0.999997
3931.1	1	1	1	1	1	1	0.999995	1	1	1	1	1	1	1	1	1	1	1	1	1	1	1	1	1	1	1	1	1	1	1	0.999998	1	1	1	1	1	1	1	1	1	0.999995	1	1	1	1	0.999994	1	1	1
3938.1	1	1	1	1	1	1	1	1	1	1	1	1	1	1	1	0.999999	1	1	1	1	1	1	1	1	1	1	1	1	1	1	1	1	1	1	1	0.999995	1	1	1	1	0.999995	1	1	0.999995	1	1	1	1	0.999997
3939.1	1	0.999998	1	1	0.692437	0.999995	1	0.999994	1	1	1	1	1	1	0.999999	1	0.999999	0.710587	1	1	0.676371	1	1	1	1	1	1	1	1	0.424573	1	1	0.440587	0.467707	1	1	1	1	1	1	1	1	1	0.999995	1	0.999994	1	1	0.797985
3945.1	1	0.999998	1	1	0.692437	1	1	1	0.999999	1	1	1	0.999997	1	0.999999	1	1	0.710587	1	1	0.676371	1	1	1	1	1	1	1	1	0.424573	1	1	0.440587	0.467707	1	1	1	1	0.999996	1	1	1	1	0.999995	1	1	1	1	0.797985
3948.1	1	0.999998	1	1	0.692437	1	1	1	0.999999	1	1	1	0.999997	1	0.999999	1	1	0.710587	1	1	0.676371	1	1	1	1	1	1	1	1	0.424573	1	1	0.440587	0.467707	1	1	1	1	0.999996	1	1	1	1	0.999995	1	1	1	1	0.797985
3948.2	1	0.999998	1	1	0.692437	1	1	1	0.999999	1	1	1	0.999997	1	0.999999	1	1	0.710587	1	1	0.676371	1	1	1	1	1	1	1	1	0.424573	1	1	0.440587	0.467707	1	1	1	1	0.999996	1	1	1	1	0.999995	1	1	1	1	0.797985
3990.1	1	1	1	1	1	1	1	1	1	1	1	1	1	1	1	0.999999	1	1	1	1	1	1	1	1	1	1	1	1	1	1	1	1	1	1	1	0.999995	1	1	1	1	0.999995	1	1	0.999995	1	1	1	1	0.999997
3992.1	1	1	1	1	1	1	1	1	1	1	1	1	0.999997	1	0.999999	1	1	1	1	1	1	1	1	1	1	1	1	1	1	0.999995	1	1	0.999996	1	1	0.999995	1	1	1	1	1	1	1	0.999995	0.999995	1	1	1	0.999997
4023.1	0	0	0	0	0	0	0	0	0	0	0	0	0	0	0	0	0	0	0	0	0	0	0	0	0	0	0	0	0	0	0	0	0	0	0	0	0	0	0	0	0	0	0	0	0	0	0	0	0
4047.1	0	0	0	0	0	0	0	0	0	0	0	0	0	0	0	0	0	0	0	0	0	0	0	0	0	0	0	0	0	0	0	0	0	0	0	0	0	0	0	0	0	0	0	0	0	0	0	0	0
4048.1	1	1	1	1	1	1	1	1	1	1	1	1	1	1	1	0.999999	1	1	1	1	1	1	1	1	1	1	1	1	1	1	1	1	1	1	1	0.999995	1	1	1	1	0.999995	1	1	0.999995	1	1	1	1	0.999997
4051.1	1	1	1	1	1	1	1	1	1	1	1	1	1	1	1	0.999999	1	1	1	1	1	1	1	1	1	1	1	1	1	1	1	1	1	1	1	0.999995	1	1	1	1	0.999995	1	1	0.999995	1	1	1	1	0.999997
4056.1	1	1	1	0.999997	1	1	1	1	1	0.999995	1	0.999998	1	1	1	1	1	1	1	1	1	1	1	1	1	1	1	1	1	1	1	1	1	1	1	1	1	1	1	0.999995	1	1	1	1	1	1	1	1	1
4056.2	1	1	1	0.999997	1	1	1	1	1	0.999995	1	0.999998	1	1	1	1	1	1	1	1	1	1	1	1	1	1	1	1	1	1	1	1	1	1	1	1	1	1	1	0.999995	1	1	1	1	1	1	1	1	1
410.1	1	1	1	1	1	1	1	1	1	1	1	1	1	1	1	0.999999	1	1	1	1	1	1	1	1	1	1	1	1	1	1	1	1	1	1	1	0.999995	1	1	1	1	0.999995	1	1	0.999995	1	1	1	1	0.999997
411.1	1	1	1	1	0.999995	1	1	1	1	1	0.999998	1	1	1	1	0.999999	1	1	1	0.999997	1	1	1	1	1	1	0.999997	1	1	1	1	1	1	1	1	1	1	1	1	1	1	0.999996	0.999995	0.999995	1	1	1	1	1
411.2	1	1	1	1	0.999995	1	1	1	1	1	0.999998	1	1	1	1	0.999999	1	1	1	0.999997	1	1	1	1	1	1	0.999997	1	1	1	1	1	1	1	1	1	1	1	1	1	1	0.999996	0.999995	0.999995	1	1	1	1	1
412.1	0.999996	0.999998	1	1	1	1	1	1	1	1	1	1	1	1	1	1	0.999999	1	1	1	1	0.999995	1	1	1	1	1	0.999993	1	1	1	1	1	0.999995	0.999994	1	1	1	1	1	1	1	1	0.999995	1	1	1	1	1
4121.1	1	1	1	1	1	1	1	1	1	1	1	1	1	1	1	0.999999	1	1	1	1	1	1	1	1	1	1	1	1	1	1	1	1	1	1	1	0.999995	1	1	1	1	0.999995	1	1	0.999995	1	1	1	1	0.999997
4122.1	1	1	1	1	1	1	1	1	1	1	1	1	1	1	1	0.999999	1	1	1	1	1	1	1	1	1	1	1	1	1	1	1	1	1	1	1	0.999995	1	1	1	1	0.999995	1	1	0.999995	1	1	1	1	0.999997
4123.1	1	1	1	1	1	1	1	1	1	1	1	1	1	1	1	0.999999	1	1	1	1	1	1	1	1	1	1	1	1	1	1	1	1	1	1	1	0.999995	1	1	1	1	0.999995	1	1	0.999995	1	1	1	1	0.999997
4124.1	1	1	1	1	1	1	1	1	1	1	1	1	1	1	1	0.999999	1	1	1	1	1	1	1	1	1	1	1	1	1	1	1	1	1	1	1	0.999995	1	1	1	1	0.999995	1	1	0.999995	1	1	1	1	0.999997
4125.1	1	1	1	1	1	1	1	1	0.999999	1	1	1	1	0.999998	1	1	1	1	1	0.999997	1	0.999995	1	1	1	1	0.999997	1	1	1	1	1	1	1	1	1	1	1	1	1	1	1	1	1	1	1	1	1	1
4126.1	1	1	1	1	1	1	1	1	0.999999	1	1	1	1	0.999998	1	1	1	1	1	0.999997	1	0.999995	1	1	1	1	0.999997	1	1	1	1	1	1	1	1	1	1	1	1	1	1	1	1	1	1	1	1	1	1
4128.1	1	1	1	1	0.999995	1	1	1	1	1	1	1	1	1	1	1	1	1	0.999998	1	1	1	1	1	1	1	0.999997	1	1	1	1	0.999999	1	1	1	1	0.999998	1	0.999996	1	0.999995	1	0.999995	1	0.999995	0.999994	1	1	1
4129.1	1	1	1	1	0.999995	1	1	0.999994	1	1	1	1	1	1	1	1	1	1	1	1	1	0.999995	1	1	0.999998	1	1	1	1	0.999994	1	1	1	1	1	1	1	1	1	1	1	1	1	1	1	1	1	1	1
4143.1	0.373045	0.440685	0.443316	0.4679	0.372029	0.401617	0.418311	0.451229	0.407202	0.483276	0.39358	0.366767	0.394641	0.374467	0.379151	0.405831	0.375636	0.374385	0.410941	0.374154	0.354409	0.412921	0.382864	0.400676	0.395483	0.443806	0.421941	0.478108	0.422458	0.365017	0.401694	0.392102	0.401843	0.378586	0.403084	0.405465	0.447804	0.45554	0.409104	0.38876	0.408116	0.389352	0.391528	0.414353	0.403512	0.398428	0.451934	0.391225	0.514476
4144.1	0.373045	0.440685	0.443316	0.4679	0.372029	0.401617	0.418311	0.451229	0.407202	0.483276	0.39358	0.366767	0.394641	0.374467	0.379151	0.405831	0.375636	0.374385	0.410941	0.374154	0.354409	0.412921	0.382864	0.400676	0.395483	0.443806	0.421941	0.478108	0.422458	0.365017	0.401694	0.392102	0.401843	0.378586	0.403084	0.405465	0.447804	0.45554	0.409104	0.38876	0.408116	0.389352	0.391528	0.414353	0.403512	0.398428	0.451934	0.391225	0.514476
4166.1	1	1	1	1	1	1	1	1	1	1	1	1	1	1	1	0.999999	1	1	1	1	1	1	1	1	1	1	1	1	1	1	1	1	1	1	1	0.999995	1	1	1	1	0.999995	1	1	0.999995	1	1	1	1	0.999997
4190.1	1	1	0.999995	1	0.999995	1	1	0.836371	1	0.890369	1	1	1	0.999998	0.999999	1	1	1	1	0.999997	1	1	1	1	1	1	1	1	1	1	1	1	0.999995	1	0.999994	1	1	0.999993	1	1	1	1	1	1	1	1	1	1	1
4191.1	0.637494	0.746517	0.971147	0.911427	0.593122	0.746142	0.745948	0.751352	0.716142	0.619997	0.562795	0.486831	0.581383	0.656965	0.58814	0.598899	0.654636	0.735992	0.774691	0.513505	0.737856	0.781392	0.670635	0.813839	0.704973	0.689125	0.602072	0.995609	0.778963	0.536767	0.51108	0.651938	0.48111	0.598147	0.747239	0.69143	0.907078	0.914339	0.644137	0.653232	0.793302	0.625499	0.657792	0.7339	0.835183	0.667584	0.773234	0.693228	0.711045
4199.1	1	1	1	1	1	0.999995	1	1	1	1	1	1	1	1	1	1	1	1	1	1	1	1	1	1	1	1	0.999997	1	1	0.999995	1	1	0.999995	1	1	1	1	1	0.999996	1	1	1	0.999995	0.999995	1	1	1	0.999997	1
4200.1	1	1	1	1	1	0.999995	1	1	1	0.999995	1	1	1	0.999998	1	1	1	1	1	1	1	1	1	1	1	1	1	1	1	1	0.999998	1	0.999995	1	1	1	1	1	1	1	0.999995	1	1	0.999995	1	1	1	1	1
4245.1	1	1	1	1	1	1	1	1	1	1	1	1	1	1	1	0.999999	1	1	1	1	1	1	1	1	1	1	1	1	1	1	1	1	1	1	1	0.999995	1	1	1	1	0.999995	1	1	0.999995	1	1	1	1	0.999997
4247.1	1	1	1	1	1	1	1	1	1	1	1	1	1	1	1	0.999999	1	1	1	1	1	1	1	1	1	1	1	1	1	1	1	1	1	1	1	0.999995	1	1	1	1	0.999995	1	1	0.999995	1	1	1	1	0.999997
4248.1	1	1	1	1	1	1	1	1	1	1	1	1	1	1	1	0.999999	1	1	1	1	1	1	1	1	1	1	1	1	1	1	1	1	1	1	1	0.999995	1	1	1	1	0.999995	1	1	0.999995	1	1	1	1	0.999997
4249.1	1	1	1	1	1	1	1	1	1	1	1	1	1	1	1	0.999999	1	1	1	1	1	1	1	1	1	1	1	1	1	1	1	1	1	1	1	0.999995	1	1	1	1	0.999995	1	1	0.999995	1	1	1	1	0.999997
4258.1	1	1	1	0.999997	1	1	1	1	1	0.999995	1	0.999998	1	1	1	1	1	1	1	1	1	1	1	1	1	1	1	1	1	1	1	1	1	1	1	1	1	1	1	0.999995	1	1	1	1	1	1	1	1	1
4259.1	1	1	1	0.999997	1	1	1	1	1	0.999995	1	0.999998	1	1	1	1	1	1	1	1	1	1	1	1	1	1	1	1	1	1	1	1	1	1	1	1	1	1	1	0.999995	1	1	1	1	1	1	1	1	1
427.1	0.999996	1	1	1	1	1	1	1	1	1	1	0.999998	1	0.999998	1	0.999999	1	1	1	1	1	1	1	1	1	1	0.999997	1	1	1	0.999998	0.999999	1	1	1	1	1	1	1	1	0.999995	1	1	1	1	1	1	1	0.999997
427.2	0.999996	1	1	1	1	1	1	1	1	1	1	0.999998	1	0.999998	1	0.999999	1	1	1	1	1	1	1	1	1	1	0.999997	1	1	1	0.999998	0.999999	1	1	1	1	1	1	1	1	0.999995	1	1	1	1	1	1	1	0.999997
43.1	1	1	1	1	1	1	1	1	1	1	1	0.999998	1	1	1	1	0.999999	1	0.999998	1	1	1	0.999999	1	1	1	1	1	1	1	1	1	1	1	1	1	1	0.999993	1	1	1	1	1	1	1	1	1	1	0.999997
43.2	1	1	1	1	1	1	1	1	1	1	1	0.999998	1	1	1	1	0.999999	1	0.999998	1	1	1	0.999999	1	1	1	1	1	1	1	1	1	1	1	1	1	1	0.999993	1	1	1	1	1	1	1	1	1	1	0.999997
4329.1	0.8686	0.833109	1	0.904937	0.954617	1	0.858403	0.742526	1	0.690955	0.955986	0.878689	0.885135	0.866297	0.8588	0.815905	0.918077	0.952436	0.879621	0.866812	1	0.804475	0.898333	1	0.968628	0.798411	0.986969	0.866575	0.853598	0.961181	0.877144	0.83806	0.895196	0.948485	0.901091	0.872949	0.825	1	0.866756	0.843478	0.812248	0.933006	0.839031	0.887073	0.966639	1	0.741377	0.85422	0.640301
435.1	1	0.999998	1	0.999997	0.999995	1	0.999995	1	1	1	0.999998	1	1	1	1	1	1	1	1	1	1	0.999995	1	1	1	1	1	1	1	1	1	1	1	1	1	1	1	1	1	0.999995	1	1	1	0.999995	1	1	1	1	1
4351.1	1	1	1	1	1	1	1	1	1	1	1	1	1	1	0.999999	0.999999	0.999999	1	1	0.999997	1	1	1	1	1	1	1	1	1	1	1	1	0.999996	1	1	1	1	1	1	0.999995	1	1	0.999995	1	1	0.999994	1	0.999996	1
4353.1	1	1	1	1	1	1	1	0.999994	1	1	1	0.999998	0.999997	1	1	1	1	1	1	1	1	1	1	1	1	1	1	1	1	1	1	1	1	1	1	1	1	1	0.999996	1	1	0.999996	1	1	1	1	1	1	0.999997
4357.1	1	1	1	1	1	1	0.999995	1	1	0.999995	1	1	0.999997	1	1	1	1	0.999995	1	0.999997	1	1	1	1	1	1	1	1	1	1	1	1	1	1	1	1	1	1	1	1	1	1	1	0.999995	1	0.999994	1	1	1
4363.1	1	1	0.999995	1	1	1	1	1	1	1	1	1	1	1	1	1	1	0.999995	1	1	1	1	1	1	1	1	1	1	1	1	1	1	1	0.999995	1	1	1	1	1	0.999995	1	0.999996	1	1	1	1	0.999995	0.999997	1
438.1	1	1	1	1	1	1	1	1	1	1	1	1	1	1	1	0.999999	1	1	1	1	1	1	1	1	1	1	1	1	1	1	1	1	1	1	1	0.999995	1	1	1	1	0.999995	1	1	0.999995	1	1	1	1	0.999997
440.1	0.999996	1	1	1	1	1	0.999995	1	1	1	1	1	1	1	1	1	1	1	1	0.999997	1	1	0.999999	1	1	1	0.999997	1	1	0.999995	1	0.999999	1	1	1	1	1	0.999993	1	1	1	1	1	1	1	1	0.999995	1	0.999997
440.2	0.999996	1	1	1	1	1	0.999995	1	1	1	1	1	1	1	1	1	1	1	1	0.999997	1	1	0.999999	1	1	1	0.999997	1	1	0.999995	1	0.999999	1	1	1	1	1	0.999993	1	1	1	1	1	1	1	1	0.999995	1	0.999997
440.3	0.999996	1	1	1	1	1	0.999995	1	1	1	1	1	1	1	1	1	1	1	1	0.999997	1	1	0.999999	1	1	1	0.999997	1	1	0.999995	1	0.999999	1	1	1	1	1	0.999993	1	1	1	1	1	1	1	1	0.999995	1	0.999997
443.1	1	1	1	0.999997	1	1	1	1	1	1	0.999998	1	1	1	1	1	1	1	1	0.999997	1	1	1	1	0.999998	1	1	0.999993	1	1	1	1	1	1	1	1	0.999998	0.999995	1	1	0.999995	1	0.999995	0.999995	1	1	1	1	1
445.1	1	0.999998	1	0.999997	0.999995	1	0.999995	1	1	1	0.999998	1	1	1	1	1	1	1	1	1	1	0.999995	1	1	1	1	1	1	1	1	1	1	1	1	1	1	1	1	1	0.999995	1	1	1	0.999995	1	1	1	1	1
445.2	1	0.999998	1	0.999997	0.999995	1	0.999995	1	1	1	0.999998	1	1	1	1	1	1	1	1	1	1	0.999995	1	1	1	1	1	1	1	1	1	1	1	1	1	1	1	1	1	0.999995	1	1	1	0.999995	1	1	1	1	1
4507.1	1	1	0.999995	1	1	1	1	0.999994	1	1	1	1	1	1	1	0.999999	1	0.999996	0.999998	1	1	1	1	1	1	1	1	1	1	1	1	1	0.999997	0.999995	0.999994	1	1	0.999993	1	1	1	1	1	1	1	0.999994	1	0.999997	1
4512.1	0	0	0	0	0	1.41744e-10	0	1.86549e-10	0	1.0864e-11	0	5.31567e-11	0	0	4.23749e-12	0	2.21424e-11	0	0	8.72439e-12	0	0	0	0	1.19593e-11	1.20271e-10	1.28594e-10	7.23886e-11	1.58801e-10	0	0	8.07763e-11	0	0	8.15337e-13	4.23392e-12	0	0	9.74951e-11	2.74202e-11	1.45204e-10	0	1.13602e-10	2.00314e-10	0	3.48248e-11	0	0	0
4513.1	0	0	0	0	0	1.41744e-10	0	1.86549e-10	0	1.0864e-11	0	5.31567e-11	0	0	4.23749e-12	0	2.21424e-11	0	0	8.72439e-12	0	0	0	0	1.19593e-11	1.20271e-10	1.28594e-10	7.23886e-11	1.58801e-10	0	0	8.07763e-11	0	0	8.15337e-13	4.23392e-12	0	0	9.74951e-11	2.74202e-11	1.45204e-10	0	1.13602e-10	2.00314e-10	0	3.48248e-11	0	0	0
4514.1	0	0	0	0	0	1.41744e-10	0	1.86549e-10	0	1.0864e-11	0	5.31567e-11	0	0	4.23749e-12	0	2.21424e-11	0	0	8.72439e-12	0	0	0	0	1.19593e-11	1.20271e-10	1.28594e-10	7.23886e-11	1.58801e-10	0	0	8.07763e-11	0	0	8.15337e-13	4.23392e-12	0	0	9.74951e-11	2.74202e-11	1.45204e-10	0	1.13602e-10	2.00314e-10	0	3.48248e-11	0	0	0
4519.1	0	0	0	0	1.38072e-10	0	5.15397e-11	1.04422e-10	0	0	0	0	0	3.89529e-11	0	9.49361e-11	0	0	0	0	0	0	0	1.07897e-10	0	0	2.35035e-11	0	0	3.69571e-11	0	8.2438e-11	0	1.38077e-12	0	1.31362e-10	0	0	0	0	0	0	0	0	0	7.33052e-11	0	0	0
4522.1	0	0.286699	0	0.0813612	0	0	0.18288	0.0497996	0	0.121469	0	0	0	0	0	0	0	0	0.170932	0	0	0	0	0	0	0.329341	0.41245	0.325594	0.102868	0	0.297515	0.0298818	0.088772	0	0	0.331968	0.128758	0.208681	0	0	0	0	0	0.132213	0	0.016719	0.149479	0	0.77292
4524.1	1	1	1	1	0.98407	1	1	1	1	1	1	1	0.999997	1	1	1	1	0.984161	1	1	0.983113	1	1	1	1	1	0.999997	1	1	0.983912	1	1	0.984799	0.984227	0.999994	1	1	1	1	1	1	1	1	1	0.999995	1	1	1	1
4535.1	0.999996	0.999998	1	1	1	1	1	1	1	1	1	1	1	1	1	1	1	1	1	1	1	1	1	1	1	1	1	1	1	0.999995	1	1	1	1	1	1	1	1	1	0.999995	1	1	0.999995	0.999995	0.999995	1	1	1	1
4536.1	0.999996	0.999998	1	1	1	1	1	1	1	1	1	1	1	1	1	1	1	1	1	1	1	1	1	1	1	1	1	1	1	0.999995	1	1	1	1	1	1	1	1	1	0.999995	1	1	0.999995	0.999995	0.999995	1	1	1	1
4537.1	0.999996	0.999998	1	1	1	1	1	1	1	1	1	1	1	1	1	1	1	1	1	1	1	1	1	1	1	1	1	1	1	0.999995	1	1	1	1	1	1	1	1	1	0.999995	1	1	0.999995	0.999995	0.999995	1	1	1	1
4538.1	0.999996	0.999998	1	1	1	1	1	1	1	1	1	1	1	1	1	1	1	1	1	1	1	1	1	1	1	1	1	1	1	0.999995	1	1	1	1	1	1	1	1	1	0.999995	1	1	0.999995	0.999995	0.999995	1	1	1	1
4539.1	0.999996	0.999998	1	1	1	1	1	1	1	1	1	1	1	1	1	1	1	1	1	1	1	1	1	1	1	1	1	1	1	0.999995	1	1	1	1	1	1	1	1	1	0.999995	1	1	0.999995	0.999995	0.999995	1	1	1	1
4540.1	0.999996	0.999998	1	1	1	1	1	1	1	1	1	1	1	1	1	1	1	1	1	1	1	1	1	1	1	1	1	1	1	0.999995	1	1	1	1	1	1	1	1	1	0.999995	1	1	0.999995	0.999995	0.999995	1	1	1	1
4541.1	0.999996	0.999998	1	1	1	1	1	1	1	1	1	1	1	1	1	1	1	1	1	1	1	1	1	1	1	1	1	1	1	0.999995	1	1	1	1	1	1	1	1	1	0.999995	1	1	0.999995	0.999995	0.999995	1	1	1	1
4548.1	0.999997	0.999998	1	1	0.98473	0.999995	1	1	1	0.999995	1	0.999998	1	1	1	1	1	0.984829	1	1	0.983604	1	0.999999	1	1	1	1	0.999993	1	0.984552	1	0.999999	0.985728	0.984907	0.999994	1	1	0.999995	1	1	1	0.999996	1	1	1	1	1	1	0.999997
4594.1	0.929784	0.898283	0.930548	0.926092	0.935303	0.937661	0.903958	0.91353	0.936595	0.905871	0.938956	0.93107	0.9099	0.929469	0.928486	0.922939	0.94198	0.934874	0.935993	0.929543	0.943154	0.92149	0.912831	0.937696	0.938635	0.897466	0.934136	0.923899	0.902839	0.936676	0.908103	0.925792	0.914796	0.934029	0.937424	0.9072	0.89649	0.928503	0.936351	0.926521	0.922489	0.939723	0.925942	0.935483	0.937329	0.938225	0.913377	0.936078	0.899301
4597.1	0	0	0	0	0	0	0	0	0	0	0	0	0	0	0	0	0	0	0	0	0	0	0	0	0	0	0	0	0	0	0	0	0	0	0	0	0	0	0	0	0	0	0	0	0	0	0	0	0
4598.1	0	0	0	0	0	0	0	0	0	0	0	0	0	0	0	0	0	0	0	0	0	0	0	0	0	0	0	0	0	0	0	0	0	0	0	0	0	0	0	0	0	0	0	0	0	0	0	0	0
4668.1	1	1	0.999995	1	1	1	1	1	1	1	1	1	1	1	1	1	1	1	1	1	1	1	1	1	0.999998	1	1	0.999993	1	1	0.999998	1	1	1	1	1	0.999998	1	1	1	0.999995	0.999996	0.999995	1	1	1	1	1	1
4669.1	1	1	1	1	1	1	1	1	1	1	1	1	1	1	1	0.999999	1	1	1	1	1	1	1	1	1	1	1	1	1	1	1	1	1	1	1	0.999995	1	1	1	1	0.999995	1	1	0.999995	1	1	1	1	0.999997
4694.1	0.999996	0.999998	1	1	1	1	1	1	1	1	1	1	1	1	1	1	1	1	1	1	1	1	1	1	1	1	1	1	1	0.999995	1	1	1	1	1	1	1	1	1	0.999995	1	1	0.999995	0.999995	0.999995	1	1	1	1
4695.1	0.999996	0.999998	1	1	1	1	1	1	1	1	1	1	1	1	1	1	1	1	1	1	1	1	1	1	1	1	1	1	1	0.999995	1	1	1	1	1	1	1	1	1	0.999995	1	1	0.999995	0.999995	0.999995	1	1	1	1
4696.1	0.999996	0.999998	1	1	1	1	1	1	1	1	1	1	1	1	1	1	1	1	1	1	1	1	1	1	1	1	1	1	1	0.999995	1	1	1	1	1	1	1	1	1	0.999995	1	1	0.999995	0.999995	0.999995	1	1	1	1
4697.1	0.999996	0.999998	1	1	1	1	1	1	1	1	1	1	1	1	1	1	1	1	1	1	1	1	1	1	1	1	1	1	1	0.999995	1	1	1	1	1	1	1	1	1	0.999995	1	1	0.999995	0.999995	0.999995	1	1	1	1
4698.1	0.999996	0.999998	1	1	1	1	1	1	1	1	1	1	1	1	1	1	1	1	1	1	1	1	1	1	1	1	1	1	1	0.999995	1	1	1	1	1	1	1	1	1	0.999995	1	1	0.999995	0.999995	0.999995	1	1	1	1
47.1	1	1	0.999997	1	0.999995	1	1	1	1	1	1	1	1	1	1	1	1	1	1	1	1	1	1	1	1	1	1	1	1	1	0.999998	1	1	0.999995	0.999994	1	1	1	1	1	1	1	1	1	1	1	1	1	1
47.2	1	1	0.999997	1	0.999995	1	1	1	1	1	1	1	1	1	1	1	1	1	1	1	1	1	1	1	1	1	1	1	1	1	0.999998	1	1	0.999995	0.999994	1	1	1	1	1	1	1	1	1	1	1	1	1	1
4700.1	0.999996	0.999998	1	1	1	1	1	1	1	1	1	1	1	1	1	1	1	1	1	1	1	1	1	1	1	1	1	1	1	0.999995	1	1	1	1	1	1	1	1	1	0.999995	1	1	0.999995	0.999995	0.999995	1	1	1	1
4701.1	0.999996	0.999998	1	1	1	1	1	1	1	1	1	1	1	1	1	1	1	1	1	1	1	1	1	1	1	1	1	1	1	0.999995	1	1	1	1	1	1	1	1	1	0.999995	1	1	0.999995	0.999995	0.999995	1	1	1	1
4702.1	0.999996	0.999998	1	1	1	1	1	1	1	1	1	1	1	1	1	1	1	1	1	1	1	1	1	1	1	1	1	1	1	0.999995	1	1	1	1	1	1	1	1	1	0.999995	1	1	0.999995	0.999995	0.999995	1	1	1	1
4704.1	0.999996	0.999998	1	1	1	1	1	1	1	1	1	1	1	1	1	1	1	1	1	1	1	1	1	1	1	1	1	1	1	0.999995	1	1	1	1	1	1	1	1	1	0.999995	1	1	0.999995	0.999995	0.999995	1	1	1	1
4705.1	0.999996	0.999998	1	1	1	1	1	1	1	1	1	1	1	1	1	1	1	1	1	1	1	1	1	1	1	1	1	1	1	0.999995	1	1	1	1	1	1	1	1	1	0.999995	1	1	0.999995	0.999995	0.999995	1	1	1	1
4706.1	0.999996	0.999998	1	1	1	1	1	1	1	1	1	1	1	1	1	1	1	1	1	1	1	1	1	1	1	1	1	1	1	0.999995	1	1	1	1	1	1	1	1	1	0.999995	1	1	0.999995	0.999995	0.999995	1	1	1	1
4707.1	0.999996	0.999998	1	1	1	1	1	1	1	1	1	1	1	1	1	1	1	1	1	1	1	1	1	1	1	1	1	1	1	0.999995	1	1	1	1	1	1	1	1	1	0.999995	1	1	0.999995	0.999995	0.999995	1	1	1	1
4708.1	0.999996	0.999998	1	1	1	1	1	1	1	1	1	1	1	1	1	1	1	1	1	1	1	1	1	1	1	1	1	1	1	0.999995	1	1	1	1	1	1	1	1	1	0.999995	1	1	0.999995	0.999995	0.999995	1	1	1	1
4709.1	0.999996	0.999998	1	1	1	1	1	1	1	1	1	1	1	1	1	1	1	1	1	1	1	1	1	1	1	1	1	1	1	0.999995	1	1	1	1	1	1	1	1	1	0.999995	1	1	0.999995	0.999995	0.999995	1	1	1	1
471.1	3.57466e-11	0	1.94295e-10	0	0	1.83825e-09	5.51571e-09	1.79956e-09	3.61991e-10	0	1.5096e-09	0	0	6.31772e-10	0	9.09882e-10	0	2.06874e-09	0	0	0	1.89557e-10	0	8.10315e-10	8.8592e-09	0	1.03692e-10	0	2.52386e-09	0	1.27037e-10	0	3.68265e-10	0	3.81083e-10	1.06613e-09	2.19906e-09	0	0	1.7205e-09	6.93643e-10	0	5.3315e-11	6.44145e-10	0	4.61047e-10	0	0	0
4710.1	0.999996	0.999998	1	1	1	1	1	1	1	1	1	1	1	1	1	1	1	1	1	1	1	1	1	1	1	1	1	1	1	0.999995	1	1	1	1	1	1	1	1	1	0.999995	1	1	0.999995	0.999995	0.999995	1	1	1	1
4711.1	0.999996	0.999998	1	1	1	1	1	1	1	1	1	1	1	1	1	1	1	1	1	1	1	1	1	1	1	1	1	1	1	0.999995	1	1	1	1	1	1	1	1	1	0.999995	1	1	0.999995	0.999995	0.999995	1	1	1	1
4712.1	0.999996	0.999998	1	1	1	1	1	1	1	1	1	1	1	1	1	1	1	1	1	1	1	1	1	1	1	1	1	1	1	0.999995	1	1	1	1	1	1	1	1	1	0.999995	1	1	0.999995	0.999995	0.999995	1	1	1	1
4712.2	0.999996	0.999998	1	1	1	1	1	1	1	1	1	1	1	1	1	1	1	1	1	1	1	1	1	1	1	1	1	1	1	0.999995	1	1	1	1	1	1	1	1	1	0.999995	1	1	0.999995	0.999995	0.999995	1	1	1	1
4713.1	0.999996	0.999998	1	1	1	1	1	1	1	1	1	1	1	1	1	1	1	1	1	1	1	1	1	1	1	1	1	1	1	0.999995	1	1	1	1	1	1	1	1	1	0.999995	1	1	0.999995	0.999995	0.999995	1	1	1	1
4714.1	0.999996	0.999998	1	1	1	1	1	1	1	1	1	1	1	1	1	1	1	1	1	1	1	1	1	1	1	1	1	1	1	0.999995	1	1	1	1	1	1	1	1	1	0.999995	1	1	0.999995	0.999995	0.999995	1	1	1	1
4715.1	0.999996	0.999998	1	1	1	1	1	1	1	1	1	1	1	1	1	1	1	1	1	1	1	1	1	1	1	1	1	1	1	0.999995	1	1	1	1	1	1	1	1	1	0.999995	1	1	0.999995	0.999995	0.999995	1	1	1	1
4716.1	0.999996	0.999998	1	1	1	1	1	1	1	1	1	1	1	1	1	1	1	1	1	1	1	1	1	1	1	1	1	1	1	0.999995	1	1	1	1	1	1	1	1	1	0.999995	1	1	0.999995	0.999995	0.999995	1	1	1	1
4717.1	0.999996	0.999998	1	1	1	1	1	1	1	1	1	1	1	1	1	1	1	1	1	1	1	1	1	1	1	1	1	1	1	0.999995	1	1	1	1	1	1	1	1	1	0.999995	1	1	0.999995	0.999995	0.999995	1	1	1	1
4718.1	0.999996	0.999998	1	1	1	1	1	1	1	1	1	1	1	1	1	1	1	1	1	1	1	1	1	1	1	1	1	1	1	0.999995	1	1	1	1	1	1	1	1	1	0.999995	1	1	0.999995	0.999995	0.999995	1	1	1	1
4719.1	0.999996	0.999998	1	1	1	1	1	1	1	1	1	1	1	1	1	1	1	1	1	1	1	1	1	1	1	1	1	1	1	0.999995	1	1	1	1	1	1	1	1	1	0.999995	1	1	0.999995	0.999995	0.999995	1	1	1	1
4720.1	0.999996	0.999998	1	1	1	1	1	1	1	1	1	1	1	1	1	1	1	1	1	1	1	1	1	1	1	1	1	1	1	0.999995	1	1	1	1	1	1	1	1	1	0.999995	1	1	0.999995	0.999995	0.999995	1	1	1	1
4722.1	0.999996	0.999998	1	1	1	1	1	1	1	1	1	1	1	1	1	1	1	1	1	1	1	1	1	1	1	1	1	1	1	0.999995	1	1	1	1	1	1	1	1	1	0.999995	1	1	0.999995	0.999995	0.999995	1	1	1	1
4723.1	0.999996	0.999998	1	1	1	1	1	1	1	1	1	1	1	1	1	1	1	1	1	1	1	1	1	1	1	1	1	1	1	0.999995	1	1	1	1	1	1	1	1	1	0.999995	1	1	0.999995	0.999995	0.999995	1	1	1	1
4724.1	0.999996	0.999998	1	1	1	1	1	1	1	1	1	1	1	1	1	1	1	1	1	1	1	1	1	1	1	1	1	1	1	0.999995	1	1	1	1	1	1	1	1	1	0.999995	1	1	0.999995	0.999995	0.999995	1	1	1	1
4725.1	0.999996	0.999998	1	1	1	1	1	1	1	1	1	1	1	1	1	1	1	1	1	1	1	1	1	1	1	1	1	1	1	0.999995	1	1	1	1	1	1	1	1	1	0.999995	1	1	0.999995	0.999995	0.999995	1	1	1	1
4726.1	0.999996	0.999998	1	1	1	1	1	1	1	1	1	1	1	1	1	1	1	1	1	1	1	1	1	1	1	1	1	1	1	0.999995	1	1	1	1	1	1	1	1	1	0.999995	1	1	0.999995	0.999995	0.999995	1	1	1	1
4728.1	0.999996	0.999998	1	1	1	1	1	1	1	1	1	1	1	1	1	1	1	1	1	1	1	1	1	1	1	1	1	1	1	0.999995	1	1	1	1	1	1	1	1	1	0.999995	1	1	0.999995	0.999995	0.999995	1	1	1	1
4729.1	0.999996	0.999998	1	1	1	1	1	1	1	1	1	1	1	1	1	1	1	1	1	1	1	1	1	1	1	1	1	1	1	0.999995	1	1	1	1	1	1	1	1	1	0.999995	1	1	0.999995	0.999995	0.999995	1	1	1	1
4731.1	0.999996	0.999998	1	1	1	1	1	1	1	1	1	1	1	1	1	1	1	1	1	1	1	1	1	1	1	1	1	1	1	0.999995	1	1	1	1	1	1	1	1	1	0.999995	1	1	0.999995	0.999995	0.999995	1	1	1	1
4731.2	0.999996	0.999998	1	1	1	1	1	1	1	1	1	1	1	1	1	1	1	1	1	1	1	1	1	1	1	1	1	1	1	0.999995	1	1	1	1	1	1	1	1	1	0.999995	1	1	0.999995	0.999995	0.999995	1	1	1	1
4758.1	0.999996	1	1	1	0.999995	1	0.999995	1	0.999999	1	0.999998	0.999998	1	1	1	1	1	1	1	1	1	1	1	1	1	1	1	0.999993	1	1	1	0.999999	0.999997	1	1	0.999995	0.999998	1	1	1	1	1	1	0.999995	1	1	1	1	1
4759.1	1	1	1	1	1	1	1	1	1	1	1	1	1	1	1	0.999999	1	1	1	1	1	1	1	1	1	1	1	1	1	1	1	1	1	1	1	0.999995	1	1	1	1	0.999995	1	1	0.999995	1	1	1	1	0.999997
476.1	1	1	1	0.999997	1	1	1	1	1	1	1	1	1	1	1	1	0.999999	0.999995	1	1	1	1	1	1	1	1	1	1	1	1	1	1	1	1	1	1	1	1	0.999996	1	1	1	1	1	1	1	1	1	1
477.1	1	1	1	0.999997	1	1	1	1	1	1	1	1	1	1	1	1	0.999999	0.999995	1	1	1	1	1	1	1	1	1	1	1	1	1	1	1	1	1	1	1	1	0.999996	1	1	1	1	1	1	1	1	1	1
478.1	1	1	1	0.999997	1	1	1	1	1	1	1	1	1	1	1	1	0.999999	0.999995	1	1	1	1	1	1	1	1	1	1	1	1	1	1	1	1	1	1	1	1	0.999996	1	1	1	1	1	1	1	1	1	1
48.1	1	1	1	1	1	1	1	1	1	1	0.999998	1	1	1	1	1	1	1	1	1	1	1	1	1	0.999998	1	1	1	1	1	0.999998	1	1	1	1	1	0.999998	1	1	1	1	1	1	1	1	1	1	1	1
480.1	1	1	1	0.999997	1	1	1	1	1	1	1	1	1	1	1	1	0.999999	0.999995	1	1	1	1	1	1	1	1	1	1	1	1	1	1	1	1	1	1	1	1	0.999996	1	1	1	1	1	1	1	1	1	1
481.1	1	1	1	0.999997	1	1	1	1	1	1	1	1	1	1	1	1	0.999999	0.999995	1	1	1	1	1	1	1	1	1	1	1	1	1	1	1	1	1	1	1	1	0.999996	1	1	1	1	1	1	1	1	1	1
482.1	1	1	1	0.999997	1	1	1	1	1	1	1	1	1	1	1	1	0.999999	0.999995	1	1	1	1	1	1	1	1	1	1	1	1	1	1	1	1	1	1	1	1	0.999996	1	1	1	1	1	1	1	1	1	1
483.1	1	1	1	0.999997	1	1	1	1	1	1	1	1	1	1	1	1	0.999999	0.999995	1	1	1	1	1	1	1	1	1	1	1	1	1	1	1	1	1	1	1	1	0.999996	1	1	1	1	1	1	1	1	1	1
4830.1	1	1	1	1	1	0.999995	1	1	1	1	1	0.999998	1	1	1	0.999999	1	0.999995	1	0.999997	1	1	1	1	1	1	1	1	1	1	1	1	0.999997	1	1	1	0.999998	1	1	1	1	1	0.999995	1	1	1	1	0.999997	0.999997
4830.2	1	1	1	1	1	0.999995	1	1	1	1	1	0.999998	1	1	1	0.999999	1	0.999995	1	0.999997	1	1	1	1	1	1	1	1	1	1	1	1	0.999997	1	1	1	0.999998	1	1	1	1	1	0.999995	1	1	1	1	0.999997	0.999997
4831.1	1	1	1	1	1	0.999995	1	1	1	1	1	0.999998	1	1	1	0.999999	1	0.999995	1	0.999997	1	1	1	1	1	1	1	1	1	1	1	1	0.999997	1	1	1	0.999998	1	1	1	1	1	0.999995	1	1	1	1	0.999997	0.999997
4832.1	1	1	1	1	0.999995	1	1	1	1	0.999995	0.999998	1	1	1	1	1	1	1	1	1	1	0.999995	1	1	1	1	1	1	1	1	1	1	1	0.999997	1	1	1	1	1	1	1	0.999996	0.999995	1	1	1	1	1	1
4833.1	1	1	1	1	0.999995	1	0.999995	0.999994	1	1	1	1	1	0.999998	1	1	1	1	1	1	1	1	1	1	1	1	1	0.999993	1	1	1	1	1	1	1	1	0.999998	1	1	1	1	1	1	0.999995	1	1	1	1	0.999997
4837.1	1	1	1	1	1	1	1	0.999994	1	1	1	1	1	0.999998	0.999999	1	1	1	1	0.999997	1	0.999995	1	1	1	1	1	1	1	1	0.999998	1	1	1	1	1	1	1	1	1	1	0.999996	1	1	1	1	1	1	1
4842.1	1	1	1	1	0.999995	1	1	0.999994	1	1	1	1	1	0.999998	1	1	1	0.999995	0.999998	1	1	1	1	1	0.999998	1	1	1	1	0.999995	1	1	0.999997	1	1	1	0.999998	1	1	0.999995	1	0.999996	1	1	1	1	0.999995	1	1
4843.1	1	1	1	1	0.999995	1	1	0.999994	1	1	1	1	1	0.999998	1	1	1	0.999995	0.999998	1	1	1	1	1	0.999998	1	1	1	1	0.999995	1	1	0.999997	1	1	1	0.999998	1	1	0.999995	1	0.999996	1	1	1	1	0.999995	1	1
4843.2	1	1	1	1	0.999995	1	1	0.999994	1	1	1	1	1	0.999998	1	1	1	0.999995	0.999998	1	1	1	1	1	0.999998	1	1	1	1	0.999995	1	1	0.999997	1	1	1	0.999998	1	1	0.999995	1	0.999996	1	1	1	1	0.999995	1	1
4844.1	1	1	1	1	0.999995	1	1	0.999994	1	1	1	1	1	0.999998	1	1	1	0.999995	0.999998	1	1	1	1	1	0.999998	1	1	1	1	0.999995	1	1	0.999997	1	1	1	0.999998	1	1	0.999995	1	0.999996	1	1	1	1	0.999995	1	1
4845.1	1	1	1	1	0.999995	1	1	0.999994	1	1	1	1	1	0.999998	1	1	1	0.999995	0.999998	1	1	1	1	1	0.999998	1	1	1	1	0.999995	1	1	0.999997	1	1	1	0.999998	1	1	0.999995	1	0.999996	1	1	1	1	0.999995	1	1
4846.1	1	1	1	1	0.999995	1	1	0.999994	1	1	1	1	1	0.999998	1	1	1	0.999995	0.999998	1	1	1	1	1	0.999998	1	1	1	1	0.999995	1	1	0.999997	1	1	1	0.999998	1	1	0.999995	1	0.999996	1	1	1	1	0.999995	1	1
4860.1	1	1	1	1	1	1	1	1	1	1	1	1	1	1	0.999999	1	1	1	0.999998	0.999997	1	1	1	1	1	1	0.999997	1	1	1	1	1	0.999995	1	1	0.999995	1	1	1	1	1	1	1	1	0.999995	1	1	1	0.999997
4881.1	1	1	1	1	1	1	1	1	1	1	1	1	1	0.999998	1	0.999999	0.999999	1	1	1	1	1	1	1	1	1	1	1	1	1	1	0.999999	1	1	1	1	1	1	0.999996	1	1	1	1	0.999995	1	1	1	1	1
4882.1	1	1	1	1	1	1	1	1	1	1	1	1	1	0.999998	1	0.999999	0.999999	1	1	1	1	1	1	1	1	1	1	1	1	1	1	0.999999	1	1	1	1	1	1	0.999996	1	1	1	1	0.999995	1	1	1	1	1
4882.2	1	1	1	1	1	1	1	1	1	1	1	1	1	0.999998	1	0.999999	0.999999	1	1	1	1	1	1	1	1	1	1	1	1	1	1	0.999999	1	1	1	1	1	1	0.999996	1	1	1	1	0.999995	1	1	1	1	1
490.1	1	1	0.999995	0.999997	1	1	0.999995	1	1	1	0.999998	1	1	1	1	1	1	1	1	1	1	1	1	1	0.999998	1	1	1	1	0.999998	1	1	1	0.999995	1	1	1	1	1	1	1	1	0.999995	1	1	1	1	1	1
4905.1	0.269079	0.545242	0.913543	0.572496	0.358631	0.573387	0.343139	0.529827	0.467009	0.644911	0.521627	0.296698	0.40699	0.337051	0.350952	0.404463	0.383656	0.452678	0.278565	0.317442	0.334576	0.245185	0.310539	0.618981	0.429828	0.407802	0.414678	0.444526	0.373153	0.383506	0.337962	0.20282	0.468526	0.414855	0.495923	0.288248	0.449548	0.465506	0.519394	0.336254	0.302983	0.509416	0.36618	0.353153	0.416532	0.422581	0.467452	0.350977	0.430022
4907.1	1	1	1	1	1	1	1	1	1	1	1	1	1	1	1	0.999999	1	1	1	1	1	1	1	1	1	1	1	1	1	1	1	1	1	1	1	0.999995	1	1	1	1	0.999995	1	1	0.999995	1	1	1	1	0.999997
491.1	1	1	0.999995	0.999997	1	1	0.999995	1	1	1	0.999998	1	1	1	1	1	1	1	1	1	1	1	1	1	0.999998	1	1	1	1	0.999998	1	1	1	0.999995	1	1	1	1	1	1	1	1	0.999995	1	1	1	1	1	1
492.1	1	1	0.999995	0.999997	1	1	0.999995	1	1	1	0.999998	1	1	1	1	1	1	1	1	1	1	1	1	1	0.999998	1	1	1	1	0.999998	1	1	1	0.999995	1	1	1	1	1	1	1	1	0.999995	1	1	1	1	1	1
493.1	1	1	0.999995	0.999997	1	1	0.999995	1	1	1	0.999998	1	1	1	1	1	1	1	1	1	1	1	1	1	0.999998	1	1	1	1	0.999998	1	1	1	0.999995	1	1	1	1	1	1	1	1	0.999995	1	1	1	1	1	1
4942.1	0.96385	0.947664	0.957675	0.955129	0.963845	0.961704	0.950387	0.956191	0.96111	0.951889	0.962443	0.96443	0.95321	0.963675	0.9632	0.960588	0.964159	0.963623	0.960766	0.963723	0.967359	0.959938	0.95459	0.96173	0.962261	0.947262	0.959713	0.954049	0.94982	0.964544	0.952345	0.96193	0.953152	0.963195	0.961569	0.951935	0.946811	0.956512	0.960965	0.962318	0.960408	0.962874	0.96204	0.960471	0.961516	0.962022	0.956103	0.962682	0.948727
495.1	1	0.999998	1	0.999997	1	1	1	1	1	0.999995	1	1	1	1	1	1	1	0.999995	1	1	1	1	1	1	0.999998	1	1	1	1	1	1	1	0.999995	0.999995	1	0.999995	1	1	0.999996	1	0.999995	1	0.999995	1	1	1	1	1	1
4952.1	0.999996	1	1	1	1	0.999995	1	1	1	1	1	1	1	1	1	1	1	1	1	1	1	1	1	1	1	1	1	1	1	0.999999	1	1	1	0.999995	1	1	1	1	1	1	1	1	1	1	1	0.999994	1	0.999997	1
4952.2	0.999996	1	1	1	1	0.999995	1	1	1	1	1	1	1	1	1	1	1	1	1	1	1	1	1	1	1	1	1	1	1	0.999999	1	1	1	0.999995	1	1	1	1	1	1	1	1	1	1	1	0.999994	1	0.999997	1
4953.1	1	1	1	1	1	1	1	1	1	1	1	0.999998	1	1	1	1	1	1	1	1	1	0.999995	1	1	1	1	1	1	1	1	1	1	0.999996	1	1	0.999995	1	1	1	0.999995	1	1	1	1	0.999995	0.999994	1	1	1
496.1	1	0.999998	1	0.999997	1	1	1	1	1	0.999995	1	1	1	1	1	1	1	0.999995	1	1	1	1	1	1	0.999998	1	1	1	1	1	1	1	0.999995	0.999995	1	0.999995	1	1	0.999996	1	0.999995	1	0.999995	1	1	1	1	1	1
4967.1	0.167405	0.295959	0.613219	0.532769	0.0873891	0.328005	0.313262	0.301705	0.271266	0.390785	0.0211634	0	0.0517483	0.199306	0.0779892	0.0723853	0.19369	0.342601	0.371468	0	0.363142	0.383001	0.214539	0.447042	0.262407	0.192274	0.0626709	0.578375	0.368263	0	0	0.174877	0	0.09157	0.32852	0.230187	0.552249	0.550145	0.145989	0.180079	0.407118	0.131162	0.185419	0.295541	0.481409	0.195516	0.333465	0.245942	0.461623
4967.2	0.167405	0.295959	0.613219	0.532769	0.0873891	0.328005	0.313262	0.301705	0.271266	0.390785	0.0211634	0	0.0517483	0.199306	0.0779892	0.0723853	0.19369	0.342601	0.371468	0	0.363142	0.383001	0.214539	0.447042	0.262407	0.192274	0.0626709	0.578375	0.368263	0	0	0.174877	0	0.09157	0.32852	0.230187	0.552249	0.550145	0.145989	0.180079	0.407118	0.131162	0.185419	0.295541	0.481409	0.195516	0.333465	0.245942	0.461623
498.1	0.269079	0.545242	0.913543	0.572496	0.358631	0.573387	0.343139	0.529827	0.467009	0.644911	0.521627	0.296698	0.40699	0.337051	0.350952	0.404463	0.383656	0.452678	0.278565	0.317442	0.334576	0.245185	0.310539	0.618981	0.429828	0.407802	0.414678	0.444526	0.373153	0.383506	0.337962	0.20282	0.468526	0.414855	0.495923	0.288248	0.449548	0.465506	0.519394	0.336254	0.302983	0.509416	0.36618	0.353153	0.416532	0.422581	0.467452	0.350977	0.430022
498.2	0.269079	0.545242	0.913543	0.572496	0.358631	0.573387	0.343139	0.529827	0.467009	0.644911	0.521627	0.296698	0.40699	0.337051	0.350952	0.404463	0.383656	0.452678	0.278565	0.317442	0.334576	0.245185	0.310539	0.618981	0.429828	0.407802	0.414678	0.444526	0.373153	0.383506	0.337962	0.20282	0.468526	0.414855	0.495923	0.288248	0.449548	0.465506	0.519394	0.336254	0.302983	0.509416	0.36618	0.353153	0.416532	0.422581	0.467452	0.350977	0.430022
498.3	0.269079	0.545242	0.913543	0.572496	0.358631	0.573387	0.343139	0.529827	0.467009	0.644911	0.521627	0.296698	0.40699	0.337051	0.350952	0.404463	0.383656	0.452678	0.278565	0.317442	0.334576	0.245185	0.310539	0.618981	0.429828	0.407802	0.414678	0.444526	0.373153	0.383506	0.337962	0.20282	0.468526	0.414855	0.495923	0.288248	0.449548	0.465506	0.519394	0.336254	0.302983	0.509416	0.36618	0.353153	0.416532	0.422581	0.467452	0.350977	0.430022
50.1	1	0.999998	1	0.999997	1	0.999995	0.999995	1	1	1	1	1	1	1	1	1	1	1	1	1	1	1	0.999999	1	1	1	1	1	1	1	1	1	0.999997	1	1	0.999995	1	1	1	1	1	1	1	0.999995	1	1	0.999995	1	1
5009.1	1	0.999998	1	1	1	1	0.999997	1	1	1	1	1	1	1	1	1	1	1	1	0.999997	1	1	1	1	1	1	1	0.999993	1	1	1	1	0.999995	1	1	1	1	1	1	1	1	1	1	1	1	1	1	1	1
501.1	1	1	1	1	1	1	1	1	1	1	1	1	1	1	1	1	0.999999	0.999995	1	1	1	0.999995	1	1	1	1	1	1	1	0.999995	1	1	1	0.999995	1	0.999995	1	1	1	1	0.999995	0.999996	1	1	1	1	1	1	1
5019.1	0.891463	0.61278	0.786189	0.888167	0.871126	0.826332	0.766747	0.888274	0.831714	0.897959	0.88358	0.891068	0.843986	0.891513	0.892419	0.893318	0.88401	0.822307	0.884648	0.888418	0.878228	0.893768	0.76226	0.871483	0.883699	0.867077	0.874023	0.888845	0.769582	0.864529	0.844591	0.89252	0.861832	0.84573	0.884208	0.707858	0.711608	0.884947	0.884562	0.88427	0.893489	0.859531	0.889307	0.884893	0.884224	0.866117	0.895595	0.883446	0.901085
5033.1	1	1	1	1	1	1	1	1	1	1	1	1	1	1	1	0.999999	1	1	1	1	1	1	1	1	1	1	1	1	1	1	1	1	1	1	1	0.999995	1	1	1	1	0.999995	1	1	0.999995	1	1	1	1	0.999997
5034.1	1	1	1	1	1	1	1	1	1	1	1	1	1	1	1	0.999999	1	1	1	1	1	1	1	1	1	1	1	1	1	1	1	1	1	1	1	0.999995	1	1	1	1	0.999995	1	1	0.999995	1	1	1	1	0.999997
5048.1	1	1	1	1	1	1	1	1	1	1	1	1	1	1	1	1	1	1	0.999998	1	0.999999	1	1	1	1	1	1	1	1	0.999995	1	1	0.999995	1	0.999994	1	1	1	1	1	1	1	1	1	1	1	1	1	0.999997
50487.1	1	1	1	1	1	1	1	1	1	1	1	1	1	1	1	0.999999	1	1	1	1	1	1	1	1	1	1	1	1	1	1	1	1	1	1	1	0.999995	1	1	1	1	0.999995	1	1	0.999995	1	1	1	1	0.999997
5049.1	1	1	1	1	1	1	1	1	1	1	1	1	1	1	1	1	1	1	0.999998	1	0.999999	1	1	1	1	1	1	1	1	0.999995	1	1	0.999995	1	0.999994	1	1	1	1	1	1	1	1	1	1	1	1	1	0.999997
5050.1	1	1	1	1	1	1	1	1	1	1	1	1	1	1	1	1	1	1	0.999998	1	0.999999	1	1	1	1	1	1	1	1	0.999995	1	1	0.999995	1	0.999994	1	1	1	1	1	1	1	1	1	1	1	1	1	0.999997
50506.1	1	1	1	1	0.999995	1	1	1	1	1	0.999998	1	1	1	1	0.999999	1	0.999995	0.999998	1	1	1	1	1	1	0.999999	1	0.999993	1	1	1	1	1	1	1	1	1	1	1	1	1	1	0.999995	1	1	0.999994	0.999995	1	1
5051.1	1	1	1	1	1	1	1	1	1	1	1	1	1	1	1	1	1	1	0.999998	1	0.999999	1	1	1	1	1	1	1	1	0.999995	1	1	0.999995	1	0.999994	1	1	1	1	1	1	1	1	1	1	1	1	1	0.999997
50515.1	1	1	1	1	1	1	1	1	1	1	1	1	1	1	1	0.999999	1	1	1	1	1	1	1	1	1	1	1	1	1	1	1	1	1	1	1	0.999995	1	1	1	1	0.999995	1	1	0.999995	1	1	1	1	0.999997
5052.1	0.999996	1	1	1	1	1	1	1	1	1	1	0.999998	1	1	1	1	0.999999	0.999999	1	1	0.999999	1	0.999999	1	1	1	1	1	1	1	1	0.999999	1	1	1	1	1	1	1	1	1	1	1	0.999995	1	0.999994	1	1	1
5052.2	0.999996	1	1	1	1	1	1	1	1	1	1	0.999998	1	1	1	1	0.999999	0.999999	1	1	0.999999	1	0.999999	1	1	1	1	1	1	1	1	0.999999	1	1	1	1	1	1	1	1	1	1	1	0.999995	1	0.999994	1	1	1
5052.3	0.999996	1	1	1	1	1	1	1	1	1	1	0.999998	1	1	1	1	0.999999	0.999999	1	1	0.999999	1	0.999999	1	1	1	1	1	1	1	1	0.999999	1	1	1	1	1	1	1	1	1	1	1	0.999995	1	0.999994	1	1	1
5053.1	0.946307	0.952189	0.949593	0.946611	1	0.954546	0.954791	0.934498	0.953742	0.92963	0.955405	0.947229	0.957431	0.946065	0.945346	0.941316	0.957489	1	0.953342	0.946125	1	0.940279	0.958699	0.954515	0.955183	0.951783	0.952062	0.945528	0.954188	0.999995	0.956598	0.943388	0.989893	1	0.954389	0.956255	0.951386	0.948197	0.953616	0.943938	0.941004	0.955964	0.943515	0.953028	0.95431	0.95495	0.934383	0.954656	0.924897
506.1	0.269079	0.545242	0.913543	0.572496	0.358631	0.573387	0.343139	0.529827	0.467009	0.644911	0.521627	0.296698	0.40699	0.337051	0.350952	0.404463	0.383656	0.452678	0.278565	0.317442	0.334576	0.245185	0.310539	0.618981	0.429828	0.407802	0.414678	0.444526	0.373153	0.383506	0.337962	0.20282	0.468526	0.414855	0.495923	0.288248	0.449548	0.465506	0.519394	0.336254	0.302983	0.509416	0.36618	0.353153	0.416532	0.422581	0.467452	0.350977	0.430022
50614.1	1	1	1	1	1	1	1	1	1	1	1	1	1	1	1	0.999999	1	1	1	1	1	1	1	1	1	1	1	1	1	1	1	1	1	1	1	0.999995	1	1	1	1	0.999995	1	1	0.999995	1	1	1	1	0.999997
50617.1	0.999996	1	0.999995	1	1	1	1	1	1	1	1	1	1	1	1	1	1	0.999995	1	1	1	1	0.999999	1	1	1	1	1	1	1	1	0.999999	1	1	0.999994	1	1	1	0.999996	0.999995	1	1	1	0.999995	1	1	1	1	1
50617.2	0.999996	1	0.999995	1	1	1	1	1	1	1	1	1	1	1	1	1	1	0.999995	1	1	1	1	0.999999	1	1	1	1	1	1	1	1	0.999999	1	1	0.999994	1	1	1	0.999996	0.999995	1	1	1	0.999995	1	1	1	1	1
50617.3	0.999996	1	0.999995	1	1	1	1	1	1	1	1	1	1	1	1	1	1	0.999995	1	1	1	1	0.999999	1	1	1	1	1	1	1	1	0.999999	1	1	0.999994	1	1	1	0.999996	0.999995	1	1	1	0.999995	1	1	1	1	1
50700.1	0.999996	1	1	1	1	0.999995	0.999995	1	1	1	1	1	1	1	1	1	0.999999	1	0.999998	1	0.999999	1	1	1	1	1	1	1	1	1	0.999998	1	0.999995	1	1	1	0.999998	1	1	1	1	1	1	1	1	1	1	1	1
50808.1	1	1	1	1	1	0.999995	1	0.999994	1	1	1	1	1	1	1	1	1	1	0.999998	1	1	1	1	1	1	1	1	1	1	0.999995	1	1	1	0.999995	1	1	0.999998	1	1	1	0.999995	1	1	1	1	1	0.999995	0.999997	0.999997
50814.1	0	0	0	0	0	0	0	0	0	0	0	0	0	0	0	0	0	0	0	0	0	0	0	0	0	0	0	0	0	0	0	0	0	0	0	0	0	0	0	0	0	0	0	0	0	0	0	0	0
509.1	0.269079	0.545242	0.913543	0.572496	0.358631	0.573387	0.343139	0.529827	0.467009	0.644911	0.521627	0.296698	0.40699	0.337051	0.350952	0.404463	0.383656	0.452678	0.278565	0.317442	0.334576	0.245185	0.310539	0.618981	0.429828	0.407802	0.414678	0.444526	0.373153	0.383506	0.337962	0.20282	0.468526	0.414855	0.495923	0.288248	0.449548	0.465506	0.519394	0.336254	0.302983	0.509416	0.36618	0.353153	0.416532	0.422581	0.467452	0.350977	0.430022
509.2	0.269079	0.545242	0.913543	0.572496	0.358631	0.573387	0.343139	0.529827	0.467009	0.644911	0.521627	0.296698	0.40699	0.337051	0.350952	0.404463	0.383656	0.452678	0.278565	0.317442	0.334576	0.245185	0.310539	0.618981	0.429828	0.407802	0.414678	0.444526	0.373153	0.383506	0.337962	0.20282	0.468526	0.414855	0.495923	0.288248	0.449548	0.465506	0.519394	0.336254	0.302983	0.509416	0.36618	0.353153	0.416532	0.422581	0.467452	0.350977	0.430022
5091.1	1	1	1	1	1	1	1	1	1	0.999995	1	0.999998	0.999997	1	1	1	0.999999	1	1	1	1	1	1	1	0.999998	1	1	1	1	1	0.999998	1	0.999993	1	1	1	1	1	1	1	1	1	1	1	1	1	1	1	1
5091.2	1	1	1	1	1	1	1	1	1	0.999995	1	0.999998	0.999997	1	1	1	0.999999	1	1	1	1	1	1	1	0.999998	1	1	1	1	1	0.999998	1	0.999993	1	1	1	1	1	1	1	1	1	1	1	1	1	1	1	1
5092.1	0.946307	0.952189	0.949593	0.946611	1	0.954546	0.954791	0.934498	0.953742	0.92963	0.955405	0.947229	0.957431	0.946065	0.945346	0.941316	0.957489	1	0.953342	0.946125	1	0.940279	0.958699	0.954515	0.955183	0.951783	0.952062	0.945528	0.954188	1	0.956598	0.943388	0.989893	1	0.954389	0.956255	0.951386	0.948197	0.953616	0.943938	0.941004	0.955964	0.943515	0.953028	0.95431	0.95495	0.934383	0.954656	0.924897
5092.2	0.946307	0.952189	0.949593	0.946611	1	0.954546	0.954791	0.934498	0.953742	0.92963	0.955405	0.947229	0.957431	0.946065	0.945346	0.941316	0.957489	1	0.953342	0.946125	1	0.940279	0.958699	0.954515	0.955183	0.951783	0.952062	0.945528	0.954188	1	0.956598	0.943388	0.989893	1	0.954389	0.956255	0.951386	0.948197	0.953616	0.943938	0.941004	0.955964	0.943515	0.953028	0.95431	0.95495	0.934383	0.954656	0.924897
50940.1	1	1	0.999995	1	1	1	1	0.999994	1	1	0.999998	1	1	1	1	0.999999	1	1	1	1	1	1	1	1	0.999998	1	1	1	1	1	1	1	1	0.999995	1	1	1	1	1	1	0.999995	1	1	0.999995	1	1	1	0.999997	1
5095.1	0.95855	0.944998	0.959463	0.957056	0.963391	0.963447	0.947949	0.949434	0.9628	0.945301	0.964139	0.959263	0.951009	0.958364	0.957809	0.954699	0.965818	0.963171	0.962478	0.95841	0.965028	0.953897	0.952506	0.963412	0.963961	0.944562	0.961446	0.955791	0.947335	0.964139	0.950072	0.956298	0.952716	0.9627	0.96332	0.949627	0.944072	0.958332	0.962698	0.956722	0.954457	0.964589	0.956395	0.962224	0.963257	0.963772	0.949346	0.964387	0.94162
5096.1	0.95855	0.944998	0.959463	0.957056	0.963391	0.963447	0.947949	0.949434	0.9628	0.945301	0.964139	0.959263	0.951009	0.958364	0.957809	0.954699	0.965818	0.963171	0.962478	0.95841	0.965028	0.953897	0.952506	0.963412	0.963961	0.944562	0.961446	0.955791	0.947335	0.964139	0.950072	0.956298	0.952716	0.9627	0.96332	0.949627	0.944072	0.958332	0.962698	0.956722	0.954457	0.964589	0.956395	0.962224	0.963257	0.963772	0.949346	0.964387	0.94162
51.1	1	1	1	1	0.67151	1	0.999995	1	1	1	0.889192	0.611025	1	1	0.979846	0.999999	1	0.983922	1	0.754709	0.66008	1	1	1	1	1	1	1	1	0.299553	0.999998	1	0.452519	0.612542	1	1	1	1	0.999996	1	1	0.937752	1	1	1	1	1	1	1
51.2	1	1	1	1	0.67151	1	0.999995	1	1	1	0.889192	0.611025	1	1	0.979846	0.999999	1	0.983922	1	0.754709	0.66008	1	1	1	1	1	1	1	1	0.299553	0.999998	1	0.452519	0.612542	1	1	1	1	0.999996	1	1	0.937752	1	1	1	1	1	1	1
51004.1	1	1	1	1	1	1	1	1	1	1	1	1	1	1	1	0.999999	1	1	1	1	1	1	1	1	1	1	1	1	1	1	1	1	1	1	1	0.999995	1	1	1	1	0.999995	1	1	0.999995	1	1	1	1	0.999997
51004.2	1	1	1	1	1	1	1	1	1	1	1	1	1	1	1	0.999999	1	1	1	1	1	1	1	1	1	1	1	1	1	1	1	1	1	1	1	0.999995	1	1	1	1	0.999995	1	1	0.999995	1	1	1	1	0.999997
51005.1	1	1	1	1	1	0.999995	1	0.999994	1	0.999995	1	1	1	1	1	1	1	1	1	1	1	1	1	1	1	1	1	1	1	1	1	1	1	1	1	0.999995	1	1	1	0.999995	1	1	1	1	1	1	1	1	1
51022.1	1	1	1	1	1	1	1	1	1	1	1	1	1	1	1	1	0.999999	1	1	1	0.999999	1	1	1	0.999998	1	1	1	1	1	1	1	1	1	1	1	1	1	1	0.999995	0.999995	1	1	0.999995	1	0.999994	1	1	1
51022.2	1	1	1	1	1	1	1	1	1	1	1	1	1	1	1	1	0.999999	1	1	1	0.999999	1	1	1	0.999998	1	1	1	1	1	1	1	1	1	1	1	1	1	1	0.999995	0.999995	1	1	0.999995	1	0.999994	1	1	1
5105.1	1	1	1	1	1	1	1	1	1	1	1	1	1	1	1	1	1	1	0.999998	1	1	1	0.999999	1	1	1	1	1	1	0.999995	0.999998	1	1	1	1	1	1	1	1	0.999995	1	1	1	1	1	1	1	1	1
5106.1	0.999996	1	1	1	1	1	1	1	1	1	0.999998	1	1	0.999998	1	1	1	1	1	1	1	1	1	1	1	1	1	1	1	1	1	1	1	1	1	1	1	1	1	1	1	1	1	0.999995	1	1	1	1	1
51079.1	0.999996	0.999998	1	1	1	1	1	1	1	1	1	1	1	1	1	1	1	1	1	1	1	1	1	1	1	1	1	1	1	0.999995	1	1	1	1	1	1	1	1	1	0.999995	1	1	0.999995	0.999995	0.999995	1	1	1	1
51109.1	1	0.999998	1	1	1	1	1	1	1	1	0.999998	1	1	1	1	0.999999	1	1	0.999998	1	1	1	1	1	1	1	1	1	1	1	1	1	1	0.999995	0.999994	0.999995	1	1	1	1	1	1	1	1	1	1	1	1	1
51146.1	1	1	1	1	1	1	1	1	1	1	1	1	1	1	1	0.999999	1	1	1	1	1	1	1	1	1	1	1	1	1	1	1	1	1	1	1	0.999995	1	1	1	1	0.999995	1	1	0.999995	1	1	1	1	0.999997
51166.1	0.949099	0.944394	0.946721	0.94308	0.961758	0.9523	0.94758	0.936779	0.951475	0.931843	0.953323	0.950045	0.950882	0.948852	0.948114	0.943984	0.955699	0.961503	0.950999	0.948913	0.965436	0.942921	0.952497	0.95234	0.953071	0.943924	0.94954	0.941507	0.946916	0.962596	0.94987	0.946107	0.952797	0.960981	0.952113	0.949391	0.943396	0.945111	0.951275	0.946509	0.943664	0.953921	0.946238	0.950592	0.95204	0.952741	0.936877	0.953654	0.926977
51166.2	0.949099	0.944394	0.946721	0.94308	0.961758	0.9523	0.94758	0.936779	0.951475	0.931843	0.953323	0.950045	0.950882	0.948852	0.948114	0.943984	0.955699	0.961503	0.950999	0.948913	0.965436	0.942921	0.952497	0.95234	0.953071	0.943924	0.94954	0.941507	0.946916	0.962596	0.94987	0.946107	0.952797	0.960981	0.952113	0.949391	0.943396	0.945111	0.951275	0.946509	0.943664	0.953921	0.946238	0.950592	0.95204	0.952741	0.936877	0.953654	0.926977
51179.1	1	1	1	1	1	1	1	1	1	1	1	1	1	1	1	1	1	0.999995	1	1	1	0.999995	1	1	1	1	1	1	1	1	1	1	1	0.999995	1	1	1	0.999997	1	1	1	1	1	1	1	1	1	1	1
51179.2	1	1	1	1	1	1	1	1	1	1	1	1	1	1	1	1	1	0.999995	1	1	1	0.999995	1	1	1	1	1	1	1	1	1	1	1	0.999995	1	1	1	0.999997	1	1	1	1	1	1	1	1	1	1	1
51181.1	0.998743	0.998353	0.998349	0.998202	0.998749	0.998585	0.998489	0.998307	0.998537	0.998118	0.99862	0.998768	0.998618	0.998725	0.998694	0.998545	0.998716	0.998738	0.998521	0.998732	0.998822	0.998519	0.998677	0.998572	0.998609	0.998329	0.998462	0.998159	0.998449	0.998791	0.998574	0.998621	0.998578	0.998711	0.998579	0.998563	0.998313	0.998286	0.998538	0.998658	0.998545	0.99865	0.99864	0.998512	0.998573	0.998606	0.9983	0.998636	0.997935
51196.1	1	0.999998	1	1	0.999995	1	1	1	0.999999	1	0.999998	1	1	1	1	1	1	0.999995	1	0.999997	1	1	1	1	0.999998	1	1	0.999993	1	1	1	1	1	1	1	1	1	0.999993	1	0.999995	0.999995	0.999996	0.999995	0.999995	1	1	1	1	1
51227.1	1	1	1	1	1	1	1	1	1	1	1	1	1	1	1	0.999999	1	1	1	1	1	1	1	1	1	1	1	1	1	1	1	1	1	1	1	0.999995	1	1	1	1	0.999995	1	1	0.999995	1	1	1	1	0.999997
51227.2	1	1	1	1	1	1	1	1	1	1	1	1	1	1	1	0.999999	1	1	1	1	1	1	1	1	1	1	1	1	1	1	1	1	1	1	1	0.999995	1	1	1	1	0.999995	1	1	0.999995	1	1	1	1	0.999997
51227.3	1	1	1	1	1	1	1	1	1	1	1	1	1	1	1	0.999999	1	1	1	1	1	1	1	1	1	1	1	1	1	1	1	1	1	1	1	0.999995	1	1	1	1	0.999995	1	1	0.999995	1	1	1	1	0.999997
51251.1	1	1	1	0.999997	1	1	0.999995	1	1	1	1	1	1	1	0.999999	1	1	0.999995	1	1	1	1	1	1	1	1	1	1	1	1	1	1	1	1	1	1	1	1	1	1	1	1	1	0.999995	1	1	1	1	0.999997
51268.1	1	1	1	1	1	1	1	1	1	0.999995	0.999998	1	1	1	0.999999	0.999999	1	0.999995	1	1	0.999999	1	0.999999	1	1	1	1	1	1	1	1	1	1	1	1	1	1	1	1	1	0.999995	1	0.999995	1	1	1	0.999995	1	1
51292.1	1	1	1	1	1	0.999995	1	1	1	0.999995	1	1	1	0.999998	0.999999	1	0.999999	1	1	1	1	1	1	1	1	1	1	1	1	1	1	1	1	1	1	0.999995	1	1	1	0.999995	0.999995	1	1	1	1	0.999994	1	1	1
51292.2	1	1	1	1	1	0.999995	1	1	1	0.999995	1	1	1	0.999998	0.999999	1	0.999999	1	1	1	1	1	1	1	1	1	1	1	1	1	1	1	1	1	1	0.999995	1	1	1	0.999995	0.999995	1	1	1	1	0.999994	1	1	1
51292.3	1	1	1	1	1	0.999995	1	1	1	0.999995	1	1	1	0.999998	0.999999	1	0.999999	1	1	1	1	1	1	1	1	1	1	1	1	1	1	1	1	1	1	0.999995	1	1	1	0.999995	0.999995	1	1	1	1	0.999994	1	1	1
513.1	0.269079	0.545242	0.913543	0.572496	0.358631	0.573387	0.343139	0.529827	0.467009	0.644911	0.521627	0.296698	0.40699	0.337051	0.350952	0.404463	0.383656	0.452678	0.278565	0.317442	0.334576	0.245185	0.310539	0.618981	0.429828	0.407802	0.414678	0.444526	0.373153	0.383506	0.337962	0.20282	0.468526	0.414855	0.495923	0.288248	0.449548	0.465506	0.519394	0.336254	0.302983	0.509416	0.36618	0.353153	0.416532	0.422581	0.467452	0.350977	0.430022
513.2	0.269079	0.545242	0.913543	0.572496	0.358631	0.573387	0.343139	0.529827	0.467009	0.644911	0.521627	0.296698	0.40699	0.337051	0.350952	0.404463	0.383656	0.452678	0.278565	0.317442	0.334576	0.245185	0.310539	0.618981	0.429828	0.407802	0.414678	0.444526	0.373153	0.383506	0.337962	0.20282	0.468526	0.414855	0.495923	0.288248	0.449548	0.465506	0.519394	0.336254	0.302983	0.509416	0.36618	0.353153	0.416532	0.422581	0.467452	0.350977	0.430022
5130.1	1	0.999998	1	1	0.999995	0.999995	0.999995	0.999994	1	0.999995	1	1	0.999997	1	1	1	1	1	1	1	1	1	1	1	1	1	1	1	1	1	1	1	1	1	0.999994	1	1	1	1	1	1	1	1	1	0.999995	1	1	1	1
51301.1	1	1	1	1	1	1	1	1	1	1	1	1	1	1	1	0.999999	1	1	1	1	1	1	1	1	1	1	1	1	1	1	1	1	1	1	1	0.999995	1	1	1	1	0.999995	1	1	0.999995	1	1	1	1	0.999997
51302.1	1	1	1	1	1	1	1	1	1	1	1	1	1	1	1	1	0.999999	1	1	1	1	1	1	1	0.999998	1	0.999997	0.999993	1	0.999995	1	1	0.999995	1	0.999994	1	0.999998	1	1	0.999995	0.999995	0.999996	1	1	1	1	1	1	1
5136.1	1	1	0.999995	1	1	1	1	0.999994	1	1	0.999998	1	1	1	1	0.999999	1	1	1	1	1	1	1	1	0.999998	1	1	1	1	1	1	1	1	0.999995	1	1	1	1	1	1	0.999995	1	1	0.999995	1	1	1	0.999997	1
5136.2	1	1	0.999995	1	1	1	1	0.999994	1	1	0.999998	1	1	1	1	0.999999	1	1	1	1	1	1	1	1	0.999998	1	1	1	1	1	1	1	1	0.999995	1	1	1	1	1	1	0.999995	1	1	0.999995	1	1	1	0.999997	1
5137.1	1	1	0.999995	1	1	1	1	0.999994	1	1	0.999998	1	1	1	1	0.999999	1	1	1	1	1	1	1	1	0.999998	1	1	1	1	1	1	1	1	0.999995	1	1	1	1	1	1	0.999995	1	1	0.999995	1	1	1	0.999997	1
5138.1	1	1	0.999995	1	1	1	1	0.999994	1	1	0.999998	1	1	1	1	0.999999	1	1	1	1	1	1	1	1	0.999998	1	1	1	1	1	1	1	1	0.999995	1	1	1	1	1	1	0.999995	1	1	0.999995	1	1	1	0.999997	1
51380.1	1	1	1	1	1	1	1	1	1	1	1	1	1	0.999998	0.999999	1	1	1	1	1	1	1	0.999999	1	0.999998	1	1	1	1	0.999995	1	1	1	1	1	1	1	1	1	1	1	1	1	0.999995	0.999995	1	1	1	1
51382.1	0.999996	1	0.999995	1	1	1	1	1	1	1	1	1	1	1	1	1	1	0.999995	1	1	1	1	0.999999	1	1	1	1	1	1	1	1	0.999999	1	1	0.999994	1	1	1	0.999996	0.999995	1	1	1	0.999995	1	1	1	1	1
5139.1	1	1	0.999995	1	1	1	1	0.999994	1	1	0.999998	1	1	1	1	0.999999	1	1	1	1	1	1	1	1	0.999998	1	1	1	1	1	1	1	1	0.999995	1	1	1	1	1	1	0.999995	1	1	0.999995	1	1	1	0.999997	1
514.1	0.269079	0.545242	0.913543	0.572496	0.358631	0.573387	0.343139	0.529827	0.467009	0.644911	0.521627	0.296698	0.40699	0.337051	0.350952	0.404463	0.383656	0.452678	0.278565	0.317442	0.334576	0.245185	0.310539	0.618981	0.429828	0.407802	0.414678	0.444526	0.373153	0.383506	0.337962	0.20282	0.468526	0.414855	0.495923	0.288248	0.449548	0.465506	0.519394	0.336254	0.302983	0.509416	0.36618	0.353153	0.416532	0.422581	0.467452	0.350977	0.430022
514.2	0.269079	0.545242	0.913543	0.572496	0.358631	0.573387	0.343139	0.529827	0.467009	0.644911	0.521627	0.296698	0.40699	0.337051	0.350952	0.404463	0.383656	0.452678	0.278565	0.317442	0.334576	0.245185	0.310539	0.618981	0.429828	0.407802	0.414678	0.444526	0.373153	0.383506	0.337962	0.20282	0.468526	0.414855	0.495923	0.288248	0.449548	0.465506	0.519394	0.336254	0.302983	0.509416	0.36618	0.353153	0.416532	0.422581	0.467452	0.350977	0.430022
5140.1	1	1	0.999995	1	1	1	1	0.999994	1	1	0.999998	1	1	1	1	0.999999	1	1	1	1	1	1	1	1	0.999998	1	1	1	1	1	1	1	1	0.999995	1	1	1	1	1	1	0.999995	1	1	0.999995	1	1	1	0.999997	1
5140.2	1	1	0.999995	1	1	1	1	0.999994	1	1	0.999998	1	1	1	1	0.999999	1	1	1	1	1	1	1	1	0.999998	1	1	1	1	1	1	1	1	0.999995	1	1	1	1	1	1	0.999995	1	1	0.999995	1	1	1	0.999997	1
5141.1	1	1	1	0.999997	1	1	1	1	1	0.999995	1	1	1	1	1	1	1	1	1	1	1	1	1	1	1	1	1	1	1	1	1	1	1	1	1	1	1	1	1	1	1	1	1	1	1	0.999994	1	1	1
5142.1	1	1	1	0.999997	1	1	1	1	1	0.999995	1	1	1	1	1	1	1	1	1	1	1	1	1	1	1	1	1	1	1	1	1	1	1	1	1	1	1	1	1	1	1	1	1	1	1	0.999994	1	1	1
5143.1	1	1	1	0.999997	1	1	1	1	1	0.999995	1	1	1	1	1	1	1	1	1	1	1	1	1	1	1	1	1	1	1	1	1	1	1	1	1	1	1	1	1	1	1	1	1	1	1	0.999994	1	1	1
5144.1	1	1	1	0.999997	1	1	1	1	1	0.999995	1	1	1	1	1	1	1	1	1	1	1	1	1	1	1	1	1	1	1	1	1	1	1	1	1	1	1	1	1	1	1	1	1	1	1	0.999994	1	1	1
51447.1	0.999996	1	0.999995	1	0.999995	1	0.999995	1	1	1	1	1	1	1	1	1	1	1	1	1	1	1	0.999999	1	1	1	1	1	1	1	1	0.999999	1	0.999991	0.999994	1	1	1	1	1	1	1	1	0.999995	0.999995	1	0.999995	0.999997	1
51447.2	0.999996	1	0.999995	1	0.999995	1	0.999995	1	1	1	1	1	1	1	1	1	1	1	1	1	1	1	0.999999	1	1	1	1	1	1	1	1	0.999999	1	0.999991	0.999994	1	1	1	1	1	1	1	1	0.999995	0.999995	1	0.999995	0.999997	1
51447.3	0.999996	1	0.999995	1	0.999995	1	0.999995	1	1	1	1	1	1	1	1	1	1	1	1	1	1	1	0.999999	1	1	1	1	1	1	1	1	0.999999	1	0.999991	0.999994	1	1	1	1	1	1	1	1	0.999995	0.999995	1	0.999995	0.999997	1
51447.4	0.999996	1	0.999995	1	0.999995	1	0.999995	1	1	1	1	1	1	1	1	1	1	1	1	1	1	1	0.999999	1	1	1	1	1	1	1	1	0.999999	1	0.999991	0.999994	1	1	1	1	1	1	1	1	0.999995	0.999995	1	0.999995	0.999997	1
51447.5	0.999996	1	0.999995	1	0.999995	1	0.999995	1	1	1	1	1	1	1	1	1	1	1	1	1	1	1	0.999999	1	1	1	1	1	1	1	1	0.999999	1	0.999991	0.999994	1	1	1	1	1	1	1	1	0.999995	0.999995	1	0.999995	0.999997	1
51447.6	0.999996	1	0.999995	1	0.999995	1	0.999995	1	1	1	1	1	1	1	1	1	1	1	1	1	1	1	0.999999	1	1	1	1	1	1	1	1	0.999999	1	0.999991	0.999994	1	1	1	1	1	1	1	1	0.999995	0.999995	1	0.999995	0.999997	1
5145.1	1	1	1	1	0.999996	0.999995	1	1	1	1	1	0.999998	1	1	0.999999	1	1	1	1	1	0.999999	1	1	1	1	1	1	1	1	1	1	1	1	1	1	1	1	1	1	1	0.999995	1	1	1	1	1	1	0.999997	1
5146.1	1	1	1	1	0.999996	0.999995	1	1	1	1	1	0.999998	1	1	0.999999	1	1	1	1	1	0.999999	1	1	1	1	1	1	1	1	1	1	1	1	1	1	1	1	1	1	1	0.999995	1	1	1	1	1	1	0.999997	1
5147.1	1	1	1	1	0.999996	0.999995	1	1	1	1	1	0.999998	1	1	0.999999	1	1	1	1	1	0.999999	1	1	1	1	1	1	1	1	1	1	1	1	1	1	1	1	1	1	1	0.999995	1	1	1	1	1	1	0.999997	1
51477.1	1	0.999998	0.999995	0.999997	0.999999	0.999995	1	1	1	1	1	1	1	1	1	1	1	0.999995	1	0.999997	0.999999	1	1	1	1	1	1	1	1	1	1	1	0.999999	1	1	1	1	0.999993	1	1	1	1	1	1	1	1	1	1	1
51478.1	1	1	1	1	1	1	1	1	1	1	1	1	0.999997	1	1	1	1	0.999995	1	1	1	1	1	1	1	1	1	1	1	0.999995	1	1	0.999997	0.999995	1	1	0.999998	1	1	1	1	1	1	1	1	1	0.999995	1	1
5148.1	1	1	1	1	0.999996	0.999995	1	1	1	1	1	0.999998	1	1	0.999999	1	1	1	1	1	0.999999	1	1	1	1	1	1	1	1	1	1	1	1	1	1	1	1	1	1	1	0.999995	1	1	1	1	1	1	0.999997	1
5149.1	1	1	1	1	0.999996	0.999995	1	1	1	1	1	0.999998	1	1	0.999999	1	1	1	1	1	0.999999	1	1	1	1	1	1	1	1	1	1	1	1	1	1	1	1	1	1	1	0.999995	1	1	1	1	1	1	0.999997	1
515.1	0.269079	0.545242	0.913543	0.572496	0.358631	0.573387	0.343139	0.529827	0.467009	0.644911	0.521627	0.296698	0.40699	0.337051	0.350952	0.404463	0.383656	0.452678	0.278565	0.317442	0.334576	0.245185	0.310539	0.618981	0.429828	0.407802	0.414678	0.444526	0.373153	0.383506	0.337962	0.20282	0.468526	0.414855	0.495923	0.288248	0.449548	0.465506	0.519394	0.336254	0.302983	0.509416	0.36618	0.353153	0.416532	0.422581	0.467452	0.350977	0.430022
515.2	0.269079	0.545242	0.913543	0.572496	0.358631	0.573387	0.343139	0.529827	0.467009	0.644911	0.521627	0.296698	0.40699	0.337051	0.350952	0.404463	0.383656	0.452678	0.278565	0.317442	0.334576	0.245185	0.310539	0.618981	0.429828	0.407802	0.414678	0.444526	0.373153	0.383506	0.337962	0.20282	0.468526	0.414855	0.495923	0.288248	0.449548	0.465506	0.519394	0.336254	0.302983	0.509416	0.36618	0.353153	0.416532	0.422581	0.467452	0.350977	0.430022
515.3	0.269079	0.545242	0.913543	0.572496	0.358631	0.573387	0.343139	0.529827	0.467009	0.644911	0.521627	0.296698	0.40699	0.337051	0.350952	0.404463	0.383656	0.452678	0.278565	0.317442	0.334576	0.245185	0.310539	0.618981	0.429828	0.407802	0.414678	0.444526	0.373153	0.383506	0.337962	0.20282	0.468526	0.414855	0.495923	0.288248	0.449548	0.465506	0.519394	0.336254	0.302983	0.509416	0.36618	0.353153	0.416532	0.422581	0.467452	0.350977	0.430022
5150.1	1	1	1	0.999997	1	1	1	1	1	0.999995	1	1	1	1	1	1	1	1	1	1	1	1	1	1	1	1	1	1	1	1	1	1	1	1	1	1	1	1	1	1	1	1	1	1	1	0.999994	1	1	1
5150.2	1	1	1	0.999997	1	1	1	1	1	0.999995	1	1	1	1	1	1	1	1	1	1	1	1	1	1	1	1	1	1	1	1	1	1	1	1	1	1	1	1	1	1	1	1	1	1	1	0.999994	1	1	1
5151.1	1	1	1	0.999997	1	1	1	1	1	0.999995	1	1	1	1	1	1	1	1	1	1	1	1	1	1	1	1	1	1	1	1	1	1	1	1	1	1	1	1	1	1	1	1	1	1	1	0.999994	1	1	1
5151.2	1	1	1	0.999997	1	1	1	1	1	0.999995	1	1	1	1	1	1	1	1	1	1	1	1	1	1	1	1	1	1	1	1	1	1	1	1	1	1	1	1	1	1	1	1	1	1	1	0.999994	1	1	1
5151.3	1	1	1	0.999997	1	1	1	1	1	0.999995	1	1	1	1	1	1	1	1	1	1	1	1	1	1	1	1	1	1	1	1	1	1	1	1	1	1	1	1	1	1	1	1	1	1	1	0.999994	1	1	1
5151.4	1	1	1	0.999997	1	1	1	1	1	0.999995	1	1	1	1	1	1	1	1	1	1	1	1	1	1	1	1	1	1	1	1	1	1	1	1	1	1	1	1	1	1	1	1	1	1	1	0.999994	1	1	1
5151.5	1	1	1	0.999997	1	1	1	1	1	0.999995	1	1	1	1	1	1	1	1	1	1	1	1	1	1	1	1	1	1	1	1	1	1	1	1	1	1	1	1	1	1	1	1	1	1	1	0.999994	1	1	1
5152.1	1	1	1	1	1	0.999995	1	1	1	1	0.999998	1	1	1	1	1	1	0.999995	1	1	0.999999	1	1	1	0.999999	1	1	1	1	1	1	0.999999	1	1	0.999994	1	1	1	1	1	1	1	1	1	1	1	1	0.999997	1
5152.1	1	1	1	1	0.999996	0.999995	1	1	1	1	1	0.999998	1	1	0.999999	1	1	1	1	1	0.999999	1	1	1	1	1	1	1	1	1	1	1	1	1	1	1	1	1	1	1	0.999995	1	1	1	1	1	1	0.999997	1
5152.11	1	1	1	1	0.999996	0.999995	1	1	1	1	1	0.999998	1	1	0.999999	1	1	1	1	1	0.999999	1	1	1	1	1	1	1	1	1	1	1	1	1	1	1	1	1	1	1	0.999995	1	1	1	1	1	1	0.999997	1
5152.12	1	1	1	1	0.999996	0.999995	1	1	1	1	1	0.999998	1	1	0.999999	1	1	1	1	1	0.999999	1	1	1	1	1	1	1	1	1	1	1	1	1	1	1	1	1	1	1	0.999995	1	1	1	1	1	1	0.999997	1
5152.13	1	1	1	1	0.999996	0.999995	1	1	1	1	1	0.999998	1	1	0.999999	1	1	1	1	1	0.999999	1	1	1	1	1	1	1	1	1	1	1	1	1	1	1	1	1	1	1	0.999995	1	1	1	1	1	1	0.999997	1
5152.14	1	1	1	1	0.999996	0.999995	1	1	1	1	1	0.999998	1	1	0.999999	1	1	1	1	1	0.999999	1	1	1	1	1	1	1	1	1	1	1	1	1	1	1	1	1	1	1	0.999995	1	1	1	1	1	1	0.999997	1
5152.15	1	1	1	1	0.999996	0.999995	1	1	1	1	1	0.999998	1	1	0.999999	1	1	1	1	1	0.999999	1	1	1	1	1	1	1	1	1	1	1	1	1	1	1	1	1	1	1	0.999995	1	1	1	1	1	1	0.999997	1
5152.16	1	1	1	1	0.999996	0.999995	1	1	1	1	1	0.999998	1	1	0.999999	1	1	1	1	1	0.999999	1	1	1	1	1	1	1	1	1	1	1	1	1	1	1	1	1	1	1	0.999995	1	1	1	1	1	1	0.999997	1
5152.17	1	1	1	1	0.999996	0.999995	1	1	1	1	1	0.999998	1	1	0.999999	1	1	1	1	1	0.999999	1	1	1	1	1	1	1	1	1	1	1	1	1	1	1	1	1	1	1	0.999995	1	1	1	1	1	1	0.999997	1
5152.18	1	1	1	1	0.999996	0.999995	1	1	1	1	1	0.999998	1	1	0.999999	1	1	1	1	1	0.999999	1	1	1	1	1	1	1	1	1	1	1	1	1	1	1	1	1	1	1	0.999995	1	1	1	1	1	1	0.999997	1
5152.19	1	1	1	1	0.999996	0.999995	1	1	1	1	1	0.999998	1	1	0.999999	1	1	1	1	1	0.999999	1	1	1	1	1	1	1	1	1	1	1	1	1	1	1	1	1	1	1	0.999995	1	1	1	1	1	1	0.999997	1
5152.2	1	1	1	1	0.999996	0.999995	1	1	1	1	1	0.999998	1	1	0.999999	1	1	1	1	1	0.999999	1	1	1	1	1	1	1	1	1	1	1	1	1	1	1	1	1	1	1	0.999995	1	1	1	1	1	1	0.999997	1
5152.2	1	1	1	1	0.999996	0.999995	1	1	1	1	1	0.999998	1	1	0.999999	1	1	1	1	1	0.999999	1	1	1	1	1	1	1	1	1	1	1	1	1	1	1	1	1	1	1	0.999995	1	1	1	1	1	1	0.999997	1
5152.3	1	1	1	1	0.999996	0.999995	1	1	1	1	1	0.999998	1	1	0.999999	1	1	1	1	1	0.999999	1	1	1	1	1	1	1	1	1	1	1	1	1	1	1	1	1	1	1	0.999995	1	1	1	1	1	1	0.999997	1
5152.4	1	1	1	1	0.999996	0.999995	1	1	1	1	1	0.999998	1	1	0.999999	1	1	1	1	1	0.999999	1	1	1	1	1	1	1	1	1	1	1	1	1	1	1	1	1	1	1	0.999995	1	1	1	1	1	1	0.999997	1
5152.5	1	1	1	1	0.999996	0.999995	1	1	1	1	1	0.999998	1	1	0.999999	1	1	1	1	1	0.999999	1	1	1	1	1	1	1	1	1	1	1	1	1	1	1	1	1	1	1	0.999995	1	1	1	1	1	1	0.999997	1
5152.6	1	1	1	1	0.999996	0.999995	1	1	1	1	1	0.999998	1	1	0.999999	1	1	1	1	1	0.999999	1	1	1	1	1	1	1	1	1	1	1	1	1	1	1	1	1	1	1	0.999995	1	1	1	1	1	1	0.999997	1
5152.7	1	1	1	1	0.999996	0.999995	1	1	1	1	1	0.999998	1	1	0.999999	1	1	1	1	1	0.999999	1	1	1	1	1	1	1	1	1	1	1	1	1	1	1	1	1	1	1	0.999995	1	1	1	1	1	1	0.999997	1
5153.1	1	1	0.999995	1	1	1	1	0.999994	1	1	0.999998	1	1	1	1	0.999999	1	1	1	1	1	1	1	1	0.999998	1	1	1	1	1	1	1	1	0.999995	1	1	1	1	1	1	0.999995	1	1	0.999995	1	1	1	0.999997	1
51540.1	1	1	1	1	1	1	1	1	1	1	1	1	1	1	1	0.999999	1	1	1	1	1	1	1	1	1	1	1	1	1	1	1	1	1	1	1	0.999995	1	1	1	1	0.999995	1	1	0.999995	1	1	1	1	0.999997
51557.1	1	0.999998	1	1	1	1	1	1	1	1	1	0.999998	1	0.999998	1	1	1	1	1	1	1	0.999995	0.999999	1	1	1	1	0.999993	1	0.999995	1	1	0.999995	0.999995	1	0.999995	1	1	1	1	1	1	1	1	1	1	1	1	1
5158.1	1	1	1	1	0.999996	0.999995	1	1	1	1	1	0.999998	1	1	0.999999	1	1	1	1	1	0.999999	1	1	1	1	1	1	1	1	1	1	1	1	1	1	1	1	1	1	1	0.999995	1	1	1	1	1	1	0.999997	1
516.1	0.269079	0.545242	0.913543	0.572496	0.358631	0.573387	0.343139	0.529827	0.467009	0.644911	0.521627	0.296698	0.40699	0.337051	0.350952	0.404463	0.383656	0.452678	0.278565	0.317442	0.334576	0.245185	0.310539	0.618981	0.429828	0.407802	0.414678	0.444526	0.373153	0.383506	0.337962	0.20282	0.468526	0.414855	0.495923	0.288248	0.449548	0.465506	0.519394	0.336254	0.302983	0.509416	0.36618	0.353153	0.416532	0.422581	0.467452	0.350977	0.430022
516.2	0.269079	0.545242	0.913543	0.572496	0.358631	0.573387	0.343139	0.529827	0.467009	0.644911	0.521627	0.296698	0.40699	0.337051	0.350952	0.404463	0.383656	0.452678	0.278565	0.317442	0.334576	0.245185	0.310539	0.618981	0.429828	0.407802	0.414678	0.444526	0.373153	0.383506	0.337962	0.20282	0.468526	0.414855	0.495923	0.288248	0.449548	0.465506	0.519394	0.336254	0.302983	0.509416	0.36618	0.353153	0.416532	0.422581	0.467452	0.350977	0.430022
5160.1	0.00662712	0	0.284995	0.547964	0	0.0471485	0.140208	0.38023	0.00559431	0.589373	0	0	0	0.0456407	0	0	0.0655499	0.011388	0.310226	0	0	0.358832	0	0.253395	0.117155	0.235383	0	0.716745	0.210509	0	0	0.0687902	0	0	0.237463	0	0.322383	0.437712	0.0696946	0.0649257	0.372839	0	0.0789727	0.231629	0.364584	0	0.420798	0.139349	0.778276
51604.1	1	1	1	1	1	1	1	1	1	1	1	1	1	1	1	0.999999	1	1	1	1	1	1	1	1	1	1	1	1	1	1	1	1	1	1	1	0.999995	1	1	1	1	0.999995	1	1	0.999995	1	1	1	1	0.999997
51606.1	0.999996	1	0.999995	1	1	1	1	1	1	1	1	1	1	1	1	1	1	0.999995	1	1	1	1	0.999999	1	1	1	1	1	1	1	1	0.999999	1	1	0.999994	1	1	1	0.999996	0.999995	1	1	1	0.999995	1	1	1	1	1
51606.2	0.999996	1	0.999995	1	1	1	1	1	1	1	1	1	1	1	1	1	1	0.999995	1	1	1	1	0.999999	1	1	1	1	1	1	1	1	0.999999	1	1	0.999994	1	1	1	0.999996	0.999995	1	1	1	0.999995	1	1	1	1	1
51606.3	0.999996	1	0.999995	1	1	1	1	1	1	1	1	1	1	1	1	1	1	0.999995	1	1	1	1	0.999999	1	1	1	1	1	1	1	1	0.999999	1	1	0.999994	1	1	1	0.999996	0.999995	1	1	1	0.999995	1	1	1	1	1
5161.1	0.00662712	0	0.284995	0.547964	0	0.0471485	0.140208	0.38023	0.00559431	0.589373	0	0	0	0.0456407	0	0	0.0655499	0.011388	0.310226	0	0	0.358832	0	0.253395	0.117155	0.235383	0	0.716745	0.210509	0	0	0.0687902	0	0	0.237463	0	0.322383	0.437712	0.0696946	0.0649257	0.372839	0	0.0789727	0.231629	0.364584	0	0.420798	0.139349	0.778276
5162.1	0.00662712	0	0.284995	0.547964	0	0.0471485	0.140208	0.38023	0.00559431	0.589373	0	0	0	0.0456407	0	0	0.0655499	0.011388	0.310226	0	0	0.358832	0	0.253395	0.117155	0.235383	0	0.716745	0.210509	0	0	0.0687902	0	0	0.237463	0	0.322383	0.437712	0.0696946	0.0649257	0.372839	0	0.0789727	0.231629	0.364584	0	0.420798	0.139349	0.778276
5167.1	1	1	1	1	1	1	0.999995	0.999994	1	1	0.999998	1	1	1	1	1	1	1	1	1	1	1	1	1	1	0.999999	0.999997	1	1	1	1	0.999999	0.999997	1	1	1	1	1	1	1	0.999995	1	1	1	1	1	0.999995	1	1
5168.1	1	1	1	1	1	1	0.999995	1	1	1	1	0.999998	1	1	1	1	0.999999	1	1	1	1	1	1	1	1	1	1	1	1	1	1	1	1	0.999995	1	1	1	1	1	1	1	0.999996	1	0.999995	1	1	1	1	1
5169.1	1	1	1	1	1	1	0.999995	1	1	1	1	0.999998	1	1	1	1	0.999999	1	1	1	1	1	1	1	1	1	1	1	1	1	1	1	1	0.999995	1	1	1	1	1	1	1	0.999996	1	0.999995	1	1	1	1	1
517.1	0.269079	0.545242	0.913543	0.572496	0.358631	0.573387	0.343139	0.529827	0.467009	0.644911	0.521627	0.296698	0.40699	0.337051	0.350952	0.404463	0.383656	0.452678	0.278565	0.317442	0.334576	0.245185	0.310539	0.618981	0.429828	0.407802	0.414678	0.444526	0.373153	0.383506	0.337962	0.20282	0.468526	0.414855	0.495923	0.288248	0.449548	0.465506	0.519394	0.336254	0.302983	0.509416	0.36618	0.353153	0.416532	0.422581	0.467452	0.350977	0.430022
517.2	0.269079	0.545242	0.913543	0.572496	0.358631	0.573387	0.343139	0.529827	0.467009	0.644911	0.521627	0.296698	0.40699	0.337051	0.350952	0.404463	0.383656	0.452678	0.278565	0.317442	0.334576	0.245185	0.310539	0.618981	0.429828	0.407802	0.414678	0.444526	0.373153	0.383506	0.337962	0.20282	0.468526	0.414855	0.495923	0.288248	0.449548	0.465506	0.519394	0.336254	0.302983	0.509416	0.36618	0.353153	0.416532	0.422581	0.467452	0.350977	0.430022
51703.1	1	1	1	1	0.999995	1	1	1	1	1	1	1	1	1	1	1	1	0.999995	1	1	1	1	1	1	1	1	1	1	1	1	1	1	0.999995	1	0.999994	1	1	1	1	1	1	1	1	1	1	1	1	1	1
5172.1	1	1	1	1	1	1	0.999995	1	1	1	1	1	0.999997	1	1	1	1	1	1	0.999997	1	1	1	1	1	1	1	1	1	1	1	0.999999	1	0.999995	1	1	1	0.999993	1	1	1	1	1	0.999995	1	1	1	1	1
51727.1	0	0	0	0	0	0	0	0	0	0	0	0	0	0	0	0	0	0	0	0	0	0	0	0	0	0	0	0	0	0	0	0	0	0	0	0	0	0	0	0	0	0	0	0	0	0	0	0	0
51733.1	1	1	1	1	1	1	1	1	1	1	1	1	1	1	1	0.999999	1	1	1	0.999997	1	1	1	1	1	1	1	1	1	1	1	1	1	0.999995	1	1	0.999998	1	1	1	1	1	1	0.999995	1	1	1	0.999997	1
518.1	0.269079	0.545242	0.913543	0.572496	0.358631	0.573387	0.343139	0.529827	0.467009	0.644911	0.521627	0.296698	0.40699	0.337051	0.350952	0.404463	0.383656	0.452678	0.278565	0.317442	0.334576	0.245185	0.310539	0.618981	0.429828	0.407802	0.414678	0.444526	0.373153	0.383506	0.337962	0.20282	0.468526	0.414855	0.495923	0.288248	0.449548	0.465506	0.519394	0.336254	0.302983	0.509416	0.36618	0.353153	0.416532	0.422581	0.467452	0.350977	0.430022
518.2	0.269079	0.545242	0.913543	0.572496	0.358631	0.573387	0.343139	0.529827	0.467009	0.644911	0.521627	0.296698	0.40699	0.337051	0.350952	0.404463	0.383656	0.452678	0.278565	0.317442	0.334576	0.245185	0.310539	0.618981	0.429828	0.407802	0.414678	0.444526	0.373153	0.383506	0.337962	0.20282	0.468526	0.414855	0.495923	0.288248	0.449548	0.465506	0.519394	0.336254	0.302983	0.509416	0.36618	0.353153	0.416532	0.422581	0.467452	0.350977	0.430022
518.3	0.269079	0.545242	0.913543	0.572496	0.358631	0.573387	0.343139	0.529827	0.467009	0.644911	0.521627	0.296698	0.40699	0.337051	0.350952	0.404463	0.383656	0.452678	0.278565	0.317442	0.334576	0.245185	0.310539	0.618981	0.429828	0.407802	0.414678	0.444526	0.373153	0.383506	0.337962	0.20282	0.468526	0.414855	0.495923	0.288248	0.449548	0.465506	0.519394	0.336254	0.302983	0.509416	0.36618	0.353153	0.416532	0.422581	0.467452	0.350977	0.430022
51805.1	1	1	1	1	1	1	1	1	1	1	1	1	1	1	1	0.999999	1	1	1	1	1	1	1	1	1	1	1	1	1	1	1	1	1	1	1	0.999995	1	1	1	1	0.999995	1	1	0.999995	1	1	1	1	0.999997
51809.1	1	1	1	1	1	1	1	1	1	1	1	1	1	1	1	0.999999	1	1	1	1	1	1	1	1	1	1	1	1	1	1	1	1	1	1	1	0.999995	1	1	1	1	0.999995	1	1	0.999995	1	1	1	1	0.999997
5198.1	3.57466e-11	0	1.94295e-10	0	0	1.83825e-09	5.51571e-09	1.79956e-09	3.61991e-10	0	1.5096e-09	0	0	6.31772e-10	0	9.09882e-10	0	2.06874e-09	0	0	0	1.89557e-10	0	8.10315e-10	8.8592e-09	0	1.03692e-10	0	2.52386e-09	0	1.27037e-10	0	3.68265e-10	0	3.81083e-10	1.06613e-09	2.19906e-09	0	0	1.7205e-09	6.93643e-10	0	5.3315e-11	6.44145e-10	0	4.61047e-10	0	0	0
52.1	1	1	0.999995	1	1	1	1	1	1	1	1	1	1	1	1	1	1	1	0.999998	1	0.999999	1	1	1	1	1	1	1	1	0.999995	1	1	0.999995	1	1	1	1	0.999993	1	1	1	1	1	0.999995	0.999995	0.999994	1	1	0.999997
52.2	1	1	0.999995	1	1	1	1	1	1	1	1	1	1	1	1	1	1	1	0.999998	1	0.999999	1	1	1	1	1	1	1	1	0.999995	1	1	0.999995	1	1	1	1	0.999993	1	1	1	1	1	0.999995	0.999995	0.999994	1	1	0.999997
52.3	1	1	0.999995	1	1	1	1	1	1	1	1	1	1	1	1	1	1	1	0.999998	1	0.999999	1	1	1	1	1	1	1	1	0.999995	1	1	0.999995	1	1	1	1	0.999993	1	1	1	1	1	0.999995	0.999995	0.999994	1	1	0.999997
5207.1	1	1	1	1	1	0.999995	1	0.999994	1	1	1	1	1	1	0.999999	1	1	1	1	0.999997	0.999999	0.999995	1	1	0.999998	1	1	1	1	1	0.999998	1	1	1	1	1	1	1	1	0.999995	1	1	0.999995	0.999995	1	1	1	1	1
5208.1	1	1	1	1	1	0.999995	1	0.999994	1	1	1	1	1	1	0.999999	1	1	1	1	0.999997	0.999999	0.999995	1	1	0.999998	1	1	1	1	1	0.999998	1	1	1	1	1	1	1	1	0.999995	1	1	0.999995	0.999995	1	1	1	1	1
5209.1	1	1	1	1	1	0.999995	1	0.999994	1	1	1	1	1	1	0.999999	1	1	1	1	0.999997	0.999999	0.999995	1	1	0.999998	1	1	1	1	1	0.999998	1	1	1	1	1	1	1	1	0.999995	1	1	0.999995	0.999995	1	1	1	1	1
521.1	0.269079	0.545242	0.913543	0.572496	0.358631	0.573387	0.343139	0.529827	0.467009	0.644911	0.521627	0.296698	0.40699	0.337051	0.350952	0.404463	0.383656	0.452678	0.278565	0.317442	0.334576	0.245185	0.310539	0.618981	0.429828	0.407802	0.414678	0.444526	0.373153	0.383506	0.337962	0.20282	0.468526	0.414855	0.495923	0.288248	0.449548	0.465506	0.519394	0.336254	0.302983	0.509416	0.36618	0.353153	0.416532	0.422581	0.467452	0.350977	0.430022
5210.1	1	1	1	1	1	0.999995	1	0.999994	1	1	1	1	1	1	0.999999	1	1	1	1	0.999997	0.999999	0.999995	1	1	0.999998	1	1	1	1	1	0.999998	1	1	1	1	1	1	1	1	0.999995	1	1	0.999995	0.999995	1	1	1	1	1
5211.1	0.563922	0	0	0	0	0	0	0	0	0	0.589668	1	0.82409	0.697297	0.0929506	0.856288	0.756576	0.720356	0.00664183	0.567714	0.209819	0.175055	0.0271593	0	0.612579	0.157666	0.430101	0.176296	0.426038	0.502966	0.614151	0.547446	0.219922	0.477625	0.215271	0	0	0	0	0.179119	0.162945	0.420412	0.480752	0.155753	0.0594446	0	0	0.167863	0
5211.2	0.563922	0	0	0	0	0	0	0	0	0	0.589668	1	0.82409	0.697297	0.0929506	0.856288	0.756576	0.720356	0.00664183	0.567714	0.209819	0.175055	0.0271593	0	0.612579	0.157666	0.430101	0.176296	0.426038	0.502966	0.614151	0.547446	0.219922	0.477625	0.215271	0	0	0	0	0.179119	0.162945	0.420412	0.480752	0.155753	0.0594446	0	0	0.167863	0
5213.1	0.563922	0	0	0	0	0	0	0	0	0	0.589668	1	0.82409	0.697297	0.0929506	0.856288	0.756576	0.720356	0.00664183	0.567714	0.209819	0.175055	0.0271593	0	0.612579	0.157666	0.430101	0.176296	0.426038	0.502966	0.614151	0.547446	0.219922	0.477625	0.215271	0	0	0	0	0.179119	0.162945	0.420412	0.480752	0.155753	0.0594446	0	0	0.167863	0
5214.1	0.563922	0	0	0	0	0	0	0	0	0	0.589668	1	0.82409	0.697297	0.0929506	0.856288	0.756576	0.720356	0.00664183	0.567714	0.209819	0.175055	0.0271593	0	0.612579	0.157666	0.430101	0.176296	0.426038	0.502966	0.614151	0.547446	0.219922	0.477625	0.215271	0	0	0	0	0.179119	0.162945	0.420412	0.480752	0.155753	0.0594446	0	0	0.167863	0
522.1	0.269079	0.545242	0.913543	0.572496	0.358631	0.573387	0.343139	0.529827	0.467009	0.644911	0.521627	0.296698	0.40699	0.337051	0.350952	0.404463	0.383656	0.452678	0.278565	0.317442	0.334576	0.245185	0.310539	0.618981	0.429828	0.407802	0.414678	0.444526	0.373153	0.383506	0.337962	0.20282	0.468526	0.414855	0.495923	0.288248	0.449548	0.465506	0.519394	0.336254	0.302983	0.509416	0.36618	0.353153	0.416532	0.422581	0.467452	0.350977	0.430022
522.2	0.269079	0.545242	0.913543	0.572496	0.358631	0.573387	0.343139	0.529827	0.467009	0.644911	0.521627	0.296698	0.40699	0.337051	0.350952	0.404463	0.383656	0.452678	0.278565	0.317442	0.334576	0.245185	0.310539	0.618981	0.429828	0.407802	0.414678	0.444526	0.373153	0.383506	0.337962	0.20282	0.468526	0.414855	0.495923	0.288248	0.449548	0.465506	0.519394	0.336254	0.302983	0.509416	0.36618	0.353153	0.416532	0.422581	0.467452	0.350977	0.430022
522.3	0.269079	0.545242	0.913543	0.572496	0.358631	0.573387	0.343139	0.529827	0.467009	0.644911	0.521627	0.296698	0.40699	0.337051	0.350952	0.404463	0.383656	0.452678	0.278565	0.317442	0.334576	0.245185	0.310539	0.618981	0.429828	0.407802	0.414678	0.444526	0.373153	0.383506	0.337962	0.20282	0.468526	0.414855	0.495923	0.288248	0.449548	0.465506	0.519394	0.336254	0.302983	0.509416	0.36618	0.353153	0.416532	0.422581	0.467452	0.350977	0.430022
522.4	0.269079	0.545242	0.913543	0.572496	0.358631	0.573387	0.343139	0.529827	0.467009	0.644911	0.521627	0.296698	0.40699	0.337051	0.350952	0.404463	0.383656	0.452678	0.278565	0.317442	0.334576	0.245185	0.310539	0.618981	0.429828	0.407802	0.414678	0.444526	0.373153	0.383506	0.337962	0.20282	0.468526	0.414855	0.495923	0.288248	0.449548	0.465506	0.519394	0.336254	0.302983	0.509416	0.36618	0.353153	0.416532	0.422581	0.467452	0.350977	0.430022
522.5	0.269079	0.545242	0.913543	0.572496	0.358631	0.573387	0.343139	0.529827	0.467009	0.644911	0.521627	0.296698	0.40699	0.337051	0.350952	0.404463	0.383656	0.452678	0.278565	0.317442	0.334576	0.245185	0.310539	0.618981	0.429828	0.407802	0.414678	0.444526	0.373153	0.383506	0.337962	0.20282	0.468526	0.414855	0.495923	0.288248	0.449548	0.465506	0.519394	0.336254	0.302983	0.509416	0.36618	0.353153	0.416532	0.422581	0.467452	0.350977	0.430022
5223.1	0.121427	0	0.0165243	0	0	0	0	0	0	0	0	0.00621992	0	0.222601	0	0	0.0716249	0.0332744	0	0	0.0447913	0	0	0.197116	0	0	0	0	0	0	0	0	0	0	0	0	0	0	0	0	0	0	0	0	0	0	0	0	0
5224.1	0.121427	0	0.0165243	0	0	0	0	0	0	0	0	0.00621992	0	0.222601	0	0	0.0716249	0.0332744	0	0	0.0447913	0	0	0.197116	0	0	0	0	0	0	0	0	0	0	0	0	0	0	0	0	0	0	0	0	0	0	0	0	0
5224.2	0.121427	0	0.0165243	0	0	0	0	0	0	0	0	0.00621992	0	0.222601	0	0	0.0716249	0.0332744	0	0	0.0447913	0	0	0.197116	0	0	0	0	0	0	0	0	0	0	0	0	0	0	0	0	0	0	0	0	0	0	0	0	0
5226.1	1	1	1	1	1	1	1	1	1	1	1	1	1	1	1	0.999999	1	0.999995	0.999998	1	0.999999	1	1	1	1	1	1	1	1	1	1	0.999999	1	1	1	1	1	1	1	1	0.999995	1	1	1	1	0.999994	1	1	1
523.1	0.999996	1	0.999995	1	1	1	1	1	1	1	1	1	1	1	1	1	1	0.999995	1	1	1	1	0.999999	1	1	1	1	1	1	1	1	0.999999	1	1	0.999994	1	1	1	0.999996	0.999995	1	1	1	0.999995	1	1	1	1	1
5230.1	0.112158	0	0	0	0.0998336	0	0	0	0	0	0.0296787	0.136846	0.0270237	0.106553	0.0872266	0	0.0957709	0.0904448	0	0.107791	0.172329	0	0.073411	0.00176623	0.0221612	0	0	0	0	0.127781	0	0.0371283	0	0.0736985	0	0	0	0	0	0.0503025	0	0.0390006	0.0393922	0	0	0.0105329	0	0.0389381	0
5232.1	0.112158	0	0	0	0.0998336	0	0	0	0	0	0.0296787	0.136846	0.0270237	0.106553	0.0872266	0	0.0957709	0.0904448	0	0.107791	0.172329	0	0.073411	0.00176623	0.0221612	0	0	0	0	0.127781	0	0.0371283	0	0.0736985	0	0	0	0	0	0.0503025	0	0.0390006	0.0393922	0	0	0.0105329	0	0.0389381	0
5236.1	0	0	0	0	0	0	0	0	0	0	0	0	0	0	0	0	0	0	0	0	0	0	0	0	0	0	0	0	0	0	0	0	0	0	0	0	0	0	0	0	0	0	0	0	0	0	0	0	0
5238.1	0.999996	1	1	1	1	0.999995	1	1	1	0.999995	1	1	1	1	1	1	0.999999	1	1	1	1	1	0.999999	1	1	1	1	1	1	1	1	0.999999	1	1	1	1	0.999996	1	1	1	1	0.999996	0.999995	0.999995	1	1	0.999995	1	1
5240.1	1	1	1	1	1	1	1	1	1	1	1	1	1	1	1	0.999999	1	1	1	1	1	1	1	1	1	1	1	1	1	1	1	1	1	1	1	0.999995	1	1	1	1	0.999995	1	1	0.999995	1	1	1	1	0.999997
5244.1	0.999996	0.999998	1	1	0.999995	0.999995	1	0.999994	1	1	0.999998	1	1	1	1	1	1	1	1	0.999997	1	1	1	1	1	1	1	1	1	0.999995	0.999998	0.999999	1	1	1	1	1	1	1	1	0.999995	1	1	0.999995	1	0.999994	0.999995	1	0.999997
5244.2	0.999996	0.999998	1	1	0.999995	0.999995	1	0.999994	1	1	0.999998	1	1	1	1	1	1	1	1	0.999997	1	1	1	1	1	1	1	1	1	0.999995	0.999998	0.999999	1	1	1	1	1	1	1	1	0.999995	1	1	0.999995	1	0.999994	0.999995	1	0.999997
5244.3	0.999996	0.999998	1	1	0.999995	0.999995	1	0.999994	1	1	0.999998	1	1	1	1	1	1	1	1	0.999997	1	1	1	1	1	1	1	1	1	0.999995	0.999998	0.999999	1	1	1	1	1	1	1	1	0.999995	1	1	0.999995	1	0.999994	0.999995	1	0.999997
525.1	0.999996	1	0.999995	1	1	1	1	1	1	1	1	1	1	1	1	1	1	0.999995	1	1	1	1	0.999999	1	1	1	1	1	1	1	1	0.999999	1	1	0.999994	1	1	1	0.999996	0.999995	1	1	1	0.999995	1	1	1	1	1
5250.1	1	0.823748	0.996958	0.789349	0.606269	0.884185	0.637798	0.759917	0.780966	0.900632	1	0.857712	0.955222	0.854393	0.970422	0.987642	0.964288	0.811992	0.739686	0.759179	0.683591	0.931298	0.691129	0.98962	0.700877	0.484011	0.476736	0.864438	0.482617	0.649205	0.325519	0.500948	0.535558	0.794758	1	0.456894	0.910482	0.789306	0.654201	0.465213	0.734039	0.837388	0.88075	0.818801	0.802828	0.932819	0.948255	0.491694	0.85007
5250.2	1	0.823748	0.996958	0.789349	0.606269	0.884185	0.637798	0.759917	0.780966	0.900632	1	0.857712	0.955222	0.854393	0.970422	0.987642	0.964288	0.811992	0.739686	0.759179	0.683591	0.931298	0.691129	0.98962	0.700877	0.484011	0.476736	0.864438	0.482617	0.649205	0.325519	0.500948	0.535558	0.794758	1	0.456894	0.910482	0.789306	0.654201	0.465213	0.734039	0.837388	0.88075	0.818801	0.802828	0.932819	0.948255	0.491694	0.85007
5250.3	1	0.823748	0.996958	0.789349	0.606269	0.884185	0.637798	0.759917	0.780966	0.900632	1	0.857712	0.955222	0.854393	0.970422	0.987642	0.964288	0.811992	0.739686	0.759179	0.683591	0.931298	0.691129	0.98962	0.700877	0.484011	0.476736	0.864438	0.482617	0.649205	0.325519	0.500948	0.535558	0.794758	1	0.456894	0.910482	0.789306	0.654201	0.465213	0.734039	0.837388	0.88075	0.818801	0.802828	0.932819	0.948255	0.491694	0.85007
5250.4	1	0.823748	0.996958	0.789349	0.606269	0.884185	0.637798	0.759917	0.780966	0.900632	1	0.857712	0.955222	0.854393	0.970422	0.987642	0.964288	0.811992	0.739686	0.759179	0.683591	0.931298	0.691129	0.98962	0.700877	0.484011	0.476736	0.864438	0.482617	0.649205	0.325519	0.500948	0.535558	0.794758	1	0.456894	0.910482	0.789306	0.654201	0.465213	0.734039	0.837388	0.88075	0.818801	0.802828	0.932819	0.948255	0.491694	0.85007
526.1	0.999996	1	0.999995	1	1	1	1	1	1	1	1	1	1	1	1	1	1	0.999995	1	1	1	1	0.999999	1	1	1	1	1	1	1	1	0.999999	1	1	0.999994	1	1	1	0.999996	0.999995	1	1	1	0.999995	1	1	1	1	1
5264.1	1	1	1	1	0.999995	1	1	0.999994	1	1	1	1	1	1	1	1	1	1	1	0.999997	0.999999	1	1	1	1	1	1	1	1	1	1	1	1	1	1	0.999995	1	1	0.999996	1	1	1	1	1	1	0.999994	1	0.999997	1
527.1	0.999996	1	0.999995	1	1	1	1	1	1	1	1	1	1	1	1	1	1	0.999995	1	1	1	1	0.999999	1	1	1	1	1	1	1	1	0.999999	1	1	0.999994	1	1	1	0.999996	0.999995	1	1	1	0.999995	1	1	1	1	1
5277.1	1	1	1	1	1	1	1	1	1	1	1	1	1	1	1	0.999999	1	1	1	1	1	1	1	1	1	1	1	1	1	1	1	1	1	1	1	0.999995	1	1	1	1	0.999995	1	1	0.999995	1	1	1	1	0.999997
5277.2	1	1	1	1	1	1	1	1	1	1	1	1	1	1	1	0.999999	1	1	1	1	1	1	1	1	1	1	1	1	1	1	1	1	1	1	1	0.999995	1	1	1	1	0.999995	1	1	0.999995	1	1	1	1	0.999997
5277.3	1	1	1	1	1	1	1	1	1	1	1	1	1	1	1	0.999999	1	1	1	1	1	1	1	1	1	1	1	1	1	1	1	1	1	1	1	0.999995	1	1	1	1	0.999995	1	1	0.999995	1	1	1	1	0.999997
5279.1	1	1	1	1	1	1	1	1	1	1	1	1	1	1	1	0.999999	1	1	1	1	1	1	1	1	1	1	1	1	1	1	1	1	1	1	1	0.999995	1	1	1	1	0.999995	1	1	0.999995	1	1	1	1	0.999997
5279.2	1	1	1	1	1	1	1	1	1	1	1	1	1	1	1	0.999999	1	1	1	1	1	1	1	1	1	1	1	1	1	1	1	1	1	1	1	0.999995	1	1	1	1	0.999995	1	1	0.999995	1	1	1	1	0.999997
528.1	0.999996	1	0.999995	1	1	1	1	1	1	1	1	1	1	1	1	1	1	0.999995	1	1	1	1	0.999999	1	1	1	1	1	1	1	1	0.999999	1	1	0.999994	1	1	1	0.999996	0.999995	1	1	1	0.999995	1	1	1	1	1
528.2	0.999996	1	0.999995	1	1	1	1	1	1	1	1	1	1	1	1	1	1	0.999995	1	1	1	1	0.999999	1	1	1	1	1	1	1	1	0.999999	1	1	0.999994	1	1	1	0.999996	0.999995	1	1	1	0.999995	1	1	1	1	1
5281.1	1	1	1	1	1	1	1	1	1	1	1	1	1	1	1	0.999999	1	1	1	1	1	1	1	1	1	1	1	1	1	1	1	1	1	1	1	0.999995	1	1	1	1	0.999995	1	1	0.999995	1	1	1	1	0.999997
5281.2	1	1	1	1	1	1	1	1	1	1	1	1	1	1	1	0.999999	1	1	1	1	1	1	1	1	1	1	1	1	1	1	1	1	1	1	1	0.999995	1	1	1	1	0.999995	1	1	0.999995	1	1	1	1	0.999997
5283.1	1	1	1	1	1	1	1	1	1	1	1	1	1	1	1	0.999999	1	1	1	1	1	1	1	1	1	1	1	1	1	1	1	1	1	1	1	0.999995	1	1	1	1	0.999995	1	1	0.999995	1	1	1	1	0.999997
5286.1	1	0.999998	1	1	1	1	1	1	1	1	1	1	1	1	1	0.999999	1	0.999995	1	1	1	1	1	1	1	1	1	1	1	0.999999	1	1	1	0.999995	1	0.999997	1	0.999993	1	1	1	1	1	1	1	1	1	1	1
5287.1	1	0.999998	1	1	1	1	1	1	1	1	1	1	1	1	1	0.999999	1	0.999995	1	1	1	1	1	1	1	1	1	1	1	0.999999	1	1	1	0.999995	1	0.999997	1	0.999993	1	1	1	1	1	1	1	1	1	1	1
5288.1	1	0.999998	1	1	1	1	1	1	1	1	1	1	1	1	1	0.999999	1	0.999995	1	1	1	1	1	1	1	1	1	1	1	0.999999	1	1	1	0.999995	1	0.999997	1	0.999993	1	1	1	1	1	1	1	1	1	1	1
5289.1	1	1	1	1	0.999995	1	1	0.999994	1	1	1	1	1	1	1	1	1	1	0.999998	1	1	1	0.999999	1	1	0.999999	1	1	1	1	0.999998	1	1	1	1	1	1	1	1	1	1	0.999996	1	1	1	1	0.999995	1	1
529.1	0.999996	1	0.999995	1	1	1	1	1	1	1	1	1	1	1	1	1	1	0.999995	1	1	1	1	0.999999	1	1	1	1	1	1	1	1	0.999999	1	1	0.999994	1	1	1	0.999996	0.999995	1	1	1	0.999995	1	1	1	1	1
5290.1	1	1	1	1	0.999995	0.999995	1	1	1	1	1	1	1	1	1	1	1	0.999995	1	1	1	1	1	1	1	1	1	1	1	1	1	1	1	1	1	1	1	1	1	1	1	1	1	0.999995	1	1	0.999995	1	1
5291.1	1	1	1	1	0.999995	0.999995	1	1	1	1	1	1	1	1	1	1	1	0.999995	1	1	1	1	1	1	1	1	1	1	1	1	1	1	1	1	1	1	1	1	1	1	1	1	1	0.999995	1	1	0.999995	1	1
5293.1	1	1	1	1	0.999995	0.999995	1	1	1	1	1	1	1	1	1	1	1	0.999995	1	1	1	1	1	1	1	1	1	1	1	1	1	1	1	1	1	1	1	1	1	1	1	1	1	0.999995	1	1	0.999995	1	1
5294.1	1	1	1	1	0.999995	0.999995	1	1	1	1	1	1	1	1	1	1	1	0.999995	1	1	1	1	1	1	1	1	1	1	1	1	1	1	1	1	1	1	1	1	1	1	1	1	1	0.999995	1	1	0.999995	1	1
5295.1	1	1	1	1	0.999995	0.999995	1	1	1	1	1	1	1	1	1	1	1	0.999995	1	1	1	1	1	1	1	1	1	1	1	1	1	1	1	1	1	1	1	1	1	1	1	1	1	0.999995	1	1	0.999995	1	1
5295.2	1	1	1	1	0.999995	0.999995	1	1	1	1	1	1	1	1	1	1	1	0.999995	1	1	1	1	1	1	1	1	1	1	1	1	1	1	1	1	1	1	1	1	1	1	1	1	1	0.999995	1	1	0.999995	1	1
5295.3	1	1	1	1	0.999995	0.999995	1	1	1	1	1	1	1	1	1	1	1	0.999995	1	1	1	1	1	1	1	1	1	1	1	1	1	1	1	1	1	1	1	1	1	1	1	1	1	0.999995	1	1	0.999995	1	1
5296.1	1	1	1	1	0.999995	0.999995	1	1	1	1	1	1	1	1	1	1	1	0.999995	1	1	1	1	1	1	1	1	1	1	1	1	1	1	1	1	1	1	1	1	1	1	1	1	1	0.999995	1	1	0.999995	1	1
5297.1	1	1	1	1	1	0.999995	1	0.999994	1	1	0.999998	0.999998	1	1	1	1	1	1	1	1	1	0.999995	1	1	1	1	1	1	1	1	1	1	1	1	1	1	1	1	1	1	0.999995	1	1	1	1	1	1	1	1
5298.1	1	1	1	1	1	0.999995	1	0.999994	1	1	0.999998	0.999998	1	1	1	1	1	1	1	1	1	0.999995	1	1	1	1	1	1	1	1	1	1	1	1	1	1	1	1	1	1	0.999995	1	1	1	1	1	1	1	1
53.1	1	1	1	1	1	1	1	1	1	1	1	1	1	1	1	0.999999	1	1	1	1	1	1	1	1	1	1	1	1	1	1	1	1	1	1	1	0.999995	1	1	1	1	0.999995	1	1	0.999995	1	1	1	1	0.999997
5305.1	1	1	1	1	0.999995	1	1	1	1	1	1	1	1	1	1	1	0.999999	1	1	0.999997	1	1	1	1	1	1	1	0.999993	1	1	1	1	1	1	0.999994	0.999995	0.999998	1	1	1	1	1	1	0.999995	1	1	1	0.999997	1
5313.1	0.381914	0	0.316917	0	0.0780755	0.255063	0	0	0.0674551	0	0.131342	0.245882	0.164537	0.430623	0.153344	0.131121	0.248409	0.20009	0	0.247963	0.223874	0.0293096	0.0706796	0.42114	0.221661	0	0	0	0	0.0792699	0	0.119893	0	0.0194757	0.287376	0	0	0	0.15229	0.235605	0.204032	0.113194	0.159458	0	0.234053	0.0982985	0	0.246374	0
5313.2	0.381914	0	0.316917	0	0.0780755	0.255063	0	0	0.0674551	0	0.131342	0.245882	0.164537	0.430623	0.153344	0.131121	0.248409	0.20009	0	0.247963	0.223874	0.0293096	0.0706796	0.42114	0.221661	0	0	0	0	0.0792699	0	0.119893	0	0.0194757	0.287376	0	0	0	0.15229	0.235605	0.204032	0.113194	0.159458	0	0.234053	0.0982985	0	0.246374	0
5315.1	0.381914	0	0.316917	0	0.0780755	0.255063	0	0	0.0674551	0	0.131342	0.245882	0.164537	0.430623	0.153344	0.131121	0.248409	0.20009	0	0.247963	0.223874	0.0293096	0.0706796	0.42114	0.221661	0	0	0	0	0.0792699	0	0.119893	0	0.0194757	0.287376	0	0	0	0.15229	0.235605	0.204032	0.113194	0.159458	0	0.234053	0.0982985	0	0.246374	0
5315.2	0.381914	0	0.316917	0	0.0780755	0.255063	0	0	0.0674551	0	0.131342	0.245882	0.164537	0.430623	0.153344	0.131121	0.248409	0.20009	0	0.247963	0.223874	0.0293096	0.0706796	0.42114	0.221661	0	0	0	0	0.0792699	0	0.119893	0	0.0194757	0.287376	0	0	0	0.15229	0.235605	0.204032	0.113194	0.159458	0	0.234053	0.0982985	0	0.246374	0
5315.3	0.381914	0	0.316917	0	0.0780755	0.255063	0	0	0.0674551	0	0.131342	0.245882	0.164537	0.430623	0.153344	0.131121	0.248409	0.20009	0	0.247963	0.223874	0.0293096	0.0706796	0.42114	0.221661	0	0	0	0	0.0792699	0	0.119893	0	0.0194757	0.287376	0	0	0	0.15229	0.235605	0.204032	0.113194	0.159458	0	0.234053	0.0982985	0	0.246374	0
5319.1	1	1	1	1	1	1	0.999995	1	0.999999	1	1	1	0.999997	1	1	1	1	1	1	1	1	1	1	1	0.999998	1	1	1	1	0.999995	1	1	1	1	1	1	1	0.999993	1	1	1	1	0.999995	1	1	1	0.999995	1	0.999997
5320.1	1	1	1	1	0.999995	1	0.999995	1	1	1	0.999998	1	1	1	1	1	1	0.999995	1	1	1	1	0.999999	1	0.999998	0.999999	1	1	1	1	1	0.999999	1	0.999995	0.999994	1	1	1	1	1	1	1	1	0.999995	1	1	1	1	1
5321.1	0.999996	0.999998	0.999995	1	1	1	1	1	1	1	1	1	1	1	1	1	1	1	1	1	0.999999	1	0.999999	1	1	0.999999	1	1	1	1	1	1	0.999995	1	1	1	1	1	1	1	1	0.999996	1	1	1	0.999994	1	0.999997	0.999997
5322.1	1	1	1	1	1	1	0.999995	1	0.999999	1	1	1	0.999997	1	1	1	1	1	1	1	1	1	1	1	0.999998	1	1	1	1	0.999995	1	1	1	1	1	1	1	0.999993	1	1	1	1	0.999995	1	1	1	0.999995	1	0.999997
533.1	0.999996	1	0.999995	1	1	1	1	1	1	1	1	1	1	1	1	1	1	0.999995	1	1	1	1	0.999999	1	1	1	1	1	1	1	1	0.999999	1	1	0.999994	1	1	1	0.999996	0.999995	1	1	1	0.999995	1	1	1	1	1
5330.1	1	0.999998	1	1	0.999995	1	1	1	0.999999	1	0.999998	1	1	1	1	1	1	0.999995	1	0.999997	1	1	1	1	0.999998	1	1	0.999993	1	1	1	1	1	1	1	1	1	0.999993	1	0.999995	0.999995	0.999996	0.999995	0.999995	1	1	1	1	1
5331.1	1	0.999998	1	1	0.999995	1	1	1	0.999999	1	0.999998	1	1	1	1	1	1	0.999995	1	0.999997	1	1	1	1	0.999998	1	1	0.999993	1	1	1	1	1	1	1	1	1	0.999993	1	0.999995	0.999995	0.999996	0.999995	0.999995	1	1	1	1	1
5332.1	1	0.999998	1	1	0.999995	1	1	1	0.999999	1	0.999998	1	1	1	1	1	1	0.999995	1	0.999997	1	1	1	1	0.999998	1	1	0.999993	1	1	1	1	1	1	1	1	1	0.999993	1	0.999995	0.999995	0.999996	0.999995	0.999995	1	1	1	1	1
5332.2	1	0.999998	1	1	0.999995	1	1	1	0.999999	1	0.999998	1	1	1	1	1	1	0.999995	1	0.999997	1	1	1	1	0.999998	1	1	0.999993	1	1	1	1	1	1	1	1	1	0.999993	1	0.999995	0.999995	0.999996	0.999995	0.999995	1	1	1	1	1
5333.1	1	0.999998	1	1	0.999995	1	1	1	0.999999	1	0.999998	1	1	1	1	1	1	0.999995	1	0.999997	1	1	1	1	0.999998	1	1	0.999993	1	1	1	1	1	1	1	1	1	0.999993	1	0.999995	0.999995	0.999996	0.999995	0.999995	1	1	1	1	1
5334.1	1	0.999998	1	1	0.999995	1	1	1	0.999999	1	0.999998	1	1	1	1	1	1	0.999995	1	0.999997	1	1	1	1	0.999998	1	1	0.999993	1	1	1	1	1	1	1	1	1	0.999993	1	0.999995	0.999995	0.999996	0.999995	0.999995	1	1	1	1	1
53343.1	1	1	1	1	1	1	1	1	1	1	1	1	1	1	1	0.999999	1	1	1	1	1	1	1	1	1	1	1	1	1	1	1	1	1	1	1	0.999995	1	1	1	1	0.999995	1	1	0.999995	1	1	1	1	0.999997
53343.2	1	1	1	1	1	1	1	1	1	1	1	1	1	1	1	0.999999	1	1	1	1	1	1	1	1	1	1	1	1	1	1	1	1	1	1	1	0.999995	1	1	1	1	0.999995	1	1	0.999995	1	1	1	1	0.999997
53343.3	1	1	1	1	1	1	1	1	1	1	1	1	1	1	1	0.999999	1	1	1	1	1	1	1	1	1	1	1	1	1	1	1	1	1	1	1	0.999995	1	1	1	1	0.999995	1	1	0.999995	1	1	1	1	0.999997
5335.1	1	0.999998	1	1	0.999995	1	1	1	0.999999	1	0.999998	1	1	1	1	1	1	0.999995	1	0.999997	1	1	1	1	0.999998	1	1	0.999993	1	1	1	1	1	1	1	1	1	0.999993	1	0.999995	0.999995	0.999996	0.999995	0.999995	1	1	1	1	1
5335.2	1	0.999998	1	1	0.999995	1	1	1	0.999999	1	0.999998	1	1	1	1	1	1	0.999995	1	0.999997	1	1	1	1	0.999998	1	1	0.999993	1	1	1	1	1	1	1	1	1	0.999993	1	0.999995	0.999995	0.999996	0.999995	0.999995	1	1	1	1	1
53354.1	1	1	0.999995	1	0.999995	0.999995	1	1	1	1	1	1	1	0.999998	1	1	1	1	1	0.999997	1	1	1	1	1	1	1	1	1	1	1	1	1	1	1	1	1	1	1	1	1	1	1	0.999995	1	1	1	1	1
53354.2	1	1	0.999995	1	0.999995	0.999995	1	1	1	1	1	1	1	0.999998	1	1	1	1	1	0.999997	1	1	1	1	1	1	1	1	1	1	1	1	1	1	1	1	1	1	1	1	1	1	1	0.999995	1	1	1	1	1
53354.3	1	1	0.999995	1	0.999995	0.999995	1	1	1	1	1	1	1	0.999998	1	1	1	1	1	0.999997	1	1	1	1	1	1	1	1	1	1	1	1	1	1	1	1	1	1	1	1	1	1	1	0.999995	1	1	1	1	1
5336.1	1	0.999998	1	1	0.999995	1	1	1	0.999999	1	0.999998	1	1	1	1	1	1	0.999995	1	0.999997	1	1	1	1	0.999998	1	1	0.999993	1	1	1	1	1	1	1	1	1	0.999993	1	0.999995	0.999995	0.999996	0.999995	0.999995	1	1	1	1	1
5337.1	1	1	1	1	0.999995	1	1	1	0.999999	1	1	1	1	1	1	0.999999	1	1	1	1	0.999999	1	0.999999	1	0.999998	1	1	1	1	1	0.999998	1	1	1	1	1	1	1	1	0.999995	1	1	0.999998	0.999995	1	1	0.999995	0.999997	0.999997
5338.1	1	1	1	1	1	1	0.999995	1	1	1	1	1	1	1	1	1	1	1	1	1	1	1	1	1	1	1	1	1	1	1	1	1	1	0.999996	1	1	1	1	1	1	1	0.999996	1	0.999995	1	1	0.999995	0.999997	1
534.1	0.999996	1	0.999995	1	1	1	1	1	1	1	1	1	1	1	1	1	1	0.999995	1	1	1	1	0.999999	1	1	1	1	1	1	1	1	0.999999	1	1	0.999994	1	1	1	0.999996	0.999995	1	1	1	0.999995	1	1	1	1	1
534.2	0.999996	1	0.999995	1	1	1	1	1	1	1	1	1	1	1	1	1	1	0.999995	1	1	1	1	0.999999	1	1	1	1	1	1	1	1	0.999999	1	1	0.999994	1	1	1	0.999996	0.999995	1	1	1	0.999995	1	1	1	1	1
535.1	0.999996	1	0.999995	1	1	1	1	1	1	1	1	1	1	1	1	1	1	0.999995	1	1	1	1	0.999999	1	1	1	1	1	1	1	1	0.999999	1	1	0.999994	1	1	1	0.999996	0.999995	1	1	1	0.999995	1	1	1	1	1
5351.1	1	1	1	1	1	1	1	1	1	1	1	1	1	1	1	0.999999	1	1	1	1	1	1	1	1	1	1	1	1	1	1	1	1	1	1	1	0.999995	1	1	1	1	0.999995	1	1	0.999995	1	1	1	1	0.999997
5352.1	1	1	1	1	1	1	1	1	1	1	1	1	1	1	1	0.999999	1	1	1	1	1	1	1	1	1	1	1	1	1	1	1	1	1	1	1	0.999995	1	1	1	1	0.999995	1	1	0.999995	1	1	1	1	0.999997
5352.2	1	1	1	1	1	1	1	1	1	1	1	1	1	1	1	0.999999	1	1	1	1	1	1	1	1	1	1	1	1	1	1	1	1	1	1	1	0.999995	1	1	1	1	0.999995	1	1	0.999995	1	1	1	1	0.999997
53630.1	1	1	1	1	1	1	1	1	1	1	1	1	0.999997	1	1	1	1	1	1	1	1	0.999995	0.999999	1	1	1	1	1	1	1	1	0.999999	1	1	0.999994	1	1	1	0.999996	0.999995	1	1	1	1	1	1	0.999995	0.999997	1
5372.1	1	1	1	1	1	1	1	1	1	1	1	1	1	1	1	0.999999	1	1	1	1	1	1	1	1	1	1	1	1	1	1	1	1	1	1	1	0.999995	1	1	1	1	0.999995	1	1	0.999995	1	1	1	1	0.999997
5373.1	1	1	1	1	1	1	1	1	1	1	1	1	1	1	1	0.999999	1	1	1	1	1	1	1	1	1	1	1	1	1	1	1	1	1	1	1	0.999995	1	1	1	1	0.999995	1	1	0.999995	1	1	1	1	0.999997
53905.1	1	1	1	1	0.999995	1	1	1	1	1	0.999998	1	1	1	1	0.999999	1	0.999995	0.999998	1	1	1	1	1	1	0.999999	1	0.999993	1	1	1	1	1	1	1	1	1	1	1	1	1	1	0.999995	1	1	0.999994	0.999995	1	1
53905.2	1	1	1	1	0.999995	1	1	1	1	1	0.999998	1	1	1	1	0.999999	1	0.999995	0.999998	1	1	1	1	1	1	0.999999	1	0.999993	1	1	1	1	1	1	1	1	1	1	1	1	1	1	0.999995	1	1	0.999994	0.999995	1	1
53919.1	1	1	1	1	1	0.999995	0.999995	1	1	1	1	1	1	1	1	1	1	1	1	1	1	0.999995	1	1	1	1	1	1	1	1	1	1	1	1	1	1	1	1	1	1	1	1	1	0.999995	1	1	1	1	1
53947.1	1	1	1	1	1	1	1	1	1	1	1	1	1	1	1	0.999999	1	1	1	1	1	1	1	1	1	1	1	1	1	1	1	1	1	1	1	0.999995	1	1	1	1	0.999995	1	1	0.999995	1	1	1	1	0.999997
5406.1	1	1	1	1	1	1	1	1	1	1	1	1	1	1	1	0.999999	1	1	1	1	1	1	1	1	1	1	1	1	1	1	1	1	1	1	1	0.999995	1	1	1	1	0.999995	1	1	0.999995	1	1	1	1	0.999997
5407.1	1	1	1	1	1	1	1	1	1	1	1	1	1	1	1	0.999999	1	1	1	1	1	1	1	1	1	1	1	1	1	1	1	1	1	1	1	0.999995	1	1	1	1	0.999995	1	1	0.999995	1	1	1	1	0.999997
5408.1	1	1	1	1	1	1	1	1	1	1	1	1	1	1	1	0.999999	1	1	1	1	1	1	1	1	1	1	1	1	1	1	1	1	1	1	1	0.999995	1	1	1	1	0.999995	1	1	0.999995	1	1	1	1	0.999997
5409.1	1	1	1	1	1	1	1	0.999994	1	1	1	0.999998	1	1	1	1	1	1	1	0.999997	1	1	1	1	1	1	1	1	1	1	1	1	1	1	1	1	1	1	1	1	1	1	1	1	1	1	1	1	1
54187.1	1	1	1	1	1	1	1	1	1	1	0.999998	1	1	1	1	1	0.999994	0.999995	1	1	1	1	1	1	0.999998	1	1	1	1	1	1	1	1	1	1	1	1	0.999993	0.999996	0.999995	1	1	1	0.999995	1	1	1	0.999997	1
54344.1	1	1	1	1	1	1	1	1	1	1	1	1	1	1	1	0.999999	1	1	1	1	1	1	1	1	1	1	1	1	1	1	1	1	1	1	1	0.999995	1	1	1	1	0.999995	1	1	0.999995	1	1	1	1	0.999997
54344.2	1	1	1	1	1	1	1	1	1	1	1	1	1	1	1	0.999999	1	1	1	1	1	1	1	1	1	1	1	1	1	1	1	1	1	1	1	0.999995	1	1	1	1	0.999995	1	1	0.999995	1	1	1	1	0.999997
54363.1	1	1	1	1	1	1	1	1	1	1	1	1	1	1	1	1	1	0.999995	1	1	1	0.999995	1	1	1	1	1	1	1	1	1	1	1	0.999995	1	1	1	0.999997	1	1	1	1	1	1	1	1	1	1	1
54407.1	1	1	0.999995	1	1	1	1	1	1	0.999995	1	0.999998	1	1	0.999999	1	1	1	1	1	1	1	1	1	1	1	0.999997	0.999993	1	1	1	1	1	1	0.999994	1	1	1	1	1	1	1	1	1	0.999995	0.999994	1	1	1
54480.1	1	1	1	1	1	1	1	1	1	1	1	1	1	1	1	0.999999	1	1	1	1	1	1	1	1	1	1	1	1	1	1	1	1	1	1	1	0.999995	1	1	1	1	0.999995	1	1	0.999995	1	1	1	1	0.999997
54490.1	1	1	1	1	1	1	0.999995	1	1	1	1	1	0.999997	1	1	0.999999	0.999999	1	0.999998	1	1	1	1	1	1	1	0.999997	1	1	1	0.999998	0.999999	1	0.999995	1	1	1	1	1	1	0.999995	1	1	1	1	1	1	1	1
54511.1	1	1	1	1	1	1	1	1	1	1	1	1	1	1	1	1	1	1	1	1	0.999999	1	1	1	1	1	1	1	1	0.999994	1	0.999999	1	1	1	1	0.999998	1	1	1	1	1	1	0.999995	1	1	1	1	1
54575.1	1	1	1	1	1	1	1	1	1	1	1	1	0.999997	1	1	1	1	1	0.999998	1	1	1	0.999999	1	1	1	1	1	1	0.999995	1	1	1	1	1	1	0.999998	1	1	1	1	0.999996	1	1	1	1	1	1	1
54576.1	1	1	1	1	0.999995	1	1	1	1	0.999995	1	1	1	1	1	1	1	0.999995	1	1	1	1	1	1	0.999998	1	1	0.999993	1	1	0.999998	1	1	0.999995	0.999994	1	1	1	1	0.999995	1	1	1	1	1	1	1	1	1
5464.1	1	1	1	1	1	1	1	1	1	1	1	1	1	1	1	1	0.999999	1	0.999998	1	1	1	1	1	1	1	1	1	1	1	1	0.999999	1	0.999995	1	1	1	1	1	0.999995	1	1	1	1	1	1	1	0.999997	0.999997
54675.1	1	1	1	1	1	1	1	1	1	1	1	1	1	1	1	0.999999	1	1	1	1	1	1	1	1	1	1	1	1	1	1	1	1	1	1	1	0.999995	1	1	1	1	0.999995	1	1	0.999995	1	1	1	1	0.999997
54677.1	0.999996	1	1	1	1	1	1	1	1	1	1	1	1	1	0.999999	1	1	1	1	1	1	1	1	1	1	1	1	1	1	1	1	1	1	0.999995	1	1	0.999998	0.999993	1	1	1	1	0.999995	0.999995	0.999995	1	1	1	1
54682.1	1	1	1	1	1	1	1	1	1	1	1	1	1	1	1	0.999999	1	1	1	1	1	1	1	1	1	1	1	1	1	1	1	1	1	1	1	0.999995	1	1	1	1	0.999995	1	1	0.999995	1	1	1	1	0.999997
5471.1	3.57466e-11	0	1.94295e-10	0	0	1.83825e-09	5.51571e-09	1.79956e-09	3.61991e-10	0	1.5096e-09	0	0	6.31772e-10	0	9.09882e-10	0	2.06874e-09	0	0	0	1.89557e-10	0	8.10315e-10	8.8592e-09	0	1.03692e-10	0	2.52386e-09	0	1.27037e-10	0	3.68265e-10	0	3.81083e-10	1.06613e-09	2.19906e-09	0	0	1.7205e-09	6.93643e-10	0	5.3315e-11	6.44145e-10	0	4.61047e-10	0	0	0
5476.1	0.999996	1	1	1	0.999995	1	0.999995	1	0.999999	1	0.999998	0.999998	1	1	1	1	1	1	1	1	1	1	1	1	1	1	1	0.999993	1	1	1	0.999999	0.999997	1	1	0.999995	0.999998	1	1	1	1	1	1	0.999995	1	1	1	1	1
54872.1	1	1	1	1	1	1	1	1	1	1	1	1	1	1	1	0.999999	1	1	1	1	1	1	1	1	1	1	1	1	1	1	1	1	1	1	1	0.999995	1	1	1	1	0.999995	1	1	0.999995	1	1	1	1	0.999997
549.1	0.843585	0.85818	0.855028	0.846495	0.898396	0.86977	0.865972	0.807644	0.867728	0.792758	0.872531	0.846452	0.874123	0.842902	0.840731	0.828434	0.878793	0.897724	0.866444	0.84306	0.909138	0.825201	0.87815	0.869717	0.871866	0.841586	0.862603	0.842994	0.864459	0.900533	0.871666	0.83476	0.883218	0.896409	0.869266	0.870414	0.855746	0.850899	0.867121	0.83643	0.827416	0.874047	0.835067	0.865302	0.869099	0.870903	0.807216	0.850854	0.778384
54965.1	1	1	1	1	1	1	1	1	1	1	1	1	1	1	1	0.999999	1	1	1	1	1	1	1	1	1	1	1	1	1	1	1	1	1	1	1	0.999995	1	1	1	1	0.999995	1	1	0.999995	1	1	1	1	0.999997
5498.1	1	0.999998	1	1	1	1	1	1	1	1	1	1	1	1	1	1	1	0.999995	1	1	1	1	1	1	1	0.999999	1	1	1	1	1	0.999999	0.999997	1	1	1	1	1	1	1	1	1	1	0.999995	1	1	1	0.999997	1
54981.1	1	1	1	1	1	0.999995	1	1	1	0.999995	1	1	1	0.999998	0.999999	1	1	1	1	0.999997	0.999999	1	1	1	0.999998	1	1	1	1	1	1	1	1	1	0.999994	0.999995	1	1	0.999996	1	1	1	1	1	1	1	1	1	1
55089.1	1	1	1	1	1	0.999995	1	1	1	1	1	1	1	1	1	1	1	1	1	1	0.999999	1	1	1	1	1	1	1	1	1	1	1	1	1	0.999994	1	1	1	1	0.999995	1	1	0.999995	1	0.999995	1	0.999995	1	1
55163.1	1	1	1	1	1	1	1	1	1	1	1	1	1	1	0.999999	1	0.999999	1	1	1	1	1	1	1	1	1	1	1	1	0.999995	1	1	0.999995	1	0.999994	1	1	0.999993	1	1	1	1	1	0.999995	1	1	1	1	1
55191.1	1	0.999998	0.999995	1	1	1	1	0.999994	1	1	1	1	1	1	1	1	1	0.999995	0.999998	1	1	1	1	1	1	0.999999	1	1	1	0.999995	1	1	1	0.999995	0.999994	1	1	1	0.999996	1	1	1	0.999995	0.999995	1	1	1	1	0.999997
55217.1	1	1	1	1	1	1	1	1	1	1	1	1	1	1	1	0.999999	1	1	1	1	1	1	1	1	1	1	1	1	1	1	1	1	1	1	1	0.999995	1	1	1	1	0.999995	1	1	0.999995	1	1	1	1	0.999997
55224.1	1	1	1	1	1	1	1	1	1	1	1	1	1	0.999998	1	1	1	1	1	0.999997	1	1	1	1	1	1	1	1	1	1	1	1	0.999995	1	1	1	1	0.999993	1	1	1	1	1	0.999995	1	0.999994	0.999995	1	1
55229.1	1	1	0.999995	1	0.999995	0.999995	1	1	1	1	1	1	1	0.999998	1	1	1	1	1	0.999997	1	1	1	1	1	1	1	1	1	1	1	1	1	1	1	1	1	1	1	1	1	1	1	0.999995	1	1	1	1	1
55268.1	1	1	1	1	1	1	1	1	1	1	1	1	1	1	1	0.999999	1	1	1	1	1	1	1	1	1	1	1	1	1	1	1	1	1	1	1	0.999995	1	1	1	1	0.999995	1	1	0.999995	1	1	1	1	0.999997
55276.1	0	0	0	0	0	0	0	0	0	0	0	0	0	0	0	0	0	0	0	0	0	0	0	0	0	0	0	0	0	0	0	0	0	0	0	0	0	0	0	0	0	0	0	0	0	0	0	0	0
55293.1	1	1	1	1	0.692437	1	1	1	1	1	1	1	1	1	0.999999	1	1	0.710587	1	1	0.676371	1	1	1	1	1	1	1	1	0.424573	1	1	0.440587	0.467707	1	1	1	1	1	1	1	0.999996	1	0.999995	1	1	1	0.999997	0.797729
55301.1	1	1	1	1	1	1	1	1	1	1	1	1	1	1	1	0.999999	1	1	1	1	1	1	1	1	1	1	1	1	1	1	1	1	1	1	1	0.999995	1	1	1	1	0.999995	1	1	0.999995	1	1	1	1	0.999997
55312.1	1	1	0.99999	1	1	1	1	1	1	1	1	1	1	1	1	1	0.999999	1	0.999998	1	1	1	0.999999	1	1	0.999999	0.999997	1	1	1	1	1	0.999995	0.999997	1	1	1	1	1	1	1	1	1	0.999995	1	1	0.999995	1	1
55315.1	1	1	1	1	1	1	1	1	1	1	1	1	1	1	1	0.999999	1	1	1	1	1	1	1	1	1	1	1	1	1	1	1	1	1	1	1	0.999995	1	1	1	1	0.999995	1	1	0.999995	1	1	1	1	0.999997
55326.1	0	0	0	0	0	0	0	0	0	0	0	0	0	0	0	0	0	0	0	0	0	0	0	0	0	0	0	0	0	0	0	0	0	0	0	0	0	0	0	0	0	0	0	0	0	0	0	0	0
55343.1	1	1	1	1	1	1	1	1	1	1	1	1	1	1	1	0.999999	1	1	1	1	1	1	1	1	1	1	1	1	1	1	1	1	1	1	1	0.999995	1	1	1	1	0.999995	1	1	0.999995	1	1	1	1	0.999997
55349.1	1	1	1	1	1	1	0.999995	1	1	1	0.999998	1	1	0.999998	1	1	1	1	1	1	1	1	1	1	1	1	0.999997	0.999993	1	1	1	1	1	1	1	1	1	1	1	1	1	1	1	1	1	0.999994	1	1	1
55350.1	1	1	1	0.999997	0.999995	1	1	1	1	1	1	0.999998	1	1	1	1	1	1	1	1	1	1	1	1	1	1	1	1	1	0.999995	1	1	1	1	1	1	1	1	1	0.999995	1	0.999996	0.999995	0.999995	1	0.999994	1	0.999997	1
55350.2	1	1	1	0.999997	0.999995	1	1	1	1	1	1	0.999998	1	1	1	1	1	1	1	1	1	1	1	1	1	1	1	1	1	0.999995	1	1	1	1	1	1	1	1	1	0.999995	1	0.999996	0.999995	0.999995	1	0.999994	1	0.999997	1
55350.3	1	1	1	0.999997	0.999995	1	1	1	1	1	1	0.999998	1	1	1	1	1	1	1	1	1	1	1	1	1	1	1	1	1	0.999995	1	1	1	1	1	1	1	1	1	0.999995	1	0.999996	0.999995	0.999995	1	0.999994	1	0.999997	1
55361.1	1	1	1	1	1	0.999995	1	0.999994	1	1	0.999998	0.999998	1	1	1	1	1	1	1	1	1	0.999995	1	1	1	1	1	1	1	1	1	1	1	1	1	1	1	1	1	1	0.999995	1	1	1	1	1	1	1	1
55454.1	1	1	1	1	1	1	1	1	1	1	1	1	1	1	1	0.999999	1	1	1	1	1	1	1	1	1	1	1	1	1	1	1	1	1	1	1	0.999995	1	1	1	1	0.999995	1	1	0.999995	1	1	1	1	0.999997
55500.1	1	1	1	1	1	1	1	1	1	1	1	1	1	0.999998	1	1	1	1	1	0.999997	1	1	1	1	1	1	1	1	1	1	1	1	0.999995	1	1	1	1	0.999993	1	1	1	1	1	0.999995	1	0.999994	0.999995	1	1
55501.1	1	1	1	1	1	1	1	1	1	1	1	1	1	1	1	0.999999	1	1	1	1	1	1	1	1	1	1	1	1	1	1	1	1	1	1	1	0.999995	1	1	1	1	0.999995	1	1	0.999995	1	1	1	1	0.999997
55512.1	0.999996	1	1	1	1	1	1	1	1	1	1	0.999998	1	0.999998	1	0.999999	1	1	1	1	1	1	1	1	1	1	0.999997	1	1	1	0.999998	0.999999	1	1	1	1	1	1	1	1	0.999995	1	1	1	1	1	1	1	0.999997
55512.2	0.999996	1	1	1	1	1	1	1	1	1	1	0.999998	1	0.999998	1	0.999999	1	1	1	1	1	1	1	1	1	1	0.999997	1	1	1	0.999998	0.999999	1	1	1	1	1	1	1	1	0.999995	1	1	1	1	1	1	1	0.999997
55568.1	1	1	1	1	1	1	1	1	1	1	1	1	1	1	1	0.999999	1	1	1	1	1	1	1	1	1	1	1	1	1	1	1	1	1	1	1	0.999995	1	1	1	1	0.999995	1	1	0.999995	1	1	1	1	0.999997
55568.2	1	1	1	1	1	1	1	1	1	1	1	1	1	1	1	0.999999	1	1	1	1	1	1	1	1	1	1	1	1	1	1	1	1	1	1	1	0.999995	1	1	1	1	0.999995	1	1	0.999995	1	1	1	1	0.999997
55577.1	1	1	1	1	1	1	1	1	0.999999	1	1	1	1	1	1	1	0.999999	0.999995	1	1	1	1	1	1	1	1	1	1	1	1	1	1	1	1	0.999994	1	1	1	1	0.999995	1	1	1	1	1	1	1	1	1
55586.1	0.998501	0.998034	0.998032	0.997855	0.998507	0.998313	0.998196	0.99798	0.998255	0.997755	0.998354	0.99853	0.998351	0.998478	0.998441	0.998264	0.998468	0.998494	0.998236	0.998487	0.998602	0.998233	0.998421	0.998297	0.998341	0.998005	0.998165	0.997805	0.998148	0.998557	0.998298	0.998354	0.998302	0.998461	0.998306	0.998285	0.997986	0.997956	0.998257	0.998399	0.998265	0.998391	0.998378	0.998226	0.998299	0.998339	0.997972	0.998374	0.997535
55650.1	1	1	1	1	1	1	1	1	1	1	1	1	1	1	1	0.999999	1	1	1	1	1	1	1	1	1	1	1	1	1	1	1	1	1	1	1	0.999995	1	1	1	1	0.999995	1	1	0.999995	1	1	1	1	0.999997
55790.1	1	1	1	1	1	1	1	1	1	1	1	1	1	1	1	0.999999	1	1	1	1	1	1	1	1	1	1	1	1	1	1	1	1	1	1	1	0.999995	1	1	1	1	0.999995	1	1	0.999995	1	1	1	1	0.999997
55808.1	1	1	1	1	1	1	1	1	1	1	1	1	1	1	1	0.999999	1	1	1	1	1	1	1	1	1	1	1	1	1	1	1	1	1	1	1	0.999995	1	1	1	1	0.999995	1	1	0.999995	1	1	1	1	0.999997
55811.1	1	1	1	1	1	1	1	0.999994	1	1	1	1	1	1	1	1	0.999999	0.999995	1	1	1	1	0.999999	1	1	1	0.999997	1	1	1	1	1	0.999995	0.999995	1	1	1	1	1	1	1	1	1	0.999995	0.999995	1	1	0.999997	0.999997
55902.1	1	1	0.999995	1	1	1	1	1	1	1	1	1	1	0.999998	1	1	0.999999	1	1	1	1	0.999995	1	1	1	1	1	1	1	1	1	1	1	1	0.999994	1	1	1	0.999996	1	1	1	1	1	1	1	1	1	1
55902.2	1	1	0.999995	1	1	1	1	1	1	1	1	1	1	0.999998	1	1	0.999999	1	1	1	1	0.999995	1	1	1	1	1	1	1	1	1	1	1	1	0.999994	1	1	1	0.999996	1	1	1	1	1	1	1	1	1	1
55907.1	1	1	1	1	1	1	1	1	1	1	1	1	1	1	1	0.999999	1	1	1	1	1	1	1	1	1	1	1	1	1	1	1	1	1	1	1	0.999995	1	1	1	1	0.999995	1	1	0.999995	1	1	1	1	0.999997
55967.1	0.999996	0.999998	1	1	1	1	1	1	1	1	1	1	1	1	1	1	1	1	1	1	1	1	1	1	1	1	1	1	1	0.999995	1	1	1	1	1	1	1	1	1	0.999995	1	1	0.999995	0.999995	0.999995	1	1	1	1
56052.1	1	1	1	1	1	1	1	1	1	1	1	1	1	1	1	0.999999	1	1	1	1	1	1	1	1	1	1	1	1	1	1	1	1	1	1	1	0.999995	1	1	1	1	0.999995	1	1	0.999995	1	1	1	1	0.999997
5625.1	1	1	1	1	0.999996	1	1	1	0.999999	1	1	1	1	1	1	1	1	1	1	0.999997	0.999999	1	1	1	1	1	1	1	1	0.783338	0.999999	1	0.999995	0.999995	1	1	1	1	0.999996	1	1	1	1	1	1	1	1	1	0.999997
56301.1	1	1	1	1	1	0.999995	1	1	1	0.999995	1	0.999998	1	1	1	1	0.999999	0.999998	1	1	0.999999	1	0.999999	1	1	1	1	1	1	0.999995	1	1	0.999998	0.999995	1	1	1	1	0.999996	1	1	1	1	1	1	1	1	1	1
5631.1	0	6.56138e-11	0	2.72177e-10	0	0	0	0	3.06737e-10	3.49244e-11	4.27435e-10	5.83138e-11	2.24371e-10	3.4336e-10	6.28797e-11	5.14706e-11	3.18617e-10	0	0	0	0	1.17937e-11	0	1.96225e-10	2.76162e-10	4.36008e-10	0	0	0	4.21231e-10	0	4.96671e-10	1.6353e-09	5.74673e-11	0	0	0	3.96751e-11	1.17114e-10	0	2.80954e-10	0	2.25181e-10	0	0	0	6.01871e-10	0	0
5634.1	0	6.56138e-11	0	2.72177e-10	0	0	0	0	3.06737e-10	3.49244e-11	4.27435e-10	5.83138e-11	2.24371e-10	3.4336e-10	6.28797e-11	5.14706e-11	3.18617e-10	0	0	0	0	1.17937e-11	0	1.96225e-10	2.76162e-10	4.36008e-10	0	0	0	4.21231e-10	0	4.96671e-10	1.6353e-09	5.74673e-11	0	0	0	3.96751e-11	1.17114e-10	0	2.80954e-10	0	2.25181e-10	0	0	0	6.01871e-10	0	0
56474.1	1	1	1	0.999997	1	1	1	1	1	1	1	1	0.999997	1	0.999999	1	1	1	1	1	1	1	1	1	1	0.999999	1	1	1	1	1	1	1	1	0.999994	1	1	1	1	1	0.999995	1	1	1	0.999995	1	0.999995	1	1
56474.2	1	1	1	0.999997	1	1	1	1	1	1	1	1	0.999997	1	0.999999	1	1	1	1	1	1	1	1	1	1	0.999999	1	1	1	1	1	1	1	1	0.999994	1	1	1	1	1	0.999995	1	1	1	0.999995	1	0.999995	1	1
56548.1	1	1	1	1	1	1	1	1	1	1	1	1	1	1	1	0.999999	1	1	1	1	1	1	1	1	1	1	1	1	1	1	1	1	1	1	1	0.999995	1	1	1	1	0.999995	1	1	0.999995	1	1	1	1	0.999997
56606.1	0.999996	1	1	1	1	1	1	0.999994	1	1	1	1	1	1	1	1	1	1	1	1	1	1	1	1	1	1	1	1	1	1	1	0.999999	1	1	1	1	0.999998	1	1	1	0.999995	0.999996	0.999995	1	1	0.999994	1	1	1
56606.2	0.999996	1	1	1	1	1	1	0.999994	1	1	1	1	1	1	1	1	1	1	1	1	1	1	1	1	1	1	1	1	1	1	1	0.999999	1	1	1	1	0.999998	1	1	1	0.999995	0.999996	0.999995	1	1	0.999994	1	1	1
56623.1	1	0.999997	1	1	1	0.999995	1	1	1	1	0.999998	1	1	1	0.999999	0.999999	1	1	1	0.999997	1	1	1	1	1	1	1	1	1	1	1	0.999999	1	1	0.999994	1	1	1	1	1	0.999995	0.999996	1	1	1	1	1	1	1
56848.1	1	1	1	1	1	1	1	1	1	1	1	1	1	1	1	1	1	1	1	1	1	1	1	1	1	0.999999	1	1	1	1	1	1	0.999995	1	1	0.999995	1	1	1	1	1	1	1	1	1	1	0.999995	0.999997	0.999997
56894.1	0	0	0	0	0	0	0	0	0	0	0	0	0	0	0	0	0	0	0	0	0	0	0	0	0	0	0	0	0	0	0	0	0	0	0	0	0	0	0	0	0	0	0	0	0	0	0	0	0
56894.2	0	0	0	0	0	0	0	0	0	0	0	0	0	0	0	0	0	0	0	0	0	0	0	0	0	0	0	0	0	0	0	0	0	0	0	0	0	0	0	0	0	0	0	0	0	0	0	0	0
56895.1	0	0	0	0	0	0	0	0	0	0	0	0	0	0	0	0	0	0	0	0	0	0	0	0	0	0	0	0	0	0	0	0	0	0	0	0	0	0	0	0	0	0	0	0	0	0	0	0	0
56913.1	1	1	1	1	1	1	1	1	1	1	1	1	1	1	1	0.999999	1	1	1	1	1	1	1	1	1	1	1	1	1	1	1	1	1	1	1	0.999995	1	1	1	1	0.999995	1	1	0.999995	1	1	1	1	0.999997
56922.1	0.945489	0.963659	0.963482	0.961116	0.964387	0.967401	0.96582	0.932165	0.966765	0.9267	0.968081	0.946529	0.968014	0.945216	0.944404	0.939857	0.969732	0.964149	0.966448	0.945284	0.971449	0.938687	0.969068	0.967367	0.967906	0.963321	0.965433	0.960258	0.96532	0.965196	0.967322	0.942195	0.960289	0.96364	0.967276	0.967036	0.962991	0.962371	0.966664	0.942817	0.939506	0.968524	0.942339	0.966198	0.967213	0.96772	0.932035	0.959439	0.921372
56953.1	1	1	1	1	1	1	1	1	1	1	1	1	1	1	1	1	1	1	1	1	1	1	1	1	1	0.999999	1	1	1	1	1	1	1	1	1	1	0.999998	0.999993	0.999996	1	1	0.999996	1	0.999995	1	1	0.999995	1	1
56994.1	1	0.999998	1	1	0.999995	0.999995	0.999995	0.999994	1	0.999995	1	1	0.999997	1	1	1	1	1	1	1	1	1	1	1	1	1	1	1	1	1	1	1	1	1	0.999994	1	1	1	1	1	1	1	1	1	0.999995	1	1	1	1
570.1	1	1	1	1	1	1	1	1	1	1	1	1	1	1	0.999999	1	1	1	1	1	0.999999	1	1	1	0.999998	1	1	0.999993	1	0.999995	1	0.999999	1	1	1	1	1	1	1	1	1	1	1	0.999995	1	1	1	1	1
57026.1	1	1	1	1	1	1	1	1	1	1	1	1	0.999997	1	1	0.999999	1	1	0.999998	1	0.999999	1	1	1	1	1	1	1	1	1	0.999998	1	0.999995	0.999995	1	1	1	1	0.999996	1	0.999995	0.999997	1	0.999995	1	1	1	0.999997	1
57030.1	1	1	1	1	1	1	1	1	1	1	1	1	1	1	1	1	1	1	0.999998	0.999997	1	0.999995	1	1	1	1	1	0.999993	1	1	1	1	1	1	1	0.999995	1	1	1	1	1	1	1	1	0.999995	1	0.999995	0.999997	1
57084.1	1	1	1	1	1	1	1	1	1	1	1	1	1	1	1	1	1	1	0.999998	0.999997	1	0.999995	1	1	1	1	1	0.999993	1	1	1	1	1	1	1	0.999995	1	1	1	1	1	1	1	1	0.999995	1	0.999995	0.999997	1
57127.1	1	1	1	1	1	1	1	1	1	1	1	1	1	1	1	0.999999	0.999999	1	1	1	1	1	1	1	1	1	1	1	1	0.999995	1	1	0.999995	1	1	1	0.999998	1	1	0.999995	1	1	1	1	1	1	1	1	1
57134.1	1	1	1	1	1	1	1	1	1	1	1	1	1	1	1	0.999999	1	1	1	1	1	1	1	1	1	1	1	1	1	1	1	1	1	1	1	0.999995	1	1	1	1	0.999995	1	1	0.999995	1	1	1	1	0.999997
57171.1	1	1	1	1	1	1	1	1	1	1	1	1	1	1	1	0.999999	1	1	1	1	1	1	1	1	1	1	1	1	1	1	1	1	1	1	1	0.999995	1	1	1	1	0.999995	1	1	0.999995	1	1	1	1	0.999997
57194.1	0	0	0	0	0	0	0	0	0	0	0	0	0	0	0	0	0	0	0	0	0	0	0	0	0	0	0	0	0	0	0	0	0	0	0	0	0	0	0	0	0	0	0	0	0	0	0	0	0
5723.1	0	0	0	0	0	0	0	0	0	0	0	0	0	0	0	0	0	0	0	0	0	0	0	0	0	0	0	0	0	0	0	0	0	0	0	0	0	0	0	0	0	0	0	0	0	0	0	0	0.521671
5728.1	0.999996	1	1	1	1	1	1	1	1	1	1	1	1	1	1	1	1	1	1	1	1	0.999995	1	1	1	1	1	1	1	1	0.999998	0.999999	1	1	1	1	1	0.999993	1	1	1	1	1	1	1	0.999994	0.999995	1	0.999997
57282.1	1	0.999998	0.999995	1	1	1	0.999995	1	1	1	1	1	1	1	1	1	0.999999	1	1	0.999997	1	1	1	1	1	1	1	0.999993	1	0.999995	0.999998	1	1	0.999995	1	1	1	1	1	1	0.999995	1	1	1	1	0.999994	1	0.999997	1
5730.1	1	1	1	1	1	0.999995	1	1	0.999999	1	1	1	1	1	1	1	1	1	1	1	1	1	1	1	1	1	1	1	1	1	1	1	1	1	1	1	0.999998	1	1	0.999995	1	1	1	1	1	0.999994	1	1	0.999997
57379.1	1	1	1	1	1	1	0.999995	1	1	1	0.999998	1	1	1	1	1	1	1	1	1	1	1	0.999999	1	0.999998	1	1	1	1	1	0.999998	1	0.999995	1	1	0.999995	1	0.999993	1	1	1	1	1	1	1	0.999994	1	1	0.999997
5740.1	1	1	1	1	1	1	1	1	1	1	1	1	1	1	1	0.999999	1	1	1	1	1	1	1	1	1	1	1	1	1	1	1	1	1	1	1	0.999995	1	1	1	1	0.999995	1	1	0.999995	1	1	1	1	0.999997
57419.1	1	1	1	1	0.999995	1	1	1	1	1	1	1	1	1	0.999999	1	0.999999	1	1	1	0.999999	1	1	1	1	1	1	1	1	0.999995	1	1	0.999995	0.999995	1	1	0.999998	1	1	1	1	0.999996	1	1	1	1	1	1	1
5742.1	1	1	1	1	1	1	1	0.999994	1	1	1	1	1	1	1	1	1	1	1	0.999997	0.999999	1	1	1	1	1	1	1	1	0.999995	1	1	1	1	1	1	1	1	1	1	1	1	1	0.999995	1	0.999994	1	1	1
5743.1	1	1	1	1	1	1	1	0.999994	1	1	1	1	1	1	1	1	1	1	1	0.999997	0.999999	1	1	1	1	1	1	1	1	0.999995	1	1	1	1	1	1	1	1	1	1	1	1	1	0.999995	1	0.999994	1	1	1
57468.1	0.999996	1	0.999995	1	1	1	1	1	1	1	1	1	1	0.999998	1	0.999999	1	0.999995	1	1	1	1	1	1	1	1	1	1	1	1	1	1	0.999995	0.999995	1	1	1	1	1	1	1	1	1	0.999995	1	1	1	1	1
57665.1	1	0.999998	1	1	1	1	1	1	1	1	0.999998	1	1	1	1	0.999999	1	1	0.999998	1	1	1	1	1	1	1	1	1	1	1	1	1	1	0.999995	0.999994	0.999995	1	1	1	1	1	1	1	1	1	1	1	1	1
57678.1	0	0	0	0	0	0	0	0	0	0	0	0	0	0	0	0	0	0	0	0	0	0	0	0	0	0	0	0	0	0	0	0	0	0	0	0	0	0	0	0	0	0	0	0	0	0	0	0	0
57733.1	1	1	1	1	1	1	1	1	1	1	1	1	1	1	1	0.999999	1	1	1	1	1	1	1	1	1	1	1	1	1	1	1	1	1	1	1	0.999995	1	1	1	1	0.999995	1	1	0.999995	1	1	1	1	0.999997
57818.1	1	1	1	1	0.999997	0.999995	0.999995	1	1	1	1	1	1	1	1	1	0.999999	0.999995	1	1	1	0.999995	1	1	1	1	1	1	1	1	1	1	1	0.999995	0.999994	1	1	1	0.999996	1	1	0.999996	1	0.999995	0.999995	1	1	1	1
57835.1	1	1	1	1	1	1	1	1	1	1	0.999998	1	1	1	1	1	1	0.999995	1	1	1	1	1	1	1	1	1	1	1	0.999995	1	1	0.999995	1	1	1	1	1	1	0.999995	1	0.999996	0.999995	1	1	1	1	1	1
57835.2	1	1	1	1	1	1	1	1	1	1	0.999998	1	1	1	1	1	1	0.999995	1	1	1	1	1	1	1	1	1	1	1	0.999995	1	1	0.999995	1	1	1	1	1	1	0.999995	1	0.999996	0.999995	1	1	1	1	1	1
57835.3	1	1	1	1	1	1	1	1	1	1	0.999998	1	1	1	1	1	1	0.999995	1	1	1	1	1	1	1	1	1	1	1	0.999995	1	1	0.999995	1	1	1	1	1	1	0.999995	1	0.999996	0.999995	1	1	1	1	1	1
57835.4	1	1	1	1	1	1	1	1	1	1	0.999998	1	1	1	1	1	1	0.999995	1	1	1	1	1	1	1	1	1	1	1	0.999995	1	1	0.999995	1	1	1	1	1	1	0.999995	1	0.999996	0.999995	1	1	1	1	1	1
5805.1	1	1	1	1	1	0.999995	1	1	1	1	0.999998	0.999998	1	1	1	1	1	0.999995	1	0.999997	1	1	0.999999	1	0.999998	1	1	0.999993	1	1	1	1	1	1	1	1	1	1	1	0.999995	0.999995	1	1	1	1	1	1	1	1
5831.1	0	0	0	0	0	0	0	0	0	0	0	0	0	0	0	0	0	0	0	0	0	0	0	0	0	0	0	0	0	0	0	0	0	0	0	0	0	0	0	0	0	0	0	0	0	0	0	0	0
5831.2	0	0	0	0	0	0	0	0	0	0	0	0	0	0	0	0	0	0	0	0	0	0	0	0	0	0	0	0	0	0	0	0	0	0	0	0	0	0	0	0	0	0	0	0	0	0	0	0	0
5832.1	1	1	1	1	1	1	1	0.999994	1	1	1	1	1	0.999998	1	1	1	1	0.999998	0.999997	1	1	1	1	1	1	1	0.999993	1	1	0.999998	0.999999	1	1	1	1	1	1	1	1	1	0.999996	0.999995	1	1	1	1	1	1
5833.1	1	1	1	1	0.999995	1	1	1	0.999999	1	1	0.999998	1	0.999995	1	0.999999	0.999999	0.999995	1	1	1	1	1	1	1	1	1	1	1	1	1	1	1	0.999995	1	1	1	1	1	1	1	1	1	1	1	1	1	1	1
5834.1	1	1	1	0.999997	1	1	0.999995	0.999994	0.999999	1	1	1	1	1	1	1	1	1	1	1	1	0.999996	1	1	1	1	0.999997	1	1	1	1	1	1	1	1	1	1	1	1	1	1	1	1	1	1	1	1	1	1
5836.1	1	1	1	0.999997	1	1	0.999995	0.999994	0.999999	1	1	1	1	1	1	1	1	1	1	1	1	0.999996	1	1	1	1	0.999997	1	1	1	1	1	1	1	1	1	1	1	1	1	1	1	1	1	1	1	1	1	1
5837.1	1	1	1	0.999997	1	1	0.999995	0.999994	0.999999	1	1	1	1	1	1	1	1	1	1	1	1	0.999996	1	1	1	1	0.999997	1	1	1	1	1	1	1	1	1	1	1	1	1	1	1	1	1	1	1	1	1	1
58508.1	1	1	1	1	1	1	1	1	1	1	1	1	1	1	1	0.999999	1	1	1	1	1	1	1	1	1	1	1	1	1	1	1	1	1	1	1	0.999995	1	1	1	1	0.999995	1	1	0.999995	1	1	1	1	0.999997
58508.2	1	1	1	1	1	1	1	1	1	1	1	1	1	1	1	0.999999	1	1	1	1	1	1	1	1	1	1	1	1	1	1	1	1	1	1	1	0.999995	1	1	1	1	0.999995	1	1	0.999995	1	1	1	1	0.999997
58510.1	0.990951	0.990959	0.990947	0.990941	0.99027	0.990947	0.990965	0.990956	0.990935	0.990961	0.990939	0.990943	0.990962	0.990944	0.990941	0.990942	0.990935	0.990275	0.990939	0.990947	0.990129	0.990952	0.990957	0.990934	0.990939	0.990955	0.990941	0.990951	0.990954	0.990274	0.990959	0.990941	0.990336	0.990268	0.990948	0.990966	0.99096	0.990951	0.990943	0.990953	0.990952	0.990944	0.990952	0.990946	0.990946	0.990949	0.990954	0.990941	0.990957
586.1	1	0.999998	0	0.627902	0.963588	0.876417	0.998561	0.57387	0.999999	0.5517	1	1	1	1	0.999999	0.904926	0.999999	0.982669	1	1	1	1	1	0.639134	0.788948	0.46847	0.815857	0.999993	0.37068	1	0.459042	0.565739	0.804683	1	1	0.889384	1	0.966174	0.48652	0.265004	0.569831	0.999996	0.594796	0.999995	0.765826	1	1	0.242575	1
5860.1	1	1	1	0.999997	1	1	1	1	0.999999	1	0.999998	1	1	1	1	1	1	0.999995	1	1	0.999999	1	0.999999	1	1	1	1	1	1	1	1	1	1	1	0.999994	1	1	1	1	0.999995	1	1	1	1	1	1	1	1	1
587.1	1	0.999998	0	0.730269	0.999995	0.931985	1	0.700566	0.999999	0.691064	0.999998	0.999998	1	0.999998	1	0.977254	1	1	1	0.999997	1	1	1	0.727171	0.865289	0.573013	0.887718	1	0.423397	1	0.532758	0.677697	0.862068	1	1	0.939439	1	1	0.585696	0.350258	0.685444	1	0.705186	0.999995	0.869298	1	0.999995	0.322527	1
593.1	0.881833	0.861645	0.891155	0.884424	0.905752	0.90247	0.869443	0.853902	0.900837	0.842446	0.904571	0.884056	0.877628	0.881304	0.879621	0.87009	0.909403	0.905105	0.899858	0.881426	0.912708	0.867584	0.881673	0.902492	0.904059	0.860531	0.896894	0.881761	0.867927	0.907771	0.875162	0.874993	0.881988	0.903872	0.902085	0.873904	0.859178	0.887877	0.900403	0.876224	0.8693	0.905767	0.875231	0.899008	0.901946	0.903356	0.853644	0.888732	0.831205
594.1	0.881833	0.861645	0.891155	0.884424	0.905752	0.90247	0.869443	0.853902	0.900837	0.842446	0.904571	0.884056	0.877628	0.881304	0.879621	0.87009	0.909403	0.905105	0.899858	0.881426	0.912708	0.867584	0.881673	0.902492	0.904059	0.860531	0.896894	0.881761	0.867927	0.907771	0.875162	0.874993	0.881988	0.903872	0.902085	0.873904	0.859178	0.887877	0.900403	0.876224	0.8693	0.905767	0.875231	0.899008	0.901946	0.903356	0.853644	0.888732	0.831205
594.2	0.881833	0.861645	0.891155	0.884424	0.905752	0.90247	0.869443	0.853902	0.900837	0.842446	0.904571	0.884056	0.877628	0.881304	0.879621	0.87009	0.909403	0.905105	0.899858	0.881426	0.912708	0.867584	0.881673	0.902492	0.904059	0.860531	0.896894	0.881761	0.867927	0.907771	0.875162	0.874993	0.881988	0.903872	0.902085	0.873904	0.859178	0.887877	0.900403	0.876224	0.8693	0.905767	0.875231	0.899008	0.901946	0.903356	0.853644	0.888732	0.831205
5959.1	0.999996	1	1	1	1	0.999995	1	1	1	1	1	1	1	1	1	1	0.999999	1	1	1	1	0.999995	1	1	1	1	1	1	1	1	1	1	0.999995	1	1	0.999995	0.999998	0.999993	1	1	1	1	1	0.999995	1	0.999994	1	1	0.999997
5973.1	1	0.999998	0.999995	1	1	0.999995	1	0.999994	1	1	1	1	1	1	1	1	1	1	1	1	1	1	1	1	1	1	1	1	1	0.999995	1	1	0.999997	1	1	1	0.999998	1	1	1	1	0.999996	1	1	1	0.999994	1	0.999997	1
6005.1	1	1	1	1	1	1	1	1	1	1	1	1	1	1	1	0.999999	0.999999	1	1	1	1	1	1	1	1	1	1	1	1	0.999995	1	1	0.999995	1	1	1	0.999998	1	1	0.999995	1	1	1	1	1	1	1	1	1
60386.1	1	1	1	0.999997	0.999991	0.999995	1	0.999994	1	1	0.999998	1	1	1	1	1	0.999999	1	1	1	1	1	1	1	1	1	1	0.999993	1	1	0.999998	1	1	1	1	1	1	1	0.999996	0.999995	1	1	1	0.999995	1	0.999994	1	1	1
60482.1	1	1	1	1	1	1	1	0.999994	1	1	1	1	1	1	1	0.999999	0.999999	1	1	1	1	0.999995	1	1	1	1	1	0.999993	1	1	1	1	1	0.999995	1	1	0.999998	1	1	1	1	1	1	0.999995	1	1	1	1	1
60490.1	1	1	0.999995	1	0.999995	0.999995	1	1	1	1	1	1	1	0.999998	1	1	1	1	1	0.999997	1	1	1	1	1	1	1	1	1	1	1	1	1	1	1	1	1	1	1	1	1	1	1	0.999995	1	1	1	1	1
60559.1	1	1	1	1	1	1	1	1	1	1	1	1	1	1	1	0.999999	1	1	1	1	1	1	1	1	1	1	1	1	1	1	1	1	1	1	1	0.999995	1	1	1	1	0.999995	1	1	0.999995	1	1	1	1	0.999997
6120.1	0.994233	0.994123	0.994154	0.994089	0.994024	0.994233	0.99419	0.994101	0.994173	0.994024	0.994215	0.994213	0.994223	0.994199	0.994177	0.994132	0.994235	0.994023	0.99418	0.994215	0.994098	0.994159	0.994222	0.99418	0.994213	0.994098	0.994167	0.994117	0.994134	0.994038	0.994196	0.994153	0.993876	0.994011	0.994235	0.994219	0.994111	0.994151	0.994204	0.994212	0.994166	0.994244	0.994202	0.994205	0.994225	0.994248	0.99409	0.99423	0.99395
6120.2	0.994233	0.994123	0.994154	0.994089	0.994024	0.994233	0.99419	0.994101	0.994173	0.994024	0.994215	0.994213	0.994223	0.994199	0.994177	0.994132	0.994235	0.994023	0.99418	0.994215	0.994098	0.994159	0.994222	0.99418	0.994213	0.994098	0.994167	0.994117	0.994134	0.994038	0.994196	0.994153	0.993876	0.994011	0.994235	0.994219	0.994111	0.994151	0.994204	0.994212	0.994166	0.994244	0.994202	0.994205	0.994225	0.994248	0.99409	0.99423	0.99395
6184.1	1	1	1	1	1	1	1	1	1	1	1	1	1	1	1	0.999999	1	1	1	1	1	1	1	1	1	1	1	1	1	1	1	1	1	1	1	0.999995	1	1	1	1	0.999995	1	1	0.999995	1	1	1	1	0.999997
6185.1	1	1	1	1	1	1	1	1	1	1	1	1	1	1	1	0.999999	1	1	1	1	1	1	1	1	1	1	1	1	1	1	1	1	1	1	1	0.999995	1	1	1	1	0.999995	1	1	0.999995	1	1	1	1	0.999997
622.1	0.999996	1	1	1	0.983449	1	1	1	1	1	0.999998	1	1	1	1	1	1	0.946307	1	1	0.985378	0.999995	1	1	1	1	1	0.999993	1	0.977495	1	1	0.993353	0.963525	0.999994	1	1	1	0.999996	1	1	0.987836	1	1	1	1	1	0.999997	1
622.2	0.999996	1	1	1	0.983449	1	1	1	1	1	0.999998	1	1	1	1	1	1	0.946307	1	1	0.985378	0.999995	1	1	1	1	1	0.999993	1	0.977495	1	1	0.993353	0.963525	0.999994	1	1	1	0.999996	1	1	0.987836	1	1	1	1	1	0.999997	1
622.3	0.999996	1	1	1	0.983449	1	1	1	1	1	0.999998	1	1	1	1	1	1	0.946307	1	1	0.985378	0.999995	1	1	1	1	1	0.999993	1	0.977495	1	1	0.993353	0.963525	0.999994	1	1	1	0.999996	1	1	0.987836	1	1	1	1	1	0.999997	1
6240.1	0	0	7.78958e-10	1.31804e-09	1.10545e-09	1.18535e-10	0	0	1.38683e-09	1.33081e-10	0	0	2.75006e-10	3.25692e-10	0	1.89729e-09	9.04261e-13	0	3.38186e-10	1.51903e-09	2.31047e-11	1.87185e-09	1.2569e-09	3.31522e-10	0	1.06656e-09	0	1.18667e-09	2.69709e-09	0	3.20599e-10	0	1.35201e-09	1.29042e-09	0	4.26787e-10	1.61906e-09	4.8479e-12	1.74281e-09	4.12233e-11	0	6.24788e-13	0	0	8.23517e-10	2.07309e-10	0	7.65453e-10	0
6241.1	0	0	7.78958e-10	1.31804e-09	1.10545e-09	1.18535e-10	0	0	1.38683e-09	1.33081e-10	0	0	2.75006e-10	3.25692e-10	0	1.89729e-09	9.04261e-13	0	3.38186e-10	1.51903e-09	2.31047e-11	1.87185e-09	1.2569e-09	3.31522e-10	0	1.06656e-09	0	1.18667e-09	2.69709e-09	0	3.20599e-10	0	1.35201e-09	1.29042e-09	0	4.26787e-10	1.61906e-09	4.8479e-12	1.74281e-09	4.12233e-11	0	6.24788e-13	0	0	8.23517e-10	2.07309e-10	0	7.65453e-10	0
6303.1	1	1	1	1	1	1	1	1	1	1	1	1	1	1	1	0.999999	1	1	1	1	1	1	1	1	1	1	1	1	1	1	1	1	1	1	1	0.999995	1	1	1	1	0.999995	1	1	0.999995	1	1	1	1	0.999997
6307.1	0	0	0	0	0	0	0	0	0	0	0	0	0	0	0	0	0	0	0	0	0	0	0	0	0	0	0	0	0	0	0	0	0	0	0	0	0	0	0	0	0	0	0	0	0	0	0	0	0
6309.1	0	0	0	0	0	0	0	0	0	0	0	0	0	0	0	0	0	0	0	0	0	0	0	0	0	0	0	0	0	0	0	0	0	0	0	0	0	0	0	0	0	0	0	0	0	0	0	0	0
6319.1	1	1	0.999995	1	0.999995	1	1	1	1	1	1	1	1	1	1	0.999999	1	1	1	1	1	1	0.999999	1	1	1	1	1	1	0.999995	1	1	1	1	1	1	1	1	1	1	1	0.999996	1	1	1	1	1	1	1
6342.1	1	1	1	1	1	1	1	1	1	1	1	1	1	1	1	0.999999	1	1	1	1	0.999999	1	1	1	1	1	0.999997	1	1	1	1	1	1	1	1	1	1	1	1	1	0.999995	0.999996	1	0.999995	1	1	1	1	1
635.1	1	1	1	1	1	1	1	1	1	1	0.999998	1	1	1	1	1	1	1	1	1	0.999999	1	1	1	1	0.999999	1	1	1	1	1	1	0.999995	1	1	1	1	0.999997	1	1	0.999995	1	1	0.999995	1	1	1	1	1
6389.1	0	0.0837777	0.559232	0.405547	0	0.127693	0.107706	0.0937595	0.057395	0.211263	0	0	0	0	0	0	0	0.114517	0.179923	0	0.120799	0.198288	0	0.27882	0.0477938	0	0	0.567176	0.186978	0	0	0	0	0	0.128283	0.00709977	0.421502	0.426921	0	0	0.230101	0	0	0.0865205	0.323261	0	0.136659	0.0420212	0.31603
6390.1	0	0.0837777	0.559232	0.405547	0	0.127693	0.107706	0.0937595	0.057395	0.211263	0	0	0	0	0	0	0	0.114517	0.179923	0	0.120799	0.198288	0	0.27882	0.0477938	0	0	0.567176	0.186978	0	0	0	0	0	0.128283	0.00709977	0.421502	0.426921	0	0	0.230101	0	0	0.0865205	0.323261	0	0.136659	0.0420212	0.31603
6391.1	0	0.0837777	0.559232	0.405547	0	0.127693	0.107706	0.0937595	0.057395	0.211263	0	0	0	0	0	0	0	0.114517	0.179923	0	0.120799	0.198288	0	0.27882	0.0477938	0	0	0.567176	0.186978	0	0	0	0	0	0.128283	0.00709977	0.421502	0.426921	0	0	0.230101	0	0	0.0865205	0.323261	0	0.136659	0.0420212	0.31603
63917.1	1	1	1	1	1	1	1	1	1	1	1	1	1	1	1	0.999999	1	1	1	1	1	1	1	1	1	1	1	1	1	1	1	1	1	1	1	0.999995	1	1	1	1	0.999995	1	1	0.999995	1	1	1	1	0.999997
6392.1	0	0.0837777	0.559232	0.405547	0	0.127693	0.107706	0.0937595	0.057395	0.211263	0	0	0	0	0	0	0	0.114517	0.179923	0	0.120799	0.198288	0	0.27882	0.0477938	0	0	0.567176	0.186978	0	0	0	0	0	0.128283	0.00709977	0.421502	0.426921	0	0	0.230101	0	0	0.0865205	0.323261	0	0.136659	0.0420212	0.31603
64064.1	0.891463	0.61278	0.786189	0.888167	0.871126	0.826332	0.766747	0.888274	0.831714	0.897959	0.88358	0.891068	0.843986	0.891513	0.892419	0.893318	0.88401	0.822307	0.884648	0.888418	0.878228	0.893768	0.76226	0.871483	0.883699	0.867077	0.874023	0.888845	0.769582	0.864529	0.844591	0.89252	0.861832	0.84573	0.884208	0.707858	0.711608	0.884947	0.884562	0.88427	0.893489	0.859531	0.889307	0.884893	0.884224	0.866117	0.895595	0.883446	0.901085
64078.1	1	1	1	1	1	1	1	1	1	1	1	1	1	1	1	1	1	1	1	1	0.999999	1	1	1	1	1	1	1	1	1	0.999998	0.999999	1	0.999995	1	1	1	1	0.999996	1	1	0.999996	1	0.999995	0.999995	0.999994	1	1	1
64080.1	0.999996	1	1	1	1	1	1	1	1	1	1	1	0.999997	1	1	1	1	1	1	1	1	1	1	1	1	1	1	1	1	1	1	0.999999	1	0.999995	1	1	1	1	1	1	0.999995	1	1	0.999995	1	0.999994	0.999995	0.999997	1
64087.1	0.945489	0.963659	0.963482	0.961116	0.964387	0.967401	0.96582	0.932165	0.966765	0.9267	0.968081	0.946529	0.968014	0.945216	0.944404	0.939857	0.969732	0.964149	0.966448	0.945284	0.971449	0.938687	0.969068	0.967367	0.967906	0.963321	0.965433	0.960258	0.96532	0.965196	0.967322	0.942195	0.960289	0.96364	0.967276	0.967036	0.962991	0.962371	0.966664	0.942817	0.939506	0.968524	0.942339	0.966198	0.967213	0.96772	0.932035	0.959439	0.921372
64131.1	1	1	1	1	1	1	1	1	1	1	1	1	1	1	1	0.999999	1	1	1	1	1	1	1	1	1	1	1	1	1	1	1	1	1	1	1	0.999995	1	1	1	1	0.999995	1	1	0.999995	1	1	1	1	0.999997
64132.1	1	1	1	1	1	1	1	1	1	1	1	1	1	1	1	0.999999	1	1	1	1	1	1	1	1	1	1	1	1	1	1	1	1	1	1	1	0.999995	1	1	1	1	0.999995	1	1	0.999995	1	1	1	1	0.999997
644.1	1	0.999998	1	1	1	1	1	1	1	1	1	1	1	1	1	1	1	0.999995	1	1	1	1	1	1	1	0.999999	1	1	1	1	1	0.999999	0.999997	1	1	1	1	1	1	1	1	1	1	0.999995	1	1	1	0.999997	1
6448.1	1	1	1	1	1	1	1	1	1	1	1	1	1	1	1	0.999999	1	1	1	1	1	1	1	1	1	1	1	1	1	1	1	1	1	1	1	0.999995	1	1	1	1	0.999995	1	1	0.999995	1	1	1	1	0.999997
645.1	1	0.999998	1	1	1	1	1	1	1	1	1	1	1	1	1	1	1	0.999995	1	1	1	1	1	1	1	0.999999	1	1	1	1	1	0.999999	0.999997	1	1	1	1	1	1	1	1	1	1	0.999995	1	1	1	0.999997	1
64579.1	1	1	1	1	1	1	1	1	1	1	1	1	1	1	1	0.999999	1	1	1	1	1	1	1	1	1	1	1	1	1	1	1	1	1	1	1	0.999995	1	1	1	1	0.999995	1	1	0.999995	1	1	1	1	0.999997
64600.1	1	1	1	1	1	1	0.999995	1	0.999999	1	1	1	0.999997	1	1	1	1	1	1	1	1	1	1	1	0.999998	1	1	1	1	0.999995	1	1	1	1	1	1	1	0.999993	1	1	1	1	0.999995	1	1	1	0.999995	1	0.999997
6470.1	0	0.154479	0	0	0	0	0.0275573	0	0	0	0	0	0	0	0	0	0	0	0.00963733	0	0	0	0	0	0	0.206696	0.301816	0.202583	0	0	0.164074	0	0	0	0	0.205027	0	0.0600322	0	0	0	0	0	0	0	0	0	0	0.764517
6470.2	0	0.154479	0	0	0	0	0.0275573	0	0	0	0	0	0	0	0	0	0	0	0.00963733	0	0	0	0	0	0	0.206696	0.301816	0.202583	0	0	0.164074	0	0	0	0	0.205027	0	0.0600322	0	0	0	0	0	0	0	0	0	0	0.764517
64711.1	1	1	1	1	1	1	1	1	1	1	1	1	1	1	1	0.999999	1	1	1	1	1	1	1	1	1	1	1	1	1	1	1	1	1	1	1	0.999995	1	1	1	1	0.999995	1	1	0.999995	1	1	1	1	0.999997
6472.1	1	1	1	1	1	1	1	1	1	1	1	1	1	1	1	0.999999	1	1	1	1	1	1	1	1	1	1	1	1	1	1	1	1	1	1	1	0.999995	1	1	1	1	0.999995	1	1	0.999995	1	1	1	1	0.999997
6476.1	1	1	1	1	1	1	1	1	1	1	1	1	1	1	1	0.999999	1	1	1	1	1	1	1	1	1	1	1	1	1	1	1	1	1	1	1	0.999995	1	1	1	1	0.999995	1	1	0.999995	1	1	1	1	0.999997
64772.1	1	1	1	1	1	1	1	1	1	1	1	1	1	1	1	0.999999	1	1	1	1	1	1	1	1	1	1	1	1	1	1	1	1	1	1	1	0.999995	1	1	1	1	0.999995	1	1	0.999995	1	1	1	1	0.999997
64781.1	1	1	0.999997	1	1	0.999995	1	1	1	0.999995	1	1	1	1	1	1	1	1	1	1	1	1	1	1	1	1	1	1	1	1	1	1	0.999997	0.999995	1	1	1	1	1	1	1	1	1	1	1	1	0.999995	0.999997	0.999997
64781.2	1	1	0.999997	1	1	0.999995	1	1	1	0.999995	1	1	1	1	1	1	1	1	1	1	1	1	1	1	1	1	1	1	1	1	1	1	0.999997	0.999995	1	1	1	1	1	1	1	1	1	1	1	1	0.999995	0.999997	0.999997
6480.1	1	1	1	1	1	1	1	1	1	1	1	1	1	1	1	0.999999	1	1	1	1	1	1	1	1	1	1	1	1	1	1	1	1	1	1	1	0.999995	1	1	1	1	0.999995	1	1	0.999995	1	1	1	1	0.999997
6480.2	1	1	1	1	1	1	1	1	1	1	1	1	1	1	1	0.999999	1	1	1	1	1	1	1	1	1	1	1	1	1	1	1	1	1	1	1	0.999995	1	1	1	1	0.999995	1	1	0.999995	1	1	1	1	0.999997
6480.3	1	1	1	1	1	1	1	1	1	1	1	1	1	1	1	0.999999	1	1	1	1	1	1	1	1	1	1	1	1	1	1	1	1	1	1	1	0.999995	1	1	1	1	0.999995	1	1	0.999995	1	1	1	1	0.999997
64802.1	1	0.999998	0.999995	1	0.999995	1	1	1	1	1	1	0.999998	1	1	1	1	1	0.999995	1	1	1	0.999995	1	1	0.999998	1	1	1	1	1	1	1	0.999996	1	1	1	1	1	1	1	1	1	1	1	0.999995	1	1	1	1
64816.1	1	1	1	1	1	1	1	1	1	1	1	1	1	1	1	0.999999	1	1	1	1	1	1	1	1	1	1	1	1	1	1	1	1	1	1	1	0.999995	1	1	1	1	0.999995	1	1	0.999995	1	1	1	1	0.999997
64816.2	1	1	1	1	1	1	1	1	1	1	1	1	1	1	1	0.999999	1	1	1	1	1	1	1	1	1	1	1	1	1	1	1	1	1	1	1	0.999995	1	1	1	1	0.999995	1	1	0.999995	1	1	1	1	0.999997
64816.3	1	1	1	1	1	1	1	1	1	1	1	1	1	1	1	0.999999	1	1	1	1	1	1	1	1	1	1	1	1	1	1	1	1	1	1	1	0.999995	1	1	1	1	0.999995	1	1	0.999995	1	1	1	1	0.999997
6482.1	1	1	1	1	1	1	1	1	1	1	1	1	1	1	1	0.999999	1	1	1	1	1	1	1	1	1	1	1	1	1	1	1	1	1	1	1	0.999995	1	1	1	1	0.999995	1	1	0.999995	1	1	1	1	0.999997
6482.2	1	1	1	1	1	1	1	1	1	1	1	1	1	1	1	0.999999	1	1	1	1	1	1	1	1	1	1	1	1	1	1	1	1	1	1	1	0.999995	1	1	1	1	0.999995	1	1	0.999995	1	1	1	1	0.999997
6483.1	1	1	1	1	1	1	1	1	1	1	1	1	1	1	1	0.999999	1	1	1	1	1	1	1	1	1	1	1	1	1	1	1	1	1	1	1	0.999995	1	1	1	1	0.999995	1	1	0.999995	1	1	1	1	0.999997
6484.1	1	1	1	1	1	1	1	1	1	1	1	1	1	1	1	0.999999	1	1	1	1	1	1	1	1	1	1	1	1	1	1	1	1	1	1	1	0.999995	1	1	1	1	0.999995	1	1	0.999995	1	1	1	1	0.999997
64841.1	1	1	1	1	1	1	0.999995	1	0.999999	1	1	1	1	1	1	1	1	1	0.999998	1	1	1	0.999999	1	1	1	1	0.999993	1	1	1	1	1	0.999995	1	0.999995	1	1	1	0.999995	1	1	0.999995	0.999995	0.999995	1	1	1	1
64849.1	0.999996	1	1	1	1	1	1	0.999994	0.999999	1	1	1	0.999997	1	1	1	1	1	1	1	1	1	1	1	1	1	0.999997	1	1	1	0.999998	1	0.999995	1	1	1	0.999998	1	1	1	0.999995	1	1	0.999995	1	1	1	0.999997	1
64849.2	0.999996	1	1	1	1	1	1	0.999994	0.999999	1	1	1	0.999997	1	1	1	1	1	1	1	1	1	1	1	1	1	0.999997	1	1	1	0.999998	1	0.999995	1	1	1	0.999998	1	1	1	0.999995	1	1	0.999995	1	1	1	0.999997	1
64850.1	1	1	1	1	1	1	1	1	1	1	1	1	1	1	1	0.999999	1	1	1	1	1	1	1	1	1	1	1	1	1	1	1	1	1	1	1	0.999995	1	1	1	1	0.999995	1	1	0.999995	1	1	1	1	0.999997
6487.1	1	1	1	1	1	1	1	1	1	1	1	1	1	1	1	0.999999	1	1	1	1	1	1	1	1	1	1	1	1	1	1	1	1	1	1	1	0.999995	1	1	1	1	0.999995	1	1	0.999995	1	1	1	1	0.999997
6487.1	1	1	1	1	1	1	1	1	1	1	1	1	1	1	1	0.999999	1	1	1	1	1	1	1	1	1	1	1	1	1	1	1	1	1	1	1	0.999995	1	1	1	1	0.999995	1	1	0.999995	1	1	1	1	0.999997
6487.11	1	1	1	1	1	1	1	1	1	1	1	1	1	1	1	0.999999	1	1	1	1	1	1	1	1	1	1	1	1	1	1	1	1	1	1	1	0.999995	1	1	1	1	0.999995	1	1	0.999995	1	1	1	1	0.999997
6487.2	1	1	1	1	1	1	1	1	1	1	1	1	1	1	1	0.999999	1	1	1	1	1	1	1	1	1	1	1	1	1	1	1	1	1	1	1	0.999995	1	1	1	1	0.999995	1	1	0.999995	1	1	1	1	0.999997
6487.3	1	1	1	1	1	1	1	1	1	1	1	1	1	1	1	0.999999	1	1	1	1	1	1	1	1	1	1	1	1	1	1	1	1	1	1	1	0.999995	1	1	1	1	0.999995	1	1	0.999995	1	1	1	1	0.999997
6487.4	1	1	1	1	1	1	1	1	1	1	1	1	1	1	1	0.999999	1	1	1	1	1	1	1	1	1	1	1	1	1	1	1	1	1	1	1	0.999995	1	1	1	1	0.999995	1	1	0.999995	1	1	1	1	0.999997
6487.5	1	1	1	1	1	1	1	1	1	1	1	1	1	1	1	0.999999	1	1	1	1	1	1	1	1	1	1	1	1	1	1	1	1	1	1	1	0.999995	1	1	1	1	0.999995	1	1	0.999995	1	1	1	1	0.999997
6487.6	1	1	1	1	1	1	1	1	1	1	1	1	1	1	1	0.999999	1	1	1	1	1	1	1	1	1	1	1	1	1	1	1	1	1	1	1	0.999995	1	1	1	1	0.999995	1	1	0.999995	1	1	1	1	0.999997
6487.7	1	1	1	1	1	1	1	1	1	1	1	1	1	1	1	0.999999	1	1	1	1	1	1	1	1	1	1	1	1	1	1	1	1	1	1	1	0.999995	1	1	1	1	0.999995	1	1	0.999995	1	1	1	1	0.999997
6487.8	1	1	1	1	1	1	1	1	1	1	1	1	1	1	1	0.999999	1	1	1	1	1	1	1	1	1	1	1	1	1	1	1	1	1	1	1	0.999995	1	1	1	1	0.999995	1	1	0.999995	1	1	1	1	0.999997
6487.9	1	1	1	1	1	1	1	1	1	1	1	1	1	1	1	0.999999	1	1	1	1	1	1	1	1	1	1	1	1	1	1	1	1	1	1	1	0.999995	1	1	1	1	0.999995	1	1	0.999995	1	1	1	1	0.999997
6489.1	1	1	1	1	1	1	1	1	1	1	1	1	1	1	1	0.999999	1	1	1	1	1	1	1	1	1	1	1	1	1	1	1	1	1	1	1	0.999995	1	1	1	1	0.999995	1	1	0.999995	1	1	1	1	0.999997
64902.1	1	1	1	1	1	1	1	1	1	1	1	1	1	1	1	0.999999	1	1	1	1	1	1	1	1	1	1	1	1	1	1	1	1	1	1	1	0.999995	1	1	1	1	0.999995	1	1	0.999995	1	1	1	1	0.999997
65010.1	1	1	1	1	1	1	0.999995	0.999994	1	1	1	0.999998	1	1	1	1	1	1	1	1	1	1	1	1	1	1	1	1	1	1	1	1	1	0.999998	1	0.999995	1	1	1	0.999995	1	1	1	0.999995	1	1	1	0.999997	1
65010.2	1	1	1	1	1	1	0.999995	0.999994	1	1	1	0.999998	1	1	1	1	1	1	1	1	1	1	1	1	1	1	1	1	1	1	1	1	1	0.999998	1	0.999995	1	1	1	0.999995	1	1	1	0.999995	1	1	1	0.999997	1
65010.3	1	1	1	1	1	1	0.999995	0.999994	1	1	1	0.999998	1	1	1	1	1	1	1	1	1	1	1	1	1	1	1	1	1	1	1	1	1	0.999998	1	0.999995	1	1	1	0.999995	1	1	1	0.999995	1	1	1	0.999997	1
6505.1	0.912734	0.883667	0.909668	0.903773	0.922103	0.918558	0.889634	0.893465	0.917299	0.884882	0.920105	0.914164	0.895853	0.912363	0.911252	0.905019	0.923707	0.921631	0.916579	0.912455	0.935963	0.90341	0.898908	0.918606	0.919723	0.882798	0.914368	0.901472	0.888426	0.923591	0.893961	0.908224	0.902315	0.920719	0.918275	0.893036	0.881789	0.906813	0.917002	0.909069	0.904532	0.921015	0.908416	0.915967	0.918163	0.919228	0.893261	0.919343	0.877437
6506.1	0.912734	0.883667	0.909668	0.903773	0.922103	0.918558	0.889634	0.893465	0.917299	0.884882	0.920105	0.914164	0.895853	0.912363	0.911252	0.905019	0.923707	0.921631	0.916579	0.912455	0.935963	0.90341	0.898908	0.918606	0.919723	0.882798	0.914368	0.901472	0.888426	0.923591	0.893961	0.908224	0.902315	0.920719	0.918275	0.893036	0.881789	0.906813	0.917002	0.909069	0.904532	0.921015	0.908416	0.915967	0.918163	0.919228	0.893261	0.919343	0.877437
6507.1	0.912734	0.883667	0.909668	0.903773	0.922103	0.918558	0.889634	0.893465	0.917299	0.884882	0.920105	0.914164	0.895853	0.912363	0.911252	0.905019	0.923707	0.921631	0.916579	0.912455	0.935963	0.90341	0.898908	0.918606	0.919723	0.882798	0.914368	0.901472	0.888426	0.923591	0.893961	0.908224	0.902315	0.920719	0.918275	0.893036	0.881789	0.906813	0.917002	0.909069	0.904532	0.921015	0.908416	0.915967	0.918163	0.919228	0.893261	0.919343	0.877437
6508.1	1	1	0.999995	1	1	1	1	1	0.999999	1	1	1	0.999997	1	1	1	1	1	0.999998	1	1	1	1	1	0.999998	1	1	1	1	1	1	1	1	0.999995	1	1	1	0.999993	1	1	1	1	1	0.999995	0.999995	0.999994	1	1	1
6508.2	1	1	0.999995	1	1	1	1	1	0.999999	1	1	1	0.999997	1	1	1	1	1	0.999998	1	1	1	1	1	0.999998	1	1	1	1	1	1	1	1	0.999995	1	1	1	0.999993	1	1	1	1	1	0.999995	0.999995	0.999994	1	1	1
6509.1	1	1	1	0.999997	0.999995	1	1	1	1	0.999995	1	1	1	1	1	1	1	1	1	1	1	0.999995	0.999999	1	1	1	1	1	1	0.999998	1	1	1	0.999996	1	1	1	1	1	1	1	0.999996	1	1	0.999995	1	1	1	1
6510.1	1	1	1	0.999997	1	1	1	1	1	1	1	1	1	1	1	1	1	1	1	1	1	1	1	1	1	1	1	1	1	1	1	1	1	1	1	1	1	1	1	1	1	1	0.999995	1	1	0.999994	1	1	1
6511.1	0.912734	0.883667	0.909668	0.903773	0.922103	0.918558	0.889634	0.893465	0.917299	0.884882	0.920105	0.914164	0.895853	0.912363	0.911252	0.905019	0.923707	0.921631	0.916579	0.912455	0.935963	0.90341	0.898908	0.918606	0.919723	0.882798	0.914368	0.901472	0.888426	0.923591	0.893961	0.908224	0.902315	0.920719	0.918275	0.893036	0.881789	0.906813	0.917002	0.909069	0.904532	0.921015	0.908416	0.915967	0.918163	0.919228	0.893261	0.919343	0.877437
6512.1	0.912734	0.883667	0.909668	0.903773	0.922103	0.918558	0.889634	0.893465	0.917299	0.884882	0.920105	0.914164	0.895853	0.912363	0.911252	0.905019	0.923707	0.921631	0.916579	0.912455	0.935963	0.90341	0.898908	0.918606	0.919723	0.882798	0.914368	0.901472	0.888426	0.923591	0.893961	0.908224	0.902315	0.920719	0.918275	0.893036	0.881789	0.906813	0.917002	0.909069	0.904532	0.921015	0.908416	0.915967	0.918163	0.919228	0.893261	0.919343	0.877437
6513.1	1	1	0.999995	1	1	1	1	1	1	1	1	1	1	0.999998	1	1	1	1	1	0.999997	1	1	1	1	1	1	1	1	1	1	1	1	1	1	1	0.999995	1	1	1	1	1	1	1	1	1	1	1	1	1
6514.1	1	1	1	1	1	0.999995	1	1	1	1	1	1	1	0.999998	1	1	1	1	1	1	1	1	1	1	1	1	1	1	1	1	1	0.999999	1	1	1	1	1	1	1	1	0.999998	1	1	0.999995	1	1	0.999995	1	1
6515.1	1	1	0.999998	1	0.999995	1	1	1	1	1	1	0.999998	1	1	1	1	1	0.999995	1	1	1	0.999995	0.999999	1	0.999998	1	1	1	1	1	1	1	0.999996	1	1	1	1	1	1	1	1	1	1	1	1	1	1	1	0.999997
6517.1	1	1	1	1	1	1	1	1	1	1	1	1	1	0.999998	1	1	1	1	1	1	1	1	1	1	1	1	1	1	1	1	1	1	1	0.999995	1	0.999995	1	1	1	1	1	1	1	0.999995	1	1	1	0.999997	1
6518.1	1	1	1	0.999997	1	1	1	1	1	1	1	1	1	1	1	0.999999	1	1	1	1	1	0.999995	1	1	1	1	1	1	1	1	1	1	0.999995	1	1	1	1	0.999993	1	0.999995	0.999995	1	1	1	1	1	1	1	1
6519.1	0.999996	1	1	1	1	1	1	1	1	1	1	0.999998	1	0.999998	1	1	1	1	1	1	1	1	1	1	1	1	1	1	1	1	1	1	0.999997	1	1	1	1	0.999996	1	0.999995	1	0.999996	1	0.999995	1	0.999994	1	1	1
6520.1	0.999996	1	1	1	1	1	1	0.999994	1	1	1	1	1	1	1	0.999999	1	1	1	0.999997	1	1	1	1	1	1	1	1	1	1	1	1	0.999995	0.999995	1	1	1	1	1	1	1	1	1	0.999995	1	1	0.999995	1	1
6521.1	1	1	0.999995	1	1	1	1	1	0.999999	1	1	1	0.999997	1	1	1	1	1	0.999998	1	1	1	1	1	0.999998	1	1	1	1	1	1	1	1	0.999995	1	1	1	0.999993	1	1	1	1	1	0.999995	0.999995	0.999994	1	1	1
6522.1	1	1	0.999995	1	1	1	1	1	0.999999	1	1	1	0.999997	1	1	1	1	1	0.999998	1	1	1	1	1	0.999998	1	1	1	1	1	1	1	1	0.999995	1	1	1	0.999993	1	1	1	1	1	0.999995	0.999995	0.999994	1	1	1
65220.1	1	0.999998	1	1	1	1	1	1	1	1	1	1	1	0.999998	0.999999	1	1	1	1	0.999997	1	1	1	1	1	1	1	1	1	1	1	1	0.999998	0.999995	1	1	1	1	1	1	0.999995	1	1	1	0.999995	1	1	1	1
6523.1	0.965259	0.953931	0.961923	0.959759	0.96279	0.965551	0.95632	0.957876	0.965016	0.954711	0.966218	0.965836	0.958815	0.965109	0.96466	0.96214	0.967763	0.96256	0.964706	0.965146	0.962315	0.961491	0.960043	0.965579	0.966054	0.953585	0.963757	0.958899	0.955842	0.96351	0.958058	0.963436	0.95426	0.96212	0.965429	0.957683	0.953177	0.960876	0.964885	0.963778	0.961944	0.966606	0.963514	0.964441	0.965382	0.965838	0.957805	0.966432	0.951743
6524.1	0.999996	1	1	0.999997	1	0.999995	0.999995	0.999994	1	0.999993	1	0.999998	1	0.999998	0.999999	0.999999	0.999999	0.999995	1	0.999997	1	1	1	1	1	1	1	1	1	0.999995	1	1	1	0.999997	1	0.999995	1	1	1	1	1	1	0.999995	1	1	1	1	1	1
6526.1	0.999996	1	1	1	0.999995	1	0.999995	1	1	0.999995	1	0.999998	0.999997	1	1	1	1	1	1	0.999997	1	1	0.999999	1	1	0.999999	0.999997	0.999994	1	1	0.999998	0.999999	0.999995	0.999995	1	1	0.999998	1	1	1	1	0.999996	0.999995	0.999995	0.999998	1	1	1	1
65263.1	0.990951	0.990959	0.990947	0.990941	0.99027	0.990947	0.990965	0.990956	0.990935	0.990961	0.990939	0.990943	0.990962	0.990944	0.990941	0.990942	0.990935	0.990275	0.990939	0.990947	0.990129	0.990952	0.990957	0.990934	0.990939	0.990955	0.990941	0.990951	0.990954	0.990274	0.990959	0.990941	0.990336	0.990268	0.990948	0.990966	0.99096	0.990951	0.990943	0.990953	0.990952	0.990944	0.990952	0.990946	0.990946	0.990949	0.990954	0.990941	0.990957
6528.1	1	1	1	1	1	1	1	0.999994	1	1	0.999998	0.999998	1	0.999998	1	1	1	1	1	1	1	1	0.999999	1	1	1	1	1	1	1	1	1	1	0.999995	1	1	1	1	1	0.999995	1	0.999996	1	0.999995	1	0.999994	1	1	1
6529.1	1	0.999998	1	1	1	0.999995	1	1	0.999999	1	1	1	0.999997	1	1	1	1	1	1	1	0.999999	1	1	1	1	1	1	1	1	1	1	1	0.999996	1	1	1	0.999998	1	1	1	1	1	0.999995	0.999995	1	1	1	1	1
6530.1	0.999996	1	1	0.999997	1	1	1	0.999994	1	1	1	0.999998	1	1	1	1	1	1	1	1	1	1	1	1	1	1	1	1	1	0.999995	1	1	1	1	1	1	0.999998	1	1	0.999995	1	0.999996	1	1	1	1	1	1	1
6531.1	0.999996	1	1	0.999997	1	1	1	0.999994	1	1	1	0.999998	1	1	1	1	1	1	1	1	1	1	1	1	1	1	1	1	1	0.999995	1	1	1	1	1	1	0.999998	1	1	0.999995	1	0.999996	1	1	1	1	1	1	1
6532.1	1	1	1	1	1	1	1	1	1	1	0.999998	0.999998	1	0.999998	1	1	1	1	1	1	1	1	1	1	1	1	1	1	1	1	1	1	1	1	1	1	0.999998	0.999993	1	1	1	1	1	1	1	1	1	1	0.999997
6533.1	0.999996	1	1	1	1	1	1	1	1	1	1	1	1	1	1	1	0.999999	1	1	1	1	1	1	1	1	1	1	1	1	1	1	1	0.999995	0.999995	1	1	1	1	0.999996	1	1	0.999996	0.999995	0.999995	0.999995	1	1	1	0.999997
6534.1	0.999996	1	1	1	0.999995	1	1	1	1	1	1	1	1	1	1	1	1	1	1	1	1	1	1	1	1	1	1	1	1	0.999995	1	0.999999	1	1	1	1	1	1	1	1	0.999995	1	1	0.999995	1	1	1	1	1
6535.1	1	1	1	1	0.999995	1	1	1	1	1	1	1	1	1	1	1	1	1	1	0.999997	1	0.999995	1	1	1	1	0.999997	1	1	1	1	1	1	1	0.999994	1	0.999998	1	0.999996	0.999995	1	1	1	1	1	1	1	0.999997	1
6536.1	1	1	1	1	1	1	0.999995	1	1	1	1	1	1	1	1	1	1	1	1	0.999997	1	1	1	1	1	1	1	1	1	1	1	1	0.999995	0.999995	1	1	1	1	1	1	0.999995	1	0.999995	0.999995	0.999995	0.999997	1	0.999997	1
6536.2	1	1	1	1	1	1	0.999995	1	1	1	1	1	1	1	1	1	1	1	1	0.999997	1	1	1	1	1	1	1	1	1	1	1	1	0.999995	0.999995	1	1	1	1	1	1	0.999995	1	0.999995	0.999995	0.999995	0.999997	1	0.999997	1
6537.1	1	1	1	1	0.999995	1	1	1	1	1	1	1	1	1	1	1	1	1	1	0.999997	1	0.999995	1	1	1	1	0.999997	1	1	1	1	1	1	1	0.999994	1	0.999998	1	0.999996	0.999995	1	1	1	1	1	1	1	0.999997	1
6538.1	1	0.999998	1	1	1	0.999995	1	1	0.999999	1	1	1	0.999997	1	1	1	1	1	1	1	0.999999	1	1	1	1	1	1	1	1	1	1	1	0.999996	1	1	1	0.999998	1	1	1	1	1	0.999995	0.999995	1	1	1	1	1
6539.1	1	1	0.999995	1	1	1	1	1	1	1	0.999998	1	1	1	0.999999	1	1	1	0.999998	0.999997	1	1	1	1	1	0.999999	1	1	1	1	1	1	1	1	1	1	1	0.999993	1	1	1	1	1	0.999995	0.999995	1	1	1	1
6540.1	1	0.999998	1	1	1	0.999995	1	1	0.999999	1	1	1	0.999997	1	1	1	1	1	1	1	0.999999	1	1	1	1	1	1	1	1	1	1	1	0.999996	1	1	1	0.999998	1	1	1	1	1	0.999995	0.999995	1	1	1	1	1
6541.1	1	1	1	0.999997	1	1	1	1	1	1	0.999998	1	1	1	1	1	1	1	0.999998	1	1	0.999995	1	1	1	1	0.999997	1	1	1	1	1	0.999995	1	1	1	0.999998	1	1	1	1	1	1	0.999995	1	0.999994	1	1	1
6542.1	1	1	1	0.999997	1	1	1	1	1	1	0.999998	1	1	1	1	1	1	1	0.999998	1	1	0.999995	1	1	1	1	0.999997	1	1	1	1	1	0.999995	1	1	1	0.999998	1	1	1	1	1	1	0.999995	1	0.999994	1	1	1
6543.1	1	1	1	1	1	1	1	1	1	1	1	1	1	1	1	1	1	1	1	1	1	1	0.999999	1	1	1	1	0.999993	1	1	0.999998	1	1	1	1	1	1	1	1	1	1	0.999996	1	1	1	1	1	1	1
6546.1	1	1	1	1	1	1	1	1	1	1	1	1	1	1	1	1	1	1	1	1	1	1	0.999999	1	1	1	1	0.999993	1	1	0.999998	1	1	1	1	1	1	1	1	1	1	0.999996	1	1	1	1	1	1	1
6547.1	1	1	1	1	1	1	1	1	1	1	1	1	1	1	1	1	1	1	1	1	1	1	0.999999	1	1	1	1	0.999993	1	1	0.999998	1	1	1	1	1	1	1	1	1	1	0.999996	1	1	1	1	1	1	1
6547.2	1	1	1	1	1	1	1	1	1	1	1	1	1	1	1	1	1	1	1	1	1	1	0.999999	1	1	1	1	0.999993	1	1	0.999998	1	1	1	1	1	1	1	1	1	1	0.999996	1	1	1	1	1	1	1
6547.3	1	1	1	1	1	1	1	1	1	1	1	1	1	1	1	1	1	1	1	1	1	1	0.999999	1	1	1	1	0.999993	1	1	0.999998	1	1	1	1	1	1	1	1	1	1	0.999996	1	1	1	1	1	1	1
6547.4	1	1	1	1	1	1	1	1	1	1	1	1	1	1	1	1	1	1	1	1	1	1	0.999999	1	1	1	1	0.999993	1	1	0.999998	1	1	1	1	1	1	1	1	1	1	0.999996	1	1	1	1	1	1	1
6547.5	1	1	1	1	1	1	1	1	1	1	1	1	1	1	1	1	1	1	1	1	1	1	0.999999	1	1	1	1	0.999993	1	1	0.999998	1	1	1	1	1	1	1	1	1	1	0.999996	1	1	1	1	1	1	1
6547.6	1	1	1	1	1	1	1	1	1	1	1	1	1	1	1	1	1	1	1	1	1	1	0.999999	1	1	1	1	0.999993	1	1	0.999998	1	1	1	1	1	1	1	1	1	1	0.999996	1	1	1	1	1	1	1
6548.1	1	1	1	1	1	1	1	1	1	1	1	1	1	1	1	1	0.999999	1	1	1	1	1	1	1	1	1	1	1	1	1	1	1	1	1	1	1	1	1	1	1	1	1	0.999995	1	1	1	1	1	1
6549.1	1	1	1	1	1	1	1	1	1	1	1	1	1	1	1	1	0.999999	1	1	1	1	1	1	1	1	1	1	1	1	1	1	1	1	1	1	1	1	1	1	1	1	1	0.999995	1	1	1	1	1	1
6550.1	1	1	1	1	1	1	1	1	1	1	1	1	1	1	1	1	0.999999	1	1	1	1	1	1	1	1	1	1	1	1	1	1	1	1	1	1	1	1	1	1	1	1	1	0.999995	1	1	1	1	1	1
6553.1	1	1	1	1	1	1	1	1	1	1	0.999998	1	1	1	1	1	1	1	1	1	1	1	1	1	1	1	1	1	1	0.999995	1	1	0.999996	0.999998	1	1	1	1	1	1	1	1	1	1	1	1	1	1	1
6554.1	1	1	1	1	1	1	1	1	0.999999	1	1	1	1	0.999998	1	1	1	1	0.999998	1	1	1	1	1	1	1	1	1	1	1	1	1	1	1	1	1	1	1	1	1	1	1	1	1	1	1	0.999995	1	1
6555.1	0.999996	1	1	0.999997	1	0.999995	1	1	1	1	1	1	1	1	1	0.999999	1	1	0.999998	1	1	1	1	1	0.999998	1	1	1	1	1	1	1	1	1	1	1	1	1	1	0.999995	1	1	0.999995	1	1	1	0.999995	1	1
6557.1	1	1	1	1	0.999996	1	1	1	1	1	1	1	1	1	1	0.999999	1	1	1	1	1	0.999995	1	1	0.999998	1	1	1	1	1	1	1	0.999999	1	1	0.999995	1	1	1	1	1	1	1	1	1	1	1	1	1
6558.1	1	1	1	1	0.999996	1	1	1	1	1	1	1	1	1	1	0.999999	1	1	1	1	1	0.999995	1	1	0.999998	1	1	1	1	1	1	1	0.999999	1	1	0.999995	1	1	1	1	1	1	1	1	1	1	1	1	1
6559.1	1	1	1	1	1	1	0.999995	1	1	1	1	1	0.999997	1	1	1	1	0.999995	1	1	1	1	1	1	1	1	1	1	1	1	0.999998	1	1	1	1	1	1	0.999993	1	1	1	1	1	0.999995	0.999995	0.999994	0.999995	1	0.999997
6560.1	1	1	1	1	1	1	0.999995	1	1	1	1	0.999998	1	0.999998	1	1	1	1	1	1	1	1	1	1	1	1	1	1	1	1	1	1	1	1	1	1	1	1	1	1	1	1	0.999995	1	0.999995	1	0.999995	1	1
6561.1	1	1	1	1	1	1	1	1	1	1	1	1	1	1	1	1	1	0.999995	1	1	1	1	1	1	1	1	1	1	1	1	1	1	1	1	0.999994	1	1	0.999993	1	1	1	1	1	1	1	1	1	1	1
6563.1	1	1	0.999995	1	0.999995	1	0.999995	1	1	1	1	1	1	1	1	1	1	1	1	0.999997	1	1	0.999999	1	1	1	1	1	1	1	1	1	1	1	1	1	1	1	1	0.999995	1	0.999996	1	1	1	0.999994	1	0.999997	1
6565.1	1	1	1	0.999997	1	1	0.999995	1	1	1	1	1	1	1	0.999999	1	1	1	1	1	1	1	1	1	1	1	1	1	1	0.999995	1	1	0.999995	1	0.999994	1	0.999998	0.999993	1	1	1	1	1	1	1	0.999994	0.999995	1	1
6566.1	0.795328	0.79167	0.799318	0.801681	0.818032	0.794523	0.789088	0.800826	0.794981	0.807664	0.793512	0.794586	0.786253	0.795421	0.795999	0.798802	0.791819	0.807492	0.79537	0.795417	0.81145	0.799651	0.784853	0.794593	0.793674	0.791863	0.796602	0.802913	0.789365	0.781746	0.787033	0.797306	0.810121	0.818165	0.794583	0.787529	0.792342	0.8004	0.795295	0.793759	0.799127	0.795958	0.797338	0.795811	0.79461	0.794075	0.799895	0.793214	0.813402
6567.1	1	1	1	1	0.999995	0.999995	1	1	1	0.999995	0.999998	0.999998	1	1	0.999999	1	1	1	1	0.999997	1	1	0.999999	1	1	1	1	1	1	1	1	1	0.999991	0.999995	1	1	0.999998	0.999993	1	1	1	1	1	0.999995	1	0.999994	1	0.999997	1
6568.1	1	1	1	1	0.999995	1	1	1	1	1	1	1	1	1	1	1	1	1	1	1	1	1	0.999999	1	1	1	1	1	1	0.999999	1	1	0.999995	1	1	1	1	1	1	1	1	1	1	0.999995	0.999997	1	1	1	1
6569.1	0.999996	1	1	1	0.999995	1	1	0.999994	1	1	1	1	1	1	1	1	1	0.999995	1	1	1	1	1	1	0.999998	1	1	1	1	1	0.999998	1	1	1	1	1	1	1	1	1	0.999995	1	1	1	0.999995	0.999994	1	0.999997	1
6570.1	0.999996	0.999998	0.999997	1	1	1	1	0.999994	1	0.999995	1	1	1	1	1	1	1	1	1	1	1	1	1	1	1	1	1	1	1	1	0.999998	0.999999	0.999995	1	1	1	1	1	1	1	1	1	1	0.999995	1	1	1	0.999997	1
6571.1	0.999996	0.999998	0.999997	1	1	1	1	0.999994	1	0.999995	1	1	1	1	1	1	1	1	1	1	1	1	1	1	1	1	1	1	1	1	0.999998	0.999999	0.999995	1	1	1	1	1	1	1	1	1	1	0.999995	1	1	1	0.999997	1
6572.1	1	1	0.999995	1	1	1	0.999995	1	0.999999	0.999995	1	1	1	0.999998	1	1	1	1	1	1	1	1	1	1	1	1	1	0.999993	1	0.999995	0.999998	1	0.999995	0.999997	1	1	1	1	1	1	1	1	1	1	1	1	1	0.999997	1
6573.1	1	1	1	1	0.998754	1	0.999995	1	1	1	1	1	0.999997	1	1	0.999999	0.999999	0.998758	1	1	0.998835	1	1	1	1	1	1	1	1	0.998789	1	1	0.998708	0.998725	1	1	1	1	0.999996	0.999995	1	1	1	1	1	1	1	1	1
6573.2	1	1	1	1	0.998754	1	0.999995	1	1	1	1	1	0.999997	1	1	0.999999	0.999999	0.998758	1	1	0.998835	1	1	1	1	1	1	1	1	0.998789	1	1	0.998708	0.998725	1	1	1	1	0.999996	0.999995	1	1	1	1	1	1	1	1	1
6574.1	1	1	0.999995	1	1	1	1	1	1	1	1	0.999998	0.999997	1	1	1	1	1	0.999998	1	1	1	1	1	1	1	1	1	1	1	1	1	1	1	0.999994	1	1	0.999993	1	1	1	1	1	1	1	0.999994	1	0.999997	1
6575.1	1	1	0.999995	1	1	1	1	1	1	1	1	0.999998	0.999997	1	1	1	1	1	0.999998	1	1	1	1	1	1	1	1	1	1	1	1	1	1	1	0.999994	1	1	0.999993	1	1	1	1	1	1	1	0.999994	1	0.999997	1
6576.1	1	1	1	1	1	1	0.999995	0.999994	1	1	1	1	1	1	1	1	1	1	0.999998	1	1	1	1	1	1	1	1	1	1	1	1	1	0.999995	1	1	1	1	1	0.999996	1	1	1	0.999995	1	1	1	0.999995	1	1
6578.1	0.999996	1	1	1	1	1	0.999995	1	1	1	0.999998	1	1	1	1	1	1	1	1	1	1	1	1	1	1	1	1	1	1	1	1	0.999999	1	1	1	1	1	0.999993	1	1	1	1	1	1	0.999995	1	1	1	1
6579.1	0.999996	1	1	1	1	1	1	1	1	0.999995	1	1	1	1	1	1	1	1	1	1	1	1	1	1	1	1	1	1	1	1	1	1	1	1	1	1	0.999998	1	1	1	1	1	1	1	1	1	0.999995	1	0.999997
6580.1	1	1	1	1	0.999995	1	1	0.999994	1	1	1	1	1	1	1	1	1	1	1	0.999997	1	1	0.999999	1	1	1	1	0.999993	1	1	0.999998	0.999999	1	1	1	1	1	1	1	0.999995	1	1	0.999995	1	1	0.999994	1	1	1
6581.1	1	1	1	1	1	1	1	1	0.999999	1	1	1	1	1	0.999999	1	1	1	1	1	1	1	1	1	1	1	1	1	1	1	1	1	1	1	1	1	1	1	1	1	0.999995	1	1	1	0.999995	1	1	1	1
6582.1	1	1	1	1	1	1	1	1	1	1	1	1	1	1	1	0.999999	1	1	1	1	1	1	1	1	1	1	1	1	1	1	1	1	1	1	0.999994	0.999995	1	1	1	1	1	1	0.999995	1	1	0.999994	1	1	0.999997
6582.2	1	1	1	1	1	1	1	1	1	1	1	1	1	1	1	0.999999	1	1	1	1	1	1	1	1	1	1	1	1	1	1	1	1	1	1	0.999994	0.999995	1	1	1	1	1	1	0.999995	1	1	0.999994	1	1	0.999997
6583.1	1	1	1	1	0.999995	0.999995	1	1	1	1	1	1	0.999997	1	1	1	1	1	1	1	1	1	1	1	0.999998	1	1	1	1	1	1	1	0.999995	1	1	1	1	1	1	1	0.999995	1	1	0.999995	1	1	1	1	1
6584.1	1	1	1	1	1	0.999995	1	1	1	1	1	1	1	1	1	1	1	1	0.999998	1	1	1	0.999999	1	1	1	1	1	1	0.999995	0.999998	1	1	0.999995	0.999994	1	1	1	1	1	1	0.999996	0.999995	1	0.999995	1	1	1	1
65985.1	0.394754	0.316672	0.399031	0.39887	0.418671	0.399021	0.316678	0.394651	0.398912	0.39492	0.398954	0.394878	0.316582	0.394705	0.394664	0.394639	0.400994	0.418653	0.398879	0.394722	0.434728	0.394683	0.316789	0.399041	0.398937	0.316544	0.398901	0.398941	0.316516	0.418633	0.316539	0.39459	0.337114	0.418627	0.398983	0.316594	0.316567	0.398935	0.398985	0.394555	0.394679	0.401058	0.394717	0.398943	0.398946	0.398985	0.347039	0.397339	0.396866
66002.1	1	1	0.999995	1	1	1	1	0.999994	1	0.999995	1	0.999998	1	1	1	1	1	1	1	1	1	1	1	1	1	1	1	1	1	1	1	1	1	1	1	1	1	0.999993	1	1	1	1	1	1	1	1	1	1	1
66035.1	1	1	1	1	1	1	1	0.999994	1	1	1	1	1	1	1	1	1	1	0.999998	0.999997	1	1	1	1	0.999998	1	0.999997	1	1	1	1	1	1	1	1	1	1	1	1	1	1	1	0.999995	0.999995	0.999995	1	1	0.999997	1
6611.1	1	1	1	1	1	1	1	1	1	1	1	1	0.999997	1	1	1	0.999999	0.999995	1	1	1	0.999995	1	1	1	1	0.999997	1	1	0.999977	1	1	1	0.999995	1	1	1	1	0.999996	0.999995	1	1	1	1	0.999995	1	1	1	1
6646.1	0	0	0	0	0	0	0	0	0	0	0	0	0	0	0	0	0	0	0	0	0	0	0	0	0	0	0	0	0	0	0	0	0	0	0	0	0	0	0	0	0	0	0	0	0	0	0	0	0
6647.1	1	1	1	1	1	0.999995	1	1	1	1	0.999998	1	1	1	1	1	1	1	1	0.999997	1	0.999995	1	1	1	1	0.999997	0.999993	1	1	1	1	1	1	1	1	1	0.999993	1	1	0.999995	1	1	0.999995	0.999995	1	1	0.999997	1
6648.1	1	1	1	1	1	0.999995	1	1	1	1	1	1	1	1	1	1	1	1	0.999998	1	1	0.999995	1	1	1	1	1	1	1	0.999995	1	0.999999	1	1	1	1	1	1	1	1	1	1	1	0.999995	1	1	1	1	0.999997
6649.1	1	1	1	1	1	0.999995	1	1	1	1	1	1	1	1	1	0.999999	1	1	1	1	1	1	1	1	0.999998	1	1	1	1	1	1	1	0.999994	1	1	1	1	1	1	1	1	1	1	0.999995	1	1	1	1	1
6652.1	1	1	1	1	1	1	1	1	1	1	1	1	1	1	1	1	1	0.999995	1	1	1	1	1	1	1	1	1	1	1	1	1	1	1	1	1	1	1	1	1	1	1	1	1	1	1	1	1	0.999997	1
6675.1	0.999996	1	1	1	1	0.999995	1	1	1	0.999995	1	1	1	1	1	1	0.999999	1	1	1	1	1	0.999999	1	1	1	1	1	1	1	1	0.999999	1	1	1	1	0.999996	1	1	1	1	0.999996	0.999995	0.999995	1	1	0.999995	1	1
669.1	0.121427	0	0.0165243	0	0	0	0	0	0	0	0	0.00621992	0	0.222601	0	0	0.0716249	0.0332744	0	0	0.0447913	0	0	0.197116	0	0	0	0	0	0	0	0	0	0	0	0	0	0	0	0	0	0	0	0	0	0	0	0	0
669.2	0.121427	0	0.0165243	0	0	0	0	0	0	0	0	0.00621992	0	0.222601	0	0	0.0716249	0.0332744	0	0	0.0447913	0	0	0.197116	0	0	0	0	0	0	0	0	0	0	0	0	0	0	0	0	0	0	0	0	0	0	0	0	0
6697.1	1	1	1	1	1	0.999995	1	1	1	1	0.999998	0.999998	1	1	1	1	1	0.999995	1	0.999997	1	1	0.999999	1	0.999998	1	1	0.999993	1	1	1	1	1	1	1	1	1	1	1	0.999995	0.999995	1	1	1	1	1	1	1	1
6713.1	0	0	0	0	0	0	0	0	0	0	0	0	0	0	0	0	0	0	0	0	0	0	0	0	0	0	0	0	0	0	0	0	0	0	0	0	0	0	0	0	0	0	0	0	0	0	0	0	0
6715.1	1	1	1	0.999997	1	1	1	1	1	1	1	1	1	1	0.999999	1	1	0.999995	1	1	1	1	0.999999	1	1	1	1	0.999993	1	1	1	1	0.999995	1	1	0.999995	1	0.999996	1	1	1	0.999996	0.999995	0.999995	1	1	1	1	1
6716.1	1	1	1	0.999997	1	1	1	1	1	1	1	1	1	1	0.999999	1	1	0.999995	1	1	1	1	0.999999	1	1	1	1	0.999993	1	1	1	1	0.999995	1	1	0.999995	1	0.999996	1	1	1	0.999996	0.999995	0.999995	1	1	1	1	1
6718.1	1	1	1	1	1	1	1	1	1	1	1	1	1	1	0.999999	1	1	1	1	1	0.999999	1	1	1	0.999998	1	1	0.999993	1	0.999995	1	0.999999	1	1	1	1	1	1	1	1	1	1	1	0.999995	1	1	1	1	1
6723.1	1	1	0.999995	1	1	1	1	0.999994	1	1	1	1	1	1	1	0.999999	1	0.999996	0.999998	1	1	1	1	1	1	1	1	1	1	1	1	1	0.999997	0.999995	0.999994	1	1	0.999993	1	1	1	1	1	1	1	0.999994	1	0.999997	1
6783.1	0.999996	1	1	1	1	1	0.999995	1	1	1	0.999998	1	1	1	1	1	1	1	1	1	1	1	1	1	1	1	1	1	1	1	1	1	1	0.999995	1	0.999995	1	1	1	1	1	0.999996	1	0.999995	1	1	1	1	1
6785.1	1	1	1	1	1	1	1	1	1	1	1	1	1	1	0.999999	1	1	1	1	1	1	1	0.999999	1	0.999998	1	1	1	1	1	1	1	1	1	1	1	1	1	1	1	0.999995	1	1	1	1	1	1	1	0.999997
6799.1	1	0.999998	1	1	1	0.999995	1	1	1	1	1	1	1	1	1	1	1	1	1	1	1	0.999995	1	1	1	1	1	1	1	0.999995	1	1	1	0.999998	0.999994	1	0.999998	0.999993	1	1	1	0.999996	1	1	1	0.999994	1	1	1
6799.2	1	0.999998	1	1	1	0.999995	1	1	1	1	1	1	1	1	1	1	1	1	1	1	1	0.999995	1	1	1	1	1	1	1	0.999995	1	1	1	0.999998	0.999994	1	0.999998	0.999993	1	1	1	0.999996	1	1	1	0.999994	1	1	1
6817.1	1	1	1	1	1	1	1	1	1	1	1	1	1	1	1	1	1	1	1	1	0.999999	1	1	1	1	1	1	1	1	1	1	1	1	1	1	1	1	1	1	1	0.999995	1	0.999995	1	1	1	1	1	1
6817.2	1	1	1	1	1	1	1	1	1	1	1	1	1	1	1	1	1	1	1	1	0.999999	1	1	1	1	1	1	1	1	1	1	1	1	1	1	1	1	1	1	1	0.999995	1	0.999995	1	1	1	1	1	1
6817.3	1	1	1	1	1	1	1	1	1	1	1	1	1	1	1	1	1	1	1	1	0.999999	1	1	1	1	1	1	1	1	1	1	1	1	1	1	1	1	1	1	1	0.999995	1	0.999995	1	1	1	1	1	1
6817.4	1	1	1	1	1	1	1	1	1	1	1	1	1	1	1	1	1	1	1	1	0.999999	1	1	1	1	1	1	1	1	1	1	1	1	1	1	1	1	1	1	1	0.999995	1	0.999995	1	1	1	1	1	1
6817.5	1	1	1	1	1	1	1	1	1	1	1	1	1	1	1	1	1	1	1	1	0.999999	1	1	1	1	1	1	1	1	1	1	1	1	1	1	1	1	1	1	1	0.999995	1	0.999995	1	1	1	1	1	1
6818.1	1	1	1	0.999997	1	0.999999	1	1	1	1	1	0.999998	0.999997	1	1	0.999999	0.999999	1	0.999998	0.999997	1	1	1	1	1	0.999999	0.999997	1	1	0.999995	1	1	1	1	1	1	1	1	1	1	1	1	1	0.999995	1	1	1	1	1
6818.2	1	1	1	0.999997	1	0.999999	1	1	1	1	1	0.999998	0.999997	1	1	0.999999	0.999999	1	0.999998	0.999997	1	1	1	1	1	0.999999	0.999997	1	1	0.999995	1	1	1	1	1	1	1	1	1	1	1	1	1	0.999995	1	1	1	1	1
6818.3	1	1	1	0.999997	1	0.999999	1	1	1	1	1	0.999998	0.999997	1	1	0.999999	0.999999	1	0.999998	0.999997	1	1	1	1	1	0.999999	0.999997	1	1	0.999995	1	1	1	1	1	1	1	1	1	1	1	1	1	0.999995	1	1	1	1	1
6820.1	1	1	1	0.999997	1	1	0.999995	1	1	1	1	1	1	0.999995	1	1	1	0.999995	1	1	1	0.999995	1	1	1	1	0.999997	0.999993	1	1	1	1	1	1	1	1	1	1	1	1	0.999995	1	1	0.999995	1	1	1	1	1
6820.2	1	1	1	1	1	1	1	1	1	1	1	1	1	1	1	1	0.999999	0.999995	1	0.999997	1	1	0.999999	1	1	1	1	1	1	1	1	0.999999	1	1	1	1	1	1	0.999996	1	1	1	1	1	1	1	0.999995	1	1
6821.1	0.999996	1	1	1	1	1	0.999995	0.999994	1	1	1	1	1	1	1	1	1	1	1	1	1	1	1	1	1	1	1	1	1	0.999995	1	1	1	1	0.999994	1	1	1	1	1	0.999995	0.999996	1	1	0.999995	1	1	1	1
6822.1	1	1	1	1	1	1	1	1	1	1	0.999998	1	1	0.999998	1	1	1	0.999995	1	1	1	1	1	1	1	1	1	0.999993	1	1	0.999998	1	1	1	1	1	1	1	1	1	0.999995	1	1	0.999995	1	0.999994	1	1	1
6839.1	1	1	1	1	1	1	1	1	1	1	1	1	1	1	1	0.999999	1	1	1	1	1	1	1	1	1	1	1	1	1	1	1	1	1	1	1	0.999995	1	1	1	1	0.999995	1	1	0.999995	1	1	1	1	0.999997
686.1	0.999996	1	1	1	0.999991	1	1	1	1	1	1	1	1	1	0.999999	1	1	1	0.999998	1	1	1	1	1	0.999998	1	1	1	1	1	0.999998	1	1	1	1	1	1	1	1	1	0.999995	1	1	0.999995	1	0.999994	1	1	1
6888.1	0.995285	0.995437	0.995483	0.99553	0.994838	0.995359	0.995397	0.995537	0.995325	0.99561	0.995301	0.995234	0.995313	0.995258	0.995259	0.995345	0.995232	0.994847	0.995352	0.995272	0.994844	0.995408	0.995255	0.995301	0.995308	0.995427	0.995393	0.995606	0.99536	0.994816	0.995321	0.995299	0.994854	0.994859	0.995369	0.995363	0.995459	0.995536	0.995366	0.995342	0.995392	0.995309	0.995345	0.995394	0.99536	0.995359	0.99553	0.995305	0.995682
6898.1	1	1	1	1	1	1	1	1	1	1	1	1	1	1	1	0.999999	1	1	1	1	1	1	1	1	1	1	1	1	1	1	1	1	1	1	1	0.999995	1	1	1	1	0.999995	1	1	0.999995	1	1	1	1	0.999997
6916.1	1	1	1	1	1	1	1	1	0.999999	1	1	1	1	1	1	1	1	1	1	1	1	1	1	1	1	0.999999	0.999997	1	1	1	0.999998	0.999999	0.999997	1	1	1	1	1	1	1	1	1	0.999995	1	0.999995	1	1	1	1
6999.1	0.940934	0.941398	0.938523	0.934701	0.962763	0.944484	0.944444	0.927375	0.943622	0.922868	0.945552	0.941909	0.947602	0.940678	0.939917	0.935657	0.948033	0.96256	0.943125	0.940742	0.962591	0.934561	0.949146	0.944282	0.945289	0.940948	0.941602	0.93314	0.94381	0.963503	0.946634	0.937848	0.954752	0.962083	0.944288	0.946175	0.940428	0.936718	0.943414	0.937574	0.935328	0.946176	0.937983	0.9427	0.944212	0.944944	0.928278	0.945358	0.917835
7001.1	0.999996	1	1	1	1	1	1	1	1	1	1	0.999998	1	1	1	1	0.999999	0.999999	1	1	0.999999	1	0.999999	1	1	1	1	1	1	1	1	0.999999	1	1	1	1	1	1	1	1	1	1	1	0.999995	1	0.999994	1	1	1
7001.2	0.999996	1	1	1	1	1	1	1	1	1	1	0.999998	1	1	1	1	0.999999	0.999999	1	1	0.999999	1	0.999999	1	1	1	1	1	1	1	1	0.999999	1	1	1	1	1	1	1	1	1	1	1	0.999995	1	0.999994	1	1	1
7001.3	0.999996	1	1	1	1	1	1	1	1	1	1	0.999998	1	1	1	1	0.999999	0.999999	1	1	0.999999	1	0.999999	1	1	1	1	1	1	1	1	0.999999	1	1	1	1	1	1	1	1	1	1	1	0.999995	1	0.999994	1	1	1
7054.1	1	1	1	1	1	1	1	1	1	1	1	1	1	1	1	1	1	1	0.999998	0.999997	1	0.999995	1	1	1	1	1	1	1	0.999995	1	1	1	1	0.999994	1	0.999998	0.999993	1	0.999995	0.999995	1	1	1	1	1	1	1	1
7054.2	1	1	1	1	1	1	1	1	1	1	1	1	1	1	1	1	1	1	0.999998	0.999997	1	0.999995	1	1	1	1	1	1	1	0.999995	1	1	1	1	0.999994	1	0.999998	0.999993	1	0.999995	0.999995	1	1	1	1	1	1	1	1
7054.3	1	1	1	1	1	1	1	1	1	1	1	1	1	1	1	1	1	1	0.999998	0.999997	1	0.999995	1	1	1	1	1	1	1	0.999995	1	1	1	1	0.999994	1	0.999998	0.999993	1	0.999995	0.999995	1	1	1	1	1	1	1	1
7083.1	1	1	1	0.999997	0.999995	1	1	1	1	1	1	1	0.999997	1	1	1	1	0.999995	1	1	0.999999	1	1	1	1	1	1	1	1	0.999994	0.999998	1	1	1	1	1	1	1	1	1	1	1	1	1	1	0.999994	1	1	1
7084.1	1	1	1	1	0.999995	1	1	1	1	1	0.999998	1	1	1	1	0.999999	1	1	1	1	0.999999	1	1	1	1	1	1	1	1	0.999995	1	1	1	0.999995	1	0.999995	0.999998	0.999993	1	1	1	0.999996	1	1	1	1	0.999998	0.999997	1
7086.1	0.995285	0.995437	0.995483	0.99553	0.994838	0.995359	0.995397	0.995537	0.995325	0.99561	0.995301	0.995234	0.995313	0.995258	0.995259	0.995345	0.995232	0.994847	0.995352	0.995272	0.994844	0.995408	0.995255	0.995301	0.995308	0.995427	0.995393	0.995606	0.99536	0.994816	0.995321	0.995299	0.994854	0.994859	0.995369	0.995363	0.995459	0.995536	0.995366	0.995342	0.995392	0.995309	0.995345	0.995394	0.99536	0.995359	0.99553	0.995305	0.995682
7108.1	0	0	0	0	0	0	0	0	0	0	0	0	0	0	0	0	0	0	0	0	0	0	0	0	0	0	0	0	0	0	0	0	0	0	0	0	0	0	0	0	0	0	0	0	0	0	0	0	0
7166.1	1	1	1	1	0.999995	0.999995	1	1	1	1	1	1	1	1	1	1	1	1	0.999998	1	1	1	1	1	1	1	1	1	1	1	1	1	0.999997	0.999995	1	1	1	1	1	1	1	1	1	1	1	0.999994	1	0.999997	1
7167.1	0.171481	0	0	0	0.120077	0.042042	0.000556038	0	0.0208485	0	0.0659954	0.194601	0.0909713	0.166225	0.127723	0.0505603	0.115177	0.105856	0.0125991	0.167385	0.185715	0.0244379	0.1009	0.0445189	0.0670179	0	0	0	0	0.14276	0.0649595	0.101161	0	0.0893201	0.0415686	0.0425434	0	0	0	0.102033	0.0421541	0.0519534	0.103295	0	0.0362574	0.0541008	0	0.089898	0
7173.1	1	1	1	1	1	1	1	1	1	1	1	0.999998	1	1	1	1	1	1	1	1	1	1	1	1	0.999998	1	1	1	1	0.999995	1	1	1	1	0.999994	1	1	0.999993	1	0.999995	1	1	1	0.999995	1	1	1	1	1
7173.2	1	1	1	1	1	1	1	1	1	1	1	0.999998	1	1	1	1	1	1	1	1	1	1	1	1	0.999998	1	1	1	1	0.999995	1	1	1	1	0.999994	1	1	0.999993	1	0.999995	1	1	1	0.999995	1	1	1	1	1
7173.3	1	1	1	1	1	1	1	1	1	1	1	0.999998	1	1	1	1	1	1	1	1	1	1	1	1	0.999998	1	1	1	1	0.999995	1	1	1	1	0.999994	1	1	0.999993	1	0.999995	1	1	1	0.999995	1	1	1	1	1
7173.4	1	1	1	1	1	1	1	1	1	1	1	0.999998	1	1	1	1	1	1	1	1	1	1	1	1	0.999998	1	1	1	1	0.999995	1	1	1	1	0.999994	1	1	0.999993	1	0.999995	1	1	1	0.999995	1	1	1	1	1
7173.5	1	1	1	1	1	1	1	1	1	1	1	0.999998	1	1	1	1	1	1	1	1	1	1	1	1	0.999998	1	1	1	1	0.999995	1	1	1	1	0.999994	1	1	0.999993	1	0.999995	1	1	1	0.999995	1	1	1	1	1
7263.1	1	1	1	1	1	1	1	1	1	1	0.999998	0.999998	1	0.999998	0.999999	0.999999	1	0.999995	0.999998	1	1	1	1	1	1	1	1	1	1	0.999995	1	1	1	1	1	1	1	1	1	1	1	1	1	0.999995	1	1	1	0.999997	1
7264.1	1	1	1	1	1	1	1	1	1	1	1	1	1	1	1	0.999999	1	1	1	1	1	1	1	1	1	1	1	1	1	1	1	1	1	1	1	0.999995	1	1	1	1	0.999995	1	1	0.999995	1	1	1	1	0.999997
7296.1	0	0	7.78958e-10	1.31804e-09	1.10545e-09	1.18535e-10	0	0	1.38683e-09	1.33081e-10	0	0	2.75006e-10	3.25692e-10	0	1.89729e-09	9.04261e-13	0	3.38186e-10	1.51903e-09	2.31047e-11	1.87185e-09	1.2569e-09	3.31522e-10	0	1.06656e-09	0	1.18667e-09	2.69709e-09	0	3.20599e-10	0	1.35201e-09	1.29042e-09	0	4.26787e-10	1.61906e-09	4.8479e-12	1.74281e-09	4.12233e-11	0	6.24788e-13	0	0	8.23517e-10	2.07309e-10	0	7.65453e-10	0
7296.2	0	0	7.78958e-10	1.31804e-09	1.10545e-09	1.18535e-10	0	0	1.38683e-09	1.33081e-10	0	0	2.75006e-10	3.25692e-10	0	1.89729e-09	9.04261e-13	0	3.38186e-10	1.51903e-09	2.31047e-11	1.87185e-09	1.2569e-09	3.31522e-10	0	1.06656e-09	0	1.18667e-09	2.69709e-09	0	3.20599e-10	0	1.35201e-09	1.29042e-09	0	4.26787e-10	1.61906e-09	4.8479e-12	1.74281e-09	4.12233e-11	0	6.24788e-13	0	0	8.23517e-10	2.07309e-10	0	7.65453e-10	0
7296.3	0	0	7.78958e-10	1.31804e-09	1.10545e-09	1.18535e-10	0	0	1.38683e-09	1.33081e-10	0	0	2.75006e-10	3.25692e-10	0	1.89729e-09	9.04261e-13	0	3.38186e-10	1.51903e-09	2.31047e-11	1.87185e-09	1.2569e-09	3.31522e-10	0	1.06656e-09	0	1.18667e-09	2.69709e-09	0	3.20599e-10	0	1.35201e-09	1.29042e-09	0	4.26787e-10	1.61906e-09	4.8479e-12	1.74281e-09	4.12233e-11	0	6.24788e-13	0	0	8.23517e-10	2.07309e-10	0	7.65453e-10	0
7296.4	0	0	7.78958e-10	1.31804e-09	1.10545e-09	1.18535e-10	0	0	1.38683e-09	1.33081e-10	0	0	2.75006e-10	3.25692e-10	0	1.89729e-09	9.04261e-13	0	3.38186e-10	1.51903e-09	2.31047e-11	1.87185e-09	1.2569e-09	3.31522e-10	0	1.06656e-09	0	1.18667e-09	2.69709e-09	0	3.20599e-10	0	1.35201e-09	1.29042e-09	0	4.26787e-10	1.61906e-09	4.8479e-12	1.74281e-09	4.12233e-11	0	6.24788e-13	0	0	8.23517e-10	2.07309e-10	0	7.65453e-10	0
7298.1	0	0	0	0	0	0	0	0	0	0	0	0	0	0	0	0	2.12575e-09	0	0	0	0	2.86179e-09	0	0	0	2.00219e-09	0	1.72682e-09	0	0	0	0	0	0	0	0	2.1862e-09	0	0	0	0	0	0	1.16224e-09	0	0	0	0	2.84054e-09
7299.1	1	1	1	1	1	1	1	1	1	1	1	1	1	1	1	1	0.999999	1	0.999998	1	1	1	1	1	1	1	1	1	1	1	1	1	1	1	1	1	1	1	1	1	0.999995	1	1	1	1	1	1	1	1
7306.1	0.999996	1	1	1	1	1	1	1	1	0.999995	1	1	1	1	1	0.999999	1	1	1	1	1	1	1	1	1	1	1	1	1	1	1	1	1	1	1	1	1	1	1	1	1	1	1	0.999995	1	0.999994	0.999995	1	1
7350.1	1	1	1	1	1	1	1	1	1	1	1	1	1	1	1	1	1	1	1	1	1	1	1	1	1	1	1	1	1	0.999995	1	1	1	0.999997	1	0.999999	1	1	0.999996	1	0.999995	0.999996	1	1	1	1	1	1	1
7351.1	1	1	1	1	1	1	1	1	1	1	1	1	1	1	1	1	1	1	1	1	1	1	1	1	1	1	1	1	1	0.999995	1	1	1	0.999997	1	0.999999	1	1	0.999996	1	0.999995	0.999996	1	1	1	1	1	1	1
7352.1	1	1	1	1	1	1	1	1	1	1	1	1	1	1	1	1	1	1	1	1	1	1	1	1	1	1	1	1	1	0.999995	1	1	1	0.999997	1	0.999999	1	1	0.999996	1	0.999995	0.999996	1	1	1	1	1	1	1
7352.2	1	1	1	1	1	1	1	1	1	1	1	1	1	1	1	1	1	1	1	1	1	1	1	1	1	1	1	1	1	0.999995	1	1	1	0.999997	1	0.999999	1	1	0.999996	1	0.999995	0.999996	1	1	1	1	1	1	1
7355.1	1	1	1	1	1	1	1	1	1	1	1	1	1	1	1	0.999999	1	1	1	1	1	1	1	1	1	1	1	1	1	1	1	1	1	1	1	0.999995	1	1	1	1	0.999995	1	1	0.999995	1	1	1	1	0.999997
7357.1	1	0.999998	1	1	1	1	1	1	0.999999	1	1	1	1	1	1	1	1	1	1	1	1	1	1	1	1	1	0.999997	1	1	1	1	1	0.999995	0.999995	0.999994	0.999995	1	1	1	1	1	1	0.999995	1	1	1	0.999995	1	1
7358.1	1	0.999998	1	1	1	1	1	1	1	0.999995	1	0.999998	1	0.999998	0.999999	0.999999	1	1	1	1	1	0.999995	1	1	1	1	1	1	1	1	1	1	1	1	1	1	1	1	1	1	1	0.999996	0.999995	1	0.999995	1	1	1	1
7359.1	1	1	1	0.999997	0.999995	1	1	1	1	1	0.999998	1	1	1	1	1	1	1	0.999998	1	1	1	0.999999	1	0.999998	1	1	1	1	0.999995	0.999998	1	1	1	1	1	1	0.999993	1	0.999995	1	1	0.999995	0.999995	1	1	1	1	1
7360.1	1	1	1	0.999997	0.999995	1	1	1	1	1	0.999998	1	1	1	1	1	1	1	0.999998	1	1	1	0.999999	1	0.999998	1	1	1	1	0.999995	0.999998	1	1	1	1	1	1	0.999993	1	0.999995	1	1	0.999995	0.999995	1	1	1	1	1
7360.2	1	1	1	0.999997	0.999995	1	1	1	1	1	0.999998	1	1	1	1	1	1	1	0.999998	1	1	1	0.999999	1	0.999998	1	1	1	1	0.999995	0.999998	1	1	1	1	1	1	0.999993	1	0.999995	1	1	0.999995	0.999995	1	1	1	1	1
7363.1	1	1	1	1	1	1	1	1	1	1	1	1	1	1	1	0.999999	1	1	1	1	1	1	1	1	1	1	1	1	1	1	1	1	1	1	1	0.999995	1	1	1	1	0.999995	1	1	0.999995	1	1	1	1	0.999997
7364.1	1	1	1	1	1	1	1	1	1	1	1	1	1	1	1	0.999999	1	1	1	1	1	1	1	1	1	1	1	1	1	1	1	1	1	1	1	0.999995	1	1	1	1	0.999995	1	1	0.999995	1	1	1	1	0.999997
7367.1	1	1	1	1	1	1	1	1	1	1	1	1	1	1	1	0.999999	1	1	1	1	1	1	1	1	1	1	1	1	1	1	1	1	1	1	1	0.999995	1	1	1	1	0.999995	1	1	0.999995	1	1	1	1	0.999997
7371.1	1	1	1	1	0.999995	1	1	1	1	1	1	1	1	1	1	1	1	1	1	0.999997	1	1	1	1	1	1	1	0.999993	1	1	1	1	1	1	1	0.999995	1	0.999993	1	1	0.999995	1	1	0.999995	1	0.999997	0.999995	1	1
7372.1	0	0	0	3.23498e-10	3.65268e-11	0	0	2.02204e-10	1.04278e-10	8.09807e-11	0	0	3.86284e-11	0	3.36743e-12	0	0	2.32273e-12	2.1763e-10	0	0	0	0	0	0	0	0	0	5.56135e-11	1.67149e-10	0	0	0	0	0	2.98606e-12	1.02e-10	0	0	0	0	0	0	3.22686e-10	7.03952e-13	2.25494e-10	0	0	0
7378.1	1	1	0.999995	1	1	0.999995	1	1	1	1	1	1	1	1	1	1	0.999999	1	1	0.999997	1	1	1	1	1	1	0.999997	1	1	0.999997	1	0.999999	1	1	1	1	1	1	1	0.999995	1	1	1	1	1	1	1	0.999997	0.999997
7378.2	1	1	0.999995	1	1	0.999995	1	1	1	1	1	1	1	1	1	1	0.999999	1	1	0.999997	1	1	1	1	1	1	0.999997	1	1	0.999997	1	0.999999	1	1	1	1	1	1	1	0.999995	1	1	1	1	1	1	1	0.999997	0.999997
7381.1	0	0	0	0	1.38072e-10	0	5.15397e-11	1.04422e-10	0	0	0	0	0	3.89529e-11	0	9.49361e-11	0	0	0	0	0	0	0	1.07897e-10	0	0	2.35035e-11	0	0	3.69571e-11	0	8.2438e-11	0	1.38077e-12	0	1.31362e-10	0	0	0	0	0	0	0	0	0	7.33052e-11	0	0	0
7384.1	0	0	0	0	1.38072e-10	0	5.15397e-11	1.04422e-10	0	0	0	0	0	3.89529e-11	0	9.49361e-11	0	0	0	0	0	0	0	1.07897e-10	0	0	2.35035e-11	0	0	3.69571e-11	0	8.2438e-11	0	1.38077e-12	0	1.31362e-10	0	0	0	0	0	0	0	0	0	7.33052e-11	0	0	0
7385.1	0	0	0	0	1.38072e-10	0	5.15397e-11	1.04422e-10	0	0	0	0	0	3.89529e-11	0	9.49361e-11	0	0	0	0	0	0	0	1.07897e-10	0	0	2.35035e-11	0	0	3.69571e-11	0	8.2438e-11	0	1.38077e-12	0	1.31362e-10	0	0	0	0	0	0	0	0	0	7.33052e-11	0	0	0
7386.1	0	0	0	0	1.38072e-10	0	5.15397e-11	1.04422e-10	0	0	0	0	0	3.89529e-11	0	9.49361e-11	0	0	0	0	0	0	0	1.07897e-10	0	0	2.35035e-11	0	0	3.69571e-11	0	8.2438e-11	0	1.38077e-12	0	1.31362e-10	0	0	0	0	0	0	0	0	0	7.33052e-11	0	0	0
7388.1	0	0	0	0	1.38072e-10	0	5.15397e-11	1.04422e-10	0	0	0	0	0	3.89529e-11	0	9.49361e-11	0	0	0	0	0	0	0	1.07897e-10	0	0	2.35035e-11	0	0	3.69571e-11	0	8.2438e-11	0	1.38077e-12	0	1.31362e-10	0	0	0	0	0	0	0	0	0	7.33052e-11	0	0	0
7389.1	1	0.999998	1	1	1	1	1	1	1	1	1	1	1	1	1	1	1	0.999995	1	1	1	1	1	1	1	0.999999	1	1	1	1	1	0.999999	0.999997	1	1	1	1	1	1	1	1	1	1	0.999995	1	1	1	0.999997	1
7390.1	1	0.999998	1	1	1	1	1	1	1	1	1	1	1	1	1	1	1	0.999995	1	1	1	1	1	1	1	0.999999	1	1	1	1	1	0.999999	0.999997	1	1	1	1	1	1	1	1	1	1	0.999995	1	1	1	0.999997	1
7498.1	1	1	1	1	0.999995	1	1	1	1	1	1	1	1	0.999998	0.999999	0.999999	1	1	1	0.999997	1	0.999995	0.999999	1	1	1	1	1	1	1	1	1	1	1	1	0.999995	0.999998	1	0.999996	1	0.999995	1	1	0.999995	1	1	1	1	1
759.1	0	0	0	0	0	0	0	0	0	0	1.22121e-12	0	0	0	0	0	0	0	0	0	0	0	1.31781e-12	0	7.68934e-13	0	0	0	0	0	0	0	0	0	0	0	0	0	0	0	0	0	0	0	0	0	0	0	0
760.1	0	0	0	0	0	0	0	0	0	0	1.22121e-12	0	0	0	0	0	0	0	0	0	0	0	1.31781e-12	0	7.68934e-13	0	0	0	0	0	0	0	0	0	0	0	0	0	0	0	0	0	0	0	0	0	0	0	0
761.1	0	0	0	0	0	0	0	0	0	0	1.22121e-12	0	0	0	0	0	0	0	0	0	0	0	1.31781e-12	0	7.68934e-13	0	0	0	0	0	0	0	0	0	0	0	0	0	0	0	0	0	0	0	0	0	0	0	0
762.1	0	0	0	0	0	0	0	0	0	0	1.22121e-12	0	0	0	0	0	0	0	0	0	0	0	1.31781e-12	0	7.68934e-13	0	0	0	0	0	0	0	0	0	0	0	0	0	0	0	0	0	0	0	0	0	0	0	0
763.1	0.999996	0.999998	1	1	0.999995	1	1	1	1	0.999995	1	1	1	1	1	1	1	1	1	0.999997	1	1	1	1	1	1	1	1	1	1	1	0.999999	0.999995	1	1	1	0.999998	1	1	1	1	1	1	1	1	1	1	1	1
766.1	0	0	0	0	0	0	0	0	0	0	1.22121e-12	0	0	0	0	0	0	0	0	0	0	0	1.31781e-12	0	7.68934e-13	0	0	0	0	0	0	0	0	0	0	0	0	0	0	0	0	0	0	0	0	0	0	0	0
766.2	0	0	0	0	0	0	0	0	0	0	1.22121e-12	0	0	0	0	0	0	0	0	0	0	0	1.31781e-12	0	7.68934e-13	0	0	0	0	0	0	0	0	0	0	0	0	0	0	0	0	0	0	0	0	0	0	0	0
768.1	0	0	0	0	0	0	0	0	0	0	1.22121e-12	0	0	0	0	0	0	0	0	0	0	0	1.31781e-12	0	7.68934e-13	0	0	0	0	0	0	0	0	0	0	0	0	0	0	0	0	0	0	0	0	0	0	0	0
771.1	0	0	0	0	0	0	0	0	0	0	1.22121e-12	0	0	0	0	0	0	0	0	0	0	0	1.31781e-12	0	7.68934e-13	0	0	0	0	0	0	0	0	0	0	0	0	0	0	0	0	0	0	0	0	0	0	0	0
771.2	0	0	0	0	0	0	0	0	0	0	1.22121e-12	0	0	0	0	0	0	0	0	0	0	0	1.31781e-12	0	7.68934e-13	0	0	0	0	0	0	0	0	0	0	0	0	0	0	0	0	0	0	0	0	0	0	0	0
7841.1	1	1	1	1	1	1	1	1	1	1	1	1	1	1	1	0.999999	1	1	1	1	1	1	1	1	1	1	1	1	1	1	1	1	1	1	1	0.999995	1	1	1	1	0.999995	1	1	0.999995	1	1	1	1	0.999997
788.1	1	1	1	1	1	1	1	1	1	0.999995	1	1	1	1	1	1	1	1	1	1	1	1	1	1	1	0.999999	1	0.999993	1	1	1	1	0.999995	0.999995	0.999994	1	1	1	1	1	1	1	0.999995	1	1	1	0.999995	0.999997	1
790.1	0	0	0	3.23498e-10	3.65268e-11	0	0	2.02204e-10	1.04278e-10	8.09807e-11	0	0	3.86284e-11	0	3.36743e-12	0	0	2.32273e-12	2.1763e-10	0	0	0	0	0	0	0	0	0	5.56135e-11	1.67149e-10	0	0	0	0	0	2.98606e-12	1.02e-10	0	0	0	0	0	0	3.22686e-10	7.03952e-13	2.25494e-10	0	0	0
79053.1	1	1	1	1	1	1	1	1	1	1	1	1	1	1	1	0.999999	1	1	1	1	1	1	1	1	1	1	1	1	1	1	1	1	1	1	1	0.999995	1	1	1	1	0.999995	1	1	0.999995	1	1	1	1	0.999997
79053.2	1	1	1	1	1	1	1	1	1	1	1	1	1	1	1	0.999999	1	1	1	1	1	1	1	1	1	1	1	1	1	1	1	1	1	1	1	0.999995	1	1	1	1	0.999995	1	1	0.999995	1	1	1	1	0.999997
79053.3	1	1	1	1	1	1	1	1	1	1	1	1	1	1	1	0.999999	1	1	1	1	1	1	1	1	1	1	1	1	1	1	1	1	1	1	1	0.999995	1	1	1	1	0.999995	1	1	0.999995	1	1	1	1	0.999997
79087.1	1	1	1	1	1	1	1	1	1	1	1	1	1	1	1	0.999999	1	1	1	1	1	1	1	1	1	1	1	1	1	1	1	1	1	1	1	0.999995	1	1	1	1	0.999995	1	1	0.999995	1	1	1	1	0.999997
7915.1	1	1	1	1	1	0.999995	1	1	1	1	1	1	1	1	1	1	0.999999	1	1	1	1	1	1	1	1	1	1	1	1	1	1	1	0.999997	1	1	1	1	1	1	1	0.999995	1	1	1	0.999995	1	1	1	0.999997
7915.2	1	1	1	1	1	0.999995	1	1	1	1	1	1	1	1	1	1	0.999999	1	1	1	1	1	1	1	1	1	1	1	1	1	1	1	0.999997	1	1	1	1	1	1	1	0.999995	1	1	1	0.999995	1	1	1	0.999997
79178.1	1	1	1	0.999997	0.999995	1	1	0.999994	1	1	1	1	1	1	1	1	1	1	1	1	1	1	1	1	1	1	1	1	1	1	1	1	0.999995	1	1	1	1	1	1	1	1	1	0.999995	1	1	1	0.999995	1	1
7923.1	1	1	1	0.999997	1	0.999995	1	0.999994	1	1	1	1	1	1	1	1	0.999999	0.999995	1	0.999997	1	1	1	1	1	1	1	1	1	1	1	1	1	1	1	1	1	1	0.999996	1	1	0.999996	1	0.999995	1	1	1	1	0.999997
79369.1	1	1	1	1	1	1	1	1	1	1	1	1	1	1	1	0.999999	1	1	1	1	1	1	1	1	1	1	1	1	1	1	1	1	1	1	1	0.999995	1	1	1	1	0.999995	1	1	0.999995	1	1	1	1	0.999997
7941.1	1	1	1	1	1	1	1	1	1	1	1	1	1	1	1	0.999999	1	1	1	1	1	1	1	1	1	1	1	1	1	1	1	1	1	1	1	0.999995	1	1	1	1	0.999995	1	1	0.999995	1	1	1	1	0.999997
79586.1	1	1	1	1	1	1	1	1	1	1	1	1	1	1	1	0.999999	1	1	1	1	1	1	1	1	1	1	1	1	1	1	1	1	1	1	1	0.999995	1	1	1	1	0.999995	1	1	0.999995	1	1	1	1	0.999997
79623.1	1	1	1	1	1	1	1	1	1	1	1	1	1	1	1	0.999999	1	1	1	1	1	1	1	1	1	1	1	1	1	1	1	1	1	1	1	0.999995	1	1	1	1	0.999995	1	1	0.999995	1	1	1	1	0.999997
79646.1	1	1	0.999995	1	0.999995	0.999995	1	1	1	1	1	1	1	0.999998	1	1	1	1	1	0.999997	1	1	1	1	1	1	1	1	1	1	1	1	1	1	1	1	1	1	1	1	1	1	1	0.999995	1	1	1	1	1
79695.1	1	1	1	1	1	1	1	1	1	1	1	1	1	1	1	0.999999	1	1	1	1	1	1	1	1	1	1	1	1	1	1	1	1	1	1	1	0.999995	1	1	1	1	0.999995	1	1	0.999995	1	1	1	1	0.999997
79717.1	1	1	0.999995	1	0.999995	0.999995	1	1	1	1	1	1	1	0.999998	1	1	1	1	1	0.999997	1	1	1	1	1	1	1	1	1	1	1	1	1	1	1	1	1	1	1	1	1	1	1	0.999995	1	1	1	1	1
79723.1	1	1	1	1	1	1	1	1	1	1	1	1	1	1	1	0.999999	1	1	1	1	1	1	1	1	1	1	1	1	1	1	1	1	1	1	1	0.999995	1	1	1	1	0.999995	1	1	0.999995	1	1	1	1	0.999997
79751.1	1	1	1	1	1	1	1	0.999994	1	1	0.999998	0.999998	1	1	1	1	1	1	1	0.999997	1	1	1	1	0.999998	1	1	0.999993	1	1	1	1	1	0.999995	1	1	1	1	1	0.999995	1	1	1	0.999995	1	0.999994	1	1	1
79813.1	1	1	1	1	1	1	1	1	1	1	1	1	1	1	1	0.999999	1	1	1	1	1	1	1	1	1	1	1	1	1	1	1	1	1	1	1	0.999995	1	1	1	1	0.999995	1	1	0.999995	1	1	1	1	0.999997
79814.1	1	1	1	1	1	1	1	1	1	1	1	1	1	1	1	0.999999	1	1	1	1	1	1	1	1	1	1	1	1	1	1	1	1	1	1	1	0.999995	1	1	1	1	0.999995	1	1	0.999995	1	1	1	1	0.999997
79837.1	1	1	1	1	0.999995	1	1	1	1	1	1	1	1	1	1	1	0.999999	1	1	0.999997	1	1	1	1	1	1	1	0.999993	1	1	1	1	1	1	0.999994	0.999995	0.999998	1	1	1	1	1	1	0.999995	1	1	1	0.999997	1
79896.1	1	1	1	1	1	1	1	1	1	1	1	1	1	1	1	0.999999	1	1	1	1	1	1	1	1	1	1	1	1	1	1	1	1	1	1	1	0.999995	1	1	1	1	0.999995	1	1	0.999995	1	1	1	1	0.999997
79901.1	1	1	1	1	1	1	1	1	1	1	1	1	1	1	1	0.999999	1	1	1	1	1	1	1	1	1	1	1	1	1	1	1	1	1	1	1	0.999995	1	1	1	1	0.999995	1	1	0.999995	1	1	1	1	0.999997
7991.1	0.999996	0.999998	1	1	1	1	1	1	1	1	1	1	1	1	1	1	1	1	1	1	1	1	1	1	1	1	1	1	1	0.999995	1	1	1	1	1	1	1	1	1	0.999995	1	1	0.999995	0.999995	0.999995	1	1	1	1
7991.2	0.999996	0.999998	1	1	1	1	1	1	1	1	1	1	1	1	1	1	1	1	1	1	1	1	1	1	1	1	1	1	1	0.999995	1	1	1	1	1	1	1	1	1	0.999995	1	1	0.999995	0.999995	0.999995	1	1	1	1
80025.1	1	1	0.999995	1	0.999995	0.999995	1	1	1	1	1	1	1	0.999998	1	1	1	1	1	0.999997	1	1	1	1	1	1	1	1	1	1	1	1	1	1	1	1	1	1	1	1	1	1	1	0.999995	1	1	1	1	1
80025.2	1	1	0.999995	1	0.999995	0.999995	1	1	1	1	1	1	1	0.999998	1	1	1	1	1	0.999997	1	1	1	1	1	1	1	1	1	1	1	1	1	1	1	1	1	1	1	1	1	1	1	0.999995	1	1	1	1	1
80025.3	1	1	0.999995	1	0.999995	0.999995	1	1	1	1	1	1	1	0.999998	1	1	1	1	1	0.999997	1	1	1	1	1	1	1	1	1	1	1	1	1	1	1	1	1	1	1	1	1	1	1	0.999995	1	1	1	1	1
80025.4	1	1	0.999995	1	0.999995	0.999995	1	1	1	1	1	1	1	0.999998	1	1	1	1	1	0.999997	1	1	1	1	1	1	1	1	1	1	1	1	1	1	1	1	1	1	1	1	1	1	1	0.999995	1	1	1	1	1
80025.5	1	1	1	1	1	1	1	1	1	1	1	1	1	1	1	0.999999	1	1	1	1	1	1	1	1	1	1	1	1	1	1	1	1	1	1	1	0.999995	1	1	1	1	0.999995	1	1	0.999995	1	1	1	1	0.999997
80055.1	1	1	1	1	1	1	1	1	1	1	1	1	1	1	1	0.999999	1	1	1	1	1	1	1	1	1	1	1	1	1	1	1	1	1	1	1	0.999995	1	1	1	1	0.999995	1	1	0.999995	1	1	1	1	0.999997
80068.1	0	0.286699	0	0.0813612	0	0	0.18288	0.0497996	0	0.121469	0	0	0	0	0	0	0	0	0.170932	0	0	0	0	0	0	0.329341	0.41245	0.325594	0.102868	0	0.297515	0.0298818	0.088772	0	0	0.331968	0.128758	0.208681	0	0	0	0	0	0.132213	0	0.016719	0.149479	0	0.77292
80142.1	1	1	1	1	1	1	1	1	1	1	1	1	1	1	1	0.999999	1	1	1	1	1	1	1	1	1	1	1	1	1	1	1	1	1	1	1	0.999995	1	1	1	1	0.999995	1	1	0.999995	1	1	1	1	0.999997
80142.2	1	1	1	1	1	1	1	1	1	1	1	1	1	1	1	0.999999	1	1	1	1	1	1	1	1	1	1	1	1	1	1	1	1	1	1	1	0.999995	1	1	1	1	0.999995	1	1	0.999995	1	1	1	1	0.999997
80142.3	1	1	1	1	1	1	1	1	1	1	1	1	1	1	1	0.999999	1	1	1	1	1	1	1	1	1	1	1	1	1	1	1	1	1	1	1	0.999995	1	1	1	1	0.999995	1	1	0.999995	1	1	1	1	0.999997
80142.4	1	1	1	1	1	1	1	1	1	1	1	1	1	1	1	0.999999	1	1	1	1	1	1	1	1	1	1	1	1	1	1	1	1	1	1	1	0.999995	1	1	1	1	0.999995	1	1	0.999995	1	1	1	1	0.999997
80146.1	1	1	1	1	1	1	1	1	1	1	1	1	1	1	1	0.999999	1	1	1	1	1	1	1	1	1	1	1	1	1	1	1	1	1	1	1	0.999995	1	1	1	1	0.999995	1	1	0.999995	1	1	1	1	0.999997
80150.1	0.959572	0.951656	0.951823	0.948664	0.963604	0.957052	0.954565	0.949557	0.956202	0.94519	0.957959	0.96033	0.957517	0.959342	0.958721	0.955304	0.960162	0.963357	0.955779	0.959405	0.963483	0.954455	0.958935	0.957005	0.957725	0.951201	0.954425	0.947181	0.953891	0.964442	0.956585	0.957059	0.958242	0.962829	0.956886	0.956202	0.950758	0.95034	0.956069	0.957568	0.95507	0.958551	0.957205	0.955447	0.956802	0.957479	0.949452	0.958285	0.941135
80162.1	1	1	1	1	1	1	1	1	1	1	1	1	1	1	1	0.999999	1	1	1	1	1	1	1	1	1	1	1	1	1	1	1	1	1	1	1	0.999995	1	1	1	1	0.999995	1	1	0.999995	1	1	1	1	0.999997
80168.1	1	1	1	1	0.999995	1	1	1	1	1	1	1	1	1	1	1	0.999999	1	1	1	1	0.999995	1	1	1	1	1	1	1	1	1	1	1	1	1	1	1	1	1	1	1	1	0.999995	1	1	1	1	1	1
80201.1	0	0	0	0	0	0	0	0	0	0	0	0.237322	0	0	0	0	0	0	0	0	0	0	0	0	0	0	0	0	0	0	0	0	0	0	0	0	0	0	0	0	0	0	0	0	0	0	0	0	0
80235.1	1	1	1	1	1	1	1	1	1	1	1	1	1	1	1	0.999999	1	1	1	1	1	1	1	1	1	1	1	1	1	1	1	1	1	1	1	0.999995	1	1	1	1	0.999995	1	1	0.999995	1	1	1	1	0.999997
80270.1	1	1	1	1	0.999995	1	1	0.999994	1	0.999995	1	1	0.999997	1	1	1	1	1	1	1	1	1	0.999999	1	1	1	1	1	1	1	1	1	1	1	1	1	1	1	1	1	0.999995	1	1	1	1	1	1	0.999997	1
80271.1	1	0.999998	1	1	0.999995	1	0.999995	1	1	0.999995	1	1	1	1	1	1	1	1	1	1	1	1	1	1	1	1	1	1	1	1	1	1	1	1	1	1	0.999998	0.999993	1	1	1	1	1	0.999995	1	1	1	1	1
80308.1	1	1	1	1	0.999995	1	1	1	1	1	1	1	1	1	1	1	1	1	1	0.999997	1	0.999995	0.999999	1	1	1	1	1	1	1	1	1	1	1	1	0.999995	1	1	1	0.999995	1	0.999996	1	0.999995	1	1	0.999995	1	1
80308.2	1	1	1	1	0.999995	1	1	1	1	1	1	1	1	1	1	1	1	1	1	0.999997	1	0.999995	0.999999	1	1	1	1	1	1	1	1	1	1	1	1	0.999995	1	1	1	0.999995	1	0.999996	1	0.999995	1	1	0.999995	1	1
8034.1	0.957137	0.955818	0.958927	0.958583	0.958708	0.95909	0.955838	0.956919	0.959055	0.956399	0.959067	0.957113	0.955828	0.957114	0.957104	0.95711	0.959055	0.958721	0.959066	0.957125	0.958736	0.957141	0.955809	0.959051	0.959068	0.955803	0.959072	0.958473	0.9558	0.958718	0.955817	0.957106	0.955707	0.958703	0.959094	0.955841	0.955819	0.958774	0.95908	0.957145	0.95714	0.959081	0.957141	0.959089	0.959087	0.959097	0.956903	0.959074	0.954733
80347.1	1	1	1	1	1	1	1	1	1	1	1	0.999998	0.999997	1	1	1	1	1	1	1	0.999999	1	0.999999	1	1	1	1	1	1	1	1	1	0.999995	1	1	1	1	1	1	0.999995	1	0.999996	1	1	1	1	1	1	1
8050.1	0	0	0	0.140506	0	0	0	0	0	0.108149	0	0	0	0	0	0	0	0	0	0	0	0	0	0	0	0	0	0.333272	0	0	0	0	0	0	0	0	0	0.0390015	0	0	0	0	0	0	0	0	0	0	0.312263
80704.1	1	1	1	1	1	1	1	1	1	1	1	1	1	0.999998	1	1	0.999999	1	1	1	1	1	1	1	1	1	1	1	1	1	1	1	1	1	1	1	1	1	1	1	1	0.999996	1	1	1	0.999994	0.999995	1	1
80724.1	1	0.999998	1	1	1	1	1	1	1	1	1	1	1	0.999998	1	1	1	1	1	1	1	1	1	1	1	1	1	0.999993	1	1	1	1	0.999995	1	0.999994	1	1	1	1	1	1	0.999996	1	1	1	0.999998	1	1	1
80854.1	1	1	1	1	1	1	1	1	1	1	1	1	1	1	1	0.999999	1	1	1	1	1	1	1	1	1	1	1	1	1	1	1	1	1	1	1	0.999995	1	1	1	1	0.999995	1	1	0.999995	1	1	1	1	0.999997
81031.1	1	1	1	1	1	1	1	1	1	1	1	1	1	1	0.999999	1	0.999999	1	1	1	0.999999	1	0.999999	1	0.999998	1	0.999997	1	1	1	0.999998	1	1	0.999995	1	1	0.999998	1	1	0.999995	1	1	1	1	1	1	1	1	0.999997
8140.1	1	1	0.999995	1	1	1	1	1	1	1	1	1	1	1	1	1	1	0.999995	1	0.999997	1	1	1	1	1	1	1	1	1	1	1	1	1	1	1	1	1	0.999993	0.999996	1	1	1	1	1	0.999995	1	1	0.999997	1
81490.1	0.999996	1	0.999995	1	1	1	1	0.999994	1	1	1	1	1	1	1	1	1	0.999995	1	1	1	1	1	1	0.999998	1	1	1	1	1	1	1	1	1	1	1	1	1	0.999996	0.999995	1	1	0.999995	0.999995	0.999995	1	1	1	1
81537.1	1	1	1	1	1	0.999995	1	1	1	1	1	1	1	0.999998	1	1	1	1	1	1	1	1	1	1	1	1	1	1	1	1	1	0.999999	0.999995	0.999995	1	1	1	1	1	1	1	0.999996	0.999995	1	1	1	1	1	0.999997
81539.1	1	1	1	1	0.999995	1	1	1	1	1	1	1	1	1	1	1	1	0.999995	1	1	1	1	1	1	0.999998	1	1	0.999993	1	1	1	1	0.999995	1	1	1	1	1	1	1	1	0.999996	0.999995	0.999995	1	1	1	0.999997	1
81579.1	1	1	1	1	1	1	0.999995	1	0.999999	1	1	1	0.999997	1	1	1	1	1	1	1	1	1	1	1	0.999998	1	1	1	1	0.999995	1	1	1	1	1	1	1	0.999993	1	1	1	1	0.999995	1	1	1	0.999995	1	0.999997
8170.1	1	1	0.999995	1	0.999995	1	0.999995	1	1	1	1	1	1	1	1	1	1	1	1	0.999997	1	1	0.999999	1	1	1	1	1	1	1	1	1	1	1	1	1	1	1	1	0.999995	1	0.999996	1	1	1	0.999994	1	0.999997	1
81849.1	1	1	1	1	1	1	1	1	1	1	1	1	1	1	1	0.999999	1	1	1	1	1	1	1	1	1	1	1	1	1	1	1	1	1	1	1	0.999995	1	1	1	1	0.999995	1	1	0.999995	1	1	1	1	0.999997
8228.1	1	1	1	1	1	1	1	0.999994	1	0.999995	1	1	1	1	1	1	1	1	1	1	0.999999	0.999995	1	1	1	1	0.999997	1	1	0.999995	1	1	1	1	1	1	1	1	1	1	1	1	1	1	0.999995	1	1	0.999997	1
8277.1	0.995285	0.995437	0.995483	0.99553	0.994838	0.995359	0.995397	0.995537	0.995325	0.99561	0.995301	0.995234	0.995313	0.995258	0.995259	0.995345	0.995232	0.994847	0.995352	0.995272	0.994844	0.995408	0.995255	0.995301	0.995308	0.995427	0.995393	0.995606	0.99536	0.994816	0.995321	0.995299	0.994854	0.994859	0.995369	0.995363	0.995459	0.995536	0.995366	0.995342	0.995392	0.995309	0.995345	0.995394	0.99536	0.995359	0.99553	0.995305	0.995682
8288.1	1	1	1	1	1	1	1	1	1	1	1	1	1	0.999998	1	1	0.999999	1	1	1	0.999999	1	1	1	1	1	1	1	1	0.999999	1	1	1	1	1	1	1	1	1	1	1	1	1	1	1	1	1	1	1
8309.1	1	1	1	1	0.999995	1	1	1	1	1	1	0.999998	1	1	1	1	1	1	1	0.999997	1	1	1	1	1	0.999999	1	1	1	1	1	0.999999	0.999995	0.999995	1	1	1	1	1	1	1	0.999996	1	1	1	1	1	1	1
8310.1	0.999996	1	1	1	1	1	1	1	1	1	1	1	1	1	0.999999	1	1	1	1	1	1	1	1	1	1	1	1	1	1	1	1	1	1	0.999995	1	1	0.999998	0.999993	1	1	1	1	0.999995	0.999995	0.999995	1	1	1	1
83549.1	1	1	1	1	0.999995	1	1	1	1	1	1	1	1	1	1	1	1	1	1	0.999997	1	1	1	1	1	1	1	0.999993	1	1	1	1	1	1	1	0.999995	1	0.999993	1	1	0.999995	1	1	0.999995	1	0.999997	0.999995	1	1
83697.1	1	1	0.999995	1	1	1	1	1	0.999999	1	1	1	0.999997	1	1	1	1	1	0.999998	1	1	1	1	1	0.999998	1	1	1	1	1	1	1	1	0.999995	1	1	1	0.999993	1	1	1	1	1	0.999995	0.999995	0.999994	1	1	1
83733.1	1	1	1	1	1	1	1	0.999994	1	1	0.999998	0.999998	1	1	1	1	1	1	1	0.999997	1	1	1	1	0.999998	1	1	0.999993	1	1	1	1	1	0.999995	1	1	1	1	1	0.999995	1	1	1	0.999995	1	0.999994	1	1	1
83852.1	1	1	1	1	1	1	1	1	1	1	1	1	1	1	1	0.999999	1	1	1	1	1	1	1	1	1	1	1	1	1	1	1	1	1	1	1	0.999995	1	1	1	1	0.999995	1	1	0.999995	1	1	1	1	0.999997
83884.1	0.945727	0.924706	0.930059	0.925785	0.943652	0.937113	0.928746	0.931185	0.936129	0.927853	0.938425	0.946683	0.932965	0.945472	0.944722	0.940531	0.941413	0.943283	0.935519	0.945537	0.945123	0.939457	0.935052	0.937077	0.938109	0.92416	0.933686	0.923872	0.927971	0.944795	0.931696	0.942685	0.927927	0.942586	0.936873	0.931044	0.92346	0.928104	0.935846	0.941347	0.940211	0.939153	0.942824	0.934979	0.936792	0.937656	0.933324	0.93883	0.923008
8394.1	1	0.999998	1	1	1	1	1	1	1	1	1	1	1	1	0.999999	1	1	1	1	1	1	1	1	1	0.999998	1	1	0.999993	1	1	1	1	0.999995	1	1	1	0.999998	1	1	1	0.999995	1	1	1	1	1	0.999995	1	1
8395.1	1	0.999998	1	1	1	1	1	1	1	1	1	1	1	1	0.999999	1	1	1	1	1	1	1	1	1	0.999998	1	1	0.999993	1	1	1	1	0.999995	1	1	1	0.999998	1	1	1	0.999995	1	1	1	1	1	0.999995	1	1
8396.1	1	1	1	1	0.999995	1	1	1	1	1	1	1	1	1	1	1	0.999999	1	1	0.999997	1	1	1	1	1	1	1	0.999993	1	1	1	1	1	1	0.999994	0.999995	0.999998	1	1	1	1	1	1	0.999995	1	1	1	0.999997	1
8396.2	1	1	1	1	0.999995	1	1	1	1	1	1	1	1	1	1	1	0.999999	1	1	0.999997	1	1	1	1	1	1	1	0.999993	1	1	1	1	1	1	0.999994	0.999995	0.999998	1	1	1	1	1	1	0.999995	1	1	1	0.999997	1
8398.1	0.999996	1	1	0.999997	1	1	1	1	0.999999	1	1	1	1	1	1	1	1	1	0.999998	1	1	1	1	1	0.999998	1	1	1	1	0.999995	1	1	1	0.999995	1	1	1	1	0.999996	1	1	1	1	0.999995	1	1	0.999995	0.999997	0.999997
8398.2	0.999996	1	1	0.999997	1	1	1	1	0.999999	1	1	1	1	1	1	1	1	1	0.999998	1	1	1	1	1	0.999998	1	1	1	1	0.999995	1	1	1	0.999995	1	1	1	1	0.999996	1	1	1	1	0.999995	1	1	0.999995	0.999997	0.999997
8399.1	1	1	1	1	1	1	0.999995	1	0.999999	1	1	1	0.999997	1	1	1	1	1	1	1	1	1	1	1	0.999998	1	1	1	1	0.999995	1	1	1	1	1	1	1	0.999993	1	1	1	1	0.999995	1	1	1	0.999995	1	0.999997
84002.1	1	1	1	1	1	1	1	1	1	1	1	1	1	1	1	0.999999	1	1	1	1	1	1	1	1	1	1	1	1	1	1	1	1	1	1	1	0.999995	1	1	1	1	0.999995	1	1	0.999995	1	1	1	1	0.999997
8402.1	1	1	1	1	1	1	1	1	1	1	1	1	1	1	1	1	1	0.999995	1	1	0.999999	1	1	1	1	1	1	1	1	0.999995	0.999998	1	1	1	1	1	1	1	1	1	1	0.999996	1	1	1	1	1	1	1
84076.1	0.995285	0.995437	0.995483	0.99553	0.994838	0.995359	0.995397	0.995537	0.995325	0.99561	0.995301	0.995234	0.995313	0.995258	0.995259	0.995345	0.995232	0.994847	0.995352	0.995272	0.994844	0.995408	0.995255	0.995301	0.995308	0.995427	0.995393	0.995606	0.99536	0.994816	0.995321	0.995299	0.994854	0.994859	0.995369	0.995363	0.995459	0.995536	0.995366	0.995342	0.995392	0.995309	0.995345	0.995394	0.99536	0.995359	0.99553	0.995305	0.995682
84129.1	1	0.999998	1	1	1	1	1	1	1	1	1	1	1	0.999998	1	1	1	1	1	1	1	1	1	1	1	1	1	0.999993	1	1	1	1	0.999995	1	0.999994	1	1	1	1	1	1	0.999996	1	1	1	0.999998	1	1	1
8424.1	1	1	1	1	1	1	1	1	1	1	1	1	1	1	1	0.999999	1	1	1	1	1	1	1	1	1	1	1	1	1	1	1	1	1	1	1	0.999995	1	1	1	1	0.999995	1	1	0.999995	1	1	1	1	0.999997
84264.1	1	1	1	1	0.999995	1	1	1	1	1	1	1	1	0.999998	1	1	0.999999	1	1	1	1	1	1	1	1	1	1	1	1	1	1	1	1	1	1	0.999995	1	1	1	1	1	1	1	1	1	1	1	1	1
84264.2	1	1	1	1	0.999995	1	1	1	1	1	1	1	1	0.999998	1	1	0.999999	1	1	1	1	1	1	1	1	1	1	1	1	1	1	1	1	1	1	0.999995	1	1	1	1	1	1	1	1	1	1	1	1	1
8443.1	1	1	1	1	1	1	1	1	1	1	1	1	1	1	1	0.999999	1	1	1	1	1	1	1	1	1	1	1	1	1	1	1	1	1	1	1	0.999995	1	1	1	1	0.999995	1	1	0.999995	1	1	1	1	0.999997
84444.1	1	1	1	1	1	1	1	1	1	1	1	1	1	1	1	0.999999	1	1	1	1	1	1	1	1	1	1	1	1	1	1	1	1	1	1	1	0.999995	1	1	1	1	0.999995	1	1	0.999995	1	1	1	1	0.999997
84532.1	1	1	1	1	0.999995	1	1	1	1	1	1	1	1	1	1	1	1	0.999995	1	1	1	1	0.999999	1	1	1	1	1	1	0.999994	1	0.999999	1	1	1	1	1	1	1	1	1	1	1	1	1	1	0.999995	1	1
84649.1	0	0	0	0	0	0	0	0	0	0	0	0	0	0	0	0	0	0	0	0	0	0	0	0	0	0	0	0	0	0	0	0	0	0	0	0	0	0	0	0	0	0	0	0	0	0	0	0	0
84679.1	1	1	1	1	1	1	1	1	1	1	1	1	1	1	1	0.999999	1	1	1	1	1	1	1	1	1	1	1	1	1	1	1	1	1	1	1	0.999995	1	1	1	1	0.999995	1	1	0.999995	1	1	1	1	0.999997
84693.1	0.957197	0.94344	0.958036	0.955418	0.961777	0.962161	0.946475	0.947784	0.961491	0.943334	0.962877	0.957933	0.949622	0.957005	0.956432	0.95322	0.964615	0.961547	0.961157	0.957053	0.964694	0.952392	0.951161	0.962124	0.962692	0.942991	0.960089	0.954065	0.945843	0.962557	0.948657	0.954871	0.951605	0.961055	0.962029	0.948201	0.942488	0.956866	0.961385	0.955309	0.952971	0.963343	0.954972	0.960895	0.961963	0.962497	0.947692	0.963134	0.93952
847.1	1	1	1	1	1	0.999995	1	1	1	1	1	1	1	1	1	1	1	1	1	1	1	1	1	1	0.999998	1	1	1	1	0.999994	1	1	1	1	1	1	1	0.999993	1	0.999995	1	1	1	1	1	1	1	1	1
84701.1	0	0	0	0	0	1.41744e-10	0	1.86549e-10	0	1.0864e-11	0	5.31567e-11	0	0	4.23749e-12	0	2.21424e-11	0	0	8.72439e-12	0	0	0	0	1.19593e-11	1.20271e-10	1.28594e-10	7.23886e-11	1.58801e-10	0	0	8.07763e-11	0	0	8.15337e-13	4.23392e-12	0	0	9.74951e-11	2.74202e-11	1.45204e-10	0	1.13602e-10	2.00314e-10	0	3.48248e-11	0	0	0
84706.1	1	1	1	1	0.948348	1	1	0.999994	1	0.999995	0.999998	1	1	1	0.986114	1	0.956402	0.922369	1	1	0.920475	0.999995	1	1	1	1	1	1	1	0.944069	0.999998	1	0.909319	0.944118	1	1	1	1	0.999996	0.999995	1	0.931799	1	0.999995	1	1	1	1	0.999997
84720.1	1	1	1	1	1	1	1	1	1	1	1	1	1	1	1	0.999999	1	1	1	1	1	1	1	1	1	1	1	1	1	1	1	1	1	1	1	0.999995	1	1	1	1	0.999995	1	1	0.999995	1	1	1	1	0.999997
84720.2	1	1	1	1	1	1	1	1	1	1	1	1	1	1	1	0.999999	1	1	1	1	1	1	1	1	1	1	1	1	1	1	1	1	1	1	1	0.999995	1	1	1	1	0.999995	1	1	0.999995	1	1	1	1	0.999997
84735.1	1	1	1	1	1	1	1	1	1	1	1	1	1	1	1	0.999999	1	1	1	1	1	1	1	1	1	1	1	1	1	1	1	1	1	1	1	0.999995	1	1	1	1	0.999995	1	1	0.999995	1	1	1	1	0.999997
84812.1	1	0.999998	1	1	0.999995	1	1	1	0.999999	1	0.999998	1	1	1	1	1	1	0.999995	1	0.999997	1	1	1	1	0.999998	1	1	0.999993	1	1	1	1	1	1	1	1	1	0.999993	1	0.999995	0.999995	0.999996	0.999995	0.999995	1	1	1	1	1
84889.1	1	1	1	0.999997	1	1	1	1	1	1	0.999998	1	1	1	1	1	1	1	0.999998	1	1	0.999995	1	1	1	1	0.999997	1	1	1	1	1	0.999995	1	1	1	0.999998	1	1	1	1	1	1	0.999995	1	0.999994	1	1	1
84912.1	1	1	1	1	1	1	1	1	1	1	1	1	1	1	1	0.999999	1	1	1	1	1	1	1	1	1	1	1	1	1	1	1	1	1	1	1	0.999995	1	1	1	1	0.999995	1	1	0.999995	1	1	1	1	0.999997
84920.1	1	1	1	1	1	1	1	1	1	1	1	1	1	1	1	0.999999	1	1	1	1	1	1	1	1	1	1	1	1	1	1	1	1	1	1	1	0.999995	1	1	1	1	0.999995	1	1	0.999995	1	1	1	1	0.999997
8501.1	0.999996	1	1	1	0.999995	0.999995	1	1	1	1	1	1	0.999997	1	0.999999	1	1	1	1	1	1	0.999995	1	1	1	1	1	1	1	1	0.999998	1	1	1	1	0.999995	1	1	0.999996	1	1	1	1	1	1	1	1	1	1
8503.1	1	1	1	1	0.999995	0.999995	1	1	1	1	1	1	1	1	1	1	1	0.999995	1	1	1	1	1	1	1	1	1	1	1	1	1	1	1	1	1	1	1	1	1	1	1	1	1	0.999995	1	1	0.999995	1	1
8509.1	1	1	1	1	1	1	1	1	1	1	1	1	1	1	1	0.999999	1	1	1	1	1	1	1	1	1	1	1	1	1	1	1	1	1	1	1	0.999995	1	1	1	1	0.999995	1	1	0.999995	1	1	1	1	0.999997
8513.1	1	1	1	1	1	1	1	1	1	1	1	1	1	1	1	0.999999	1	1	1	1	1	1	1	1	1	1	1	1	1	1	1	1	1	1	1	0.999995	1	1	1	1	0.999995	1	1	0.999995	1	1	1	1	0.999997
8525.1	0.990149	0.990139	0.99014	0.990134	0.99011	0.99014	0.990145	0.990154	0.990128	0.990149	0.990132	0.990141	0.990142	0.990141	0.990138	0.99014	0.990128	0.990111	0.990132	0.990145	0.990125	0.99015	0.990136	0.990127	0.990132	0.990134	0.990134	0.990145	0.990134	0.990111	0.990139	0.990138	0.990145	0.990109	0.990141	0.990146	0.990139	0.990144	0.990136	0.990151	0.990149	0.990137	0.99015	0.990139	0.990139	0.990142	0.990151	0.990134	0.990144
8525.2	0.990149	0.990139	0.99014	0.990134	0.99011	0.99014	0.990145	0.990154	0.990128	0.990149	0.990132	0.990141	0.990142	0.990141	0.990138	0.99014	0.990128	0.990111	0.990132	0.990145	0.990125	0.99015	0.990136	0.990127	0.990132	0.990134	0.990134	0.990145	0.990134	0.990111	0.990139	0.990138	0.990145	0.990109	0.990141	0.990146	0.990139	0.990144	0.990136	0.990151	0.990149	0.990137	0.99015	0.990139	0.990139	0.990142	0.990151	0.990134	0.990144
8525.3	0.990149	0.990139	0.99014	0.990134	0.99011	0.99014	0.990145	0.990154	0.990128	0.990149	0.990132	0.990141	0.990142	0.990141	0.990138	0.99014	0.990128	0.990111	0.990132	0.990145	0.990125	0.99015	0.990136	0.990127	0.990132	0.990134	0.990134	0.990145	0.990134	0.990111	0.990139	0.990138	0.990145	0.990109	0.990141	0.990146	0.990139	0.990144	0.990136	0.990151	0.990149	0.990137	0.99015	0.990139	0.990139	0.990142	0.990151	0.990134	0.990144
8526.1	0.990149	0.990139	0.99014	0.990134	0.99011	0.99014	0.990145	0.990154	0.990128	0.990149	0.990132	0.990141	0.990142	0.990141	0.990138	0.99014	0.990128	0.990111	0.990132	0.990145	0.990125	0.99015	0.990136	0.990127	0.990132	0.990134	0.990134	0.990145	0.990134	0.990111	0.990139	0.990138	0.990145	0.990109	0.990141	0.990146	0.990139	0.990144	0.990136	0.990151	0.990149	0.990137	0.99015	0.990139	0.990139	0.990142	0.990151	0.990134	0.990144
8527.1	0.990149	0.990139	0.99014	0.990134	0.99011	0.99014	0.990145	0.990154	0.990128	0.990149	0.990132	0.990141	0.990142	0.990141	0.990138	0.99014	0.990128	0.990111	0.990132	0.990145	0.990125	0.99015	0.990136	0.990127	0.990132	0.990134	0.990134	0.990145	0.990134	0.990111	0.990139	0.990138	0.990145	0.990109	0.990141	0.990146	0.990139	0.990144	0.990136	0.990151	0.990149	0.990137	0.99015	0.990139	0.990139	0.990142	0.990151	0.990134	0.990144
8527.2	0.990149	0.990139	0.99014	0.990134	0.99011	0.99014	0.990145	0.990154	0.990128	0.990149	0.990132	0.990141	0.990142	0.990141	0.990138	0.99014	0.990128	0.990111	0.990132	0.990145	0.990125	0.99015	0.990136	0.990127	0.990132	0.990134	0.990134	0.990145	0.990134	0.990111	0.990139	0.990138	0.990145	0.990109	0.990141	0.990146	0.990139	0.990144	0.990136	0.990151	0.990149	0.990137	0.99015	0.990139	0.990139	0.990142	0.990151	0.990134	0.990144
8528.1	1	1	1	1	1	1	1	1	1	1	1	1	1	1	1	0.999999	1	1	1	1	1	1	1	1	1	1	1	1	1	1	1	1	1	1	1	0.999995	1	1	1	1	0.999995	1	1	0.999995	1	1	1	1	0.999997
8528.2	1	1	1	1	1	1	1	1	1	1	1	1	1	1	1	0.999999	1	1	1	1	1	1	1	1	1	1	1	1	1	1	1	1	1	1	1	0.999995	1	1	1	1	0.999995	1	1	0.999995	1	1	1	1	0.999997
8529.1	1	1	1	1	1	1	1	1	1	1	1	1	1	1	1	0.999999	1	1	1	1	1	1	1	1	1	1	1	1	1	1	1	1	1	1	1	0.999995	1	1	1	1	0.999995	1	1	0.999995	1	1	1	1	0.999997
8534.1	1	1	1	1	1	1	1	1	1	1	1	1	1	1	1	0.999999	1	1	1	1	1	1	1	1	1	1	1	1	1	1	1	1	1	1	1	0.999995	1	1	1	1	0.999995	1	1	0.999995	1	1	1	1	0.999997
85365.1	1	1	1	1	1	1	1	1	1	1	1	1	1	1	1	0.999999	1	1	1	1	1	1	1	1	1	1	1	1	1	1	1	1	1	1	1	0.999995	1	1	1	1	0.999995	1	1	0.999995	1	1	1	1	0.999997
85365.2	1	1	1	1	1	1	1	1	1	1	1	1	1	1	1	0.999999	1	1	1	1	1	1	1	1	1	1	1	1	1	1	1	1	1	1	1	0.999995	1	1	1	1	0.999995	1	1	0.999995	1	1	1	1	0.999997
8540.1	1	1	1	1	1	1	1	1	1	1	1	1	1	1	1	0.999999	1	1	1	1	1	1	1	1	1	1	1	1	1	1	1	1	1	1	1	0.999995	1	1	1	1	0.999995	1	1	0.999995	1	1	1	1	0.999997
8560.1	0	0	0	0	0	0	0	0	0	0	0	0	0	0	0	0	0	0	0	0	0	0	0	0	0	0	0	0	0	0	0	0	0	0	0	0	0	0	0	0	0	0	0	0	0	0	0	0	0
8560.2	0	0	0	0	0	0	0	0	0	0	0	0	0	0	0	0	0	0	0	0	0	0	0	0	0	0	0	0	0	0	0	0	0	0	0	0	0	0	0	0	0	0	0	0	0	0	0	0	0
8564.1	0.940934	0.941398	0.938523	0.934701	0.962763	0.944484	0.944444	0.927375	0.943622	0.922868	0.945552	0.941909	0.947602	0.940678	0.939917	0.935657	0.948033	0.96256	0.943125	0.940742	0.962591	0.934561	0.949146	0.944282	0.945289	0.940948	0.941602	0.93314	0.94381	0.963503	0.946634	0.937848	0.954752	0.962083	0.944288	0.946175	0.940428	0.936718	0.943414	0.937574	0.935328	0.946176	0.937983	0.9427	0.944212	0.944944	0.928278	0.945358	0.917835
8566.1	1	1	0.999995	1	1	0.999995	1	1	1	0.999995	1	1	0.999997	1	0.999999	0.999999	1	1	1	0.999997	1	0.999995	0.999999	1	0.999998	0.999999	1	1	1	1	1	1	1	0.999995	0.999994	1	1	1	1	1	1	1	1	0.999995	1	1	1	1	1
8574.1	1	1	1	0.999997	0.999995	1	1	1	1	1	1	1	1	0.999998	1	1	1	1	0.999998	1	1	1	1	1	1	1	1	1	1	1	1	1	1	1	1	1	1	1	1	1	0.999995	1	1	1	1	1	1	1	1
8604.1	0.999996	1	1	0.999997	1	0.999995	1	1	1	0.764656	0.999998	1	0.999997	1	0.999999	1	1	1	1	1	1	1	1	1	1	1	0.999997	1	1	1	1	1	1	1	1	1	1	1	1	1	1	0.999996	1	1	1	1	1	1	0.771863
8608.1	1	1	1	1	1	1	1	1	1	1	1	1	1	1	0.999999	1	0.999999	0.999995	1	1	0.999999	1	1	1	1	1	1	1	1	1	1	1	0.999995	1	1	1	1	1	0.999996	1	1	1	1	1	1	1	1	1	1
8611.1	0.999996	1	1	0.999997	1	1	0.999995	1	1	1	1	1	0.999997	0.999998	1	1	1	0.999995	1	1	1	1	0.999999	1	1	1	1	1	1	1	1	1	1	0.999995	1	1	1	1	1	1	1	1	1	1	1	0.999994	1	1	0.999997
8611.2	0.999996	1	1	0.999997	1	1	0.999995	1	1	1	1	1	0.999997	0.999998	1	1	1	0.999995	1	1	1	1	0.999999	1	1	1	1	1	1	1	1	1	1	0.999995	1	1	1	1	1	1	1	1	1	1	1	0.999994	1	1	0.999997
8612.1	0.999996	1	1	0.999997	1	1	0.999995	1	1	1	1	1	0.999997	0.999998	1	1	1	0.999995	1	1	1	1	0.999999	1	1	1	1	1	1	1	1	1	1	0.999995	1	1	1	1	1	1	1	1	1	1	1	0.999994	1	1	0.999997
8613.1	0.999996	1	1	0.999997	1	1	0.999995	1	1	1	1	1	0.999997	0.999998	1	1	1	0.999995	1	1	1	1	0.999999	1	1	1	1	1	1	1	1	1	1	0.999995	1	1	1	1	1	1	1	1	1	1	1	0.999994	1	1	0.999997
8622.1	1	1	1	0.999997	1	1	1	1	1	0.999995	1	1	1	1	1	1	1	1	1	1	1	1	1	1	1	1	1	1	1	1	1	1	1	1	1	1	1	1	1	1	1	1	1	1	1	0.999994	1	1	1
8639.1	1	1	1	1	1	1	1	1	1	1	1	1	1	1	1	1	1	0.999995	1	1	0.999999	1	1	1	1	1	1	1	1	0.999995	1	1	0.999998	1	0.999994	1	1	1	1	1	0.999995	1	1	0.999995	0.999995	1	0.999995	1	1
8647.1	1	1	1	1	1	1	1	0.999994	1	1	1	1	1	1	1	1	1	1	1	1	1	1	1	1	1	0.999999	0.999997	1	1	1	1	1	1	0.999995	1	0.999992	1	1	0.999996	1	1	0.999996	1	1	1	1	0.999995	1	1
8654.1	1	1	1	1	0.999996	0.999995	1	1	1	1	1	0.999998	1	1	0.999999	1	1	1	1	1	0.999999	1	1	1	1	1	1	1	1	1	1	1	1	1	1	1	1	1	1	1	0.999995	1	1	1	1	1	1	0.999997	1
8654.2	1	1	1	1	0.999996	0.999995	1	1	1	1	1	0.999998	1	1	0.999999	1	1	1	1	1	0.999999	1	1	1	1	1	1	1	1	1	1	1	1	1	1	1	1	1	1	1	0.999995	1	1	1	1	1	1	0.999997	1
8654.3	1	1	1	1	0.999996	0.999995	1	1	1	1	1	0.999998	1	1	0.999999	1	1	1	1	1	0.999999	1	1	1	1	1	1	1	1	1	1	1	1	1	1	1	1	1	1	1	0.999995	1	1	1	1	1	1	0.999997	1
8659.1	0.975852	0.958796	0.972181	0.97021	0.976761	0.975478	0.961475	0.96917	0.974983	0.966277	0.976078	0.976359	0.964243	0.975699	0.975286	0.973006	0.97748	0.976574	0.974704	0.975741	0.980965	0.972438	0.965593	0.975494	0.975929	0.958396	0.973843	0.969451	0.960907	0.977348	0.96339	0.974177	0.964517	0.976215	0.975368	0.962996	0.957958	0.971232	0.97487	0.974515	0.972849	0.976434	0.974273	0.974468	0.975324	0.97574	0.969101	0.976275	0.963574
8659.2	0.975852	0.958796	0.972181	0.97021	0.976761	0.975478	0.961475	0.96917	0.974983	0.966277	0.976078	0.976359	0.964243	0.975699	0.975286	0.973006	0.97748	0.976574	0.974704	0.975741	0.980965	0.972438	0.965593	0.975494	0.975929	0.958396	0.973843	0.969451	0.960907	0.977348	0.96339	0.974177	0.964517	0.976215	0.975368	0.962996	0.957958	0.971232	0.97487	0.974515	0.972849	0.976434	0.974273	0.974468	0.975324	0.97574	0.969101	0.976275	0.963574
8671.1	1	1	1	1	1	1	1	1	1	1	0.999998	1	1	1	1	1	1	0.999995	1	1	1	1	1	1	1	1	1	1	1	0.999995	1	1	0.999995	1	1	1	1	1	1	0.999995	1	0.999996	0.999995	1	1	1	1	1	1
8693.1	1	1	1	1	1	1	1	1	1	1	1	1	1	1	1	0.999999	1	1	1	1	1	1	1	1	1	1	1	1	1	1	1	1	1	1	1	0.999995	1	1	1	1	0.999995	1	1	0.999995	1	1	1	1	0.999997
8694.1	0	0	0	0	0	0	0	0	0	0	0	0	0	0	0	0	0	0	0	0	0	0	0	0	0	0	0	0	0	0	0	0	0	0	0	0	0	0	0	0	0	0	0	0	0	0	0	0	0
8703.1	1	1	1	1	1	1	1	1	1	1	1	1	1	1	1	0.999999	1	1	1	1	1	1	1	1	1	1	1	1	1	1	1	1	1	1	1	0.999995	1	1	1	1	0.999995	1	1	0.999995	1	1	1	1	0.999997
8704.1	1	1	1	1	1	1	1	1	1	1	1	1	1	1	1	0.999999	1	1	1	1	1	1	1	1	1	1	1	1	1	1	1	1	1	1	1	0.999995	1	1	1	1	0.999995	1	1	0.999995	1	1	1	1	0.999997
8704.2	1	1	1	1	1	1	1	1	1	1	1	1	1	1	1	0.999999	1	1	1	1	1	1	1	1	1	1	1	1	1	1	1	1	1	1	1	0.999995	1	1	1	1	0.999995	1	1	0.999995	1	1	1	1	0.999997
8705.1	1	1	1	1	1	1	1	1	1	1	1	1	1	1	1	0.999999	1	1	1	1	1	1	1	1	1	1	1	1	1	1	1	1	1	1	1	0.999995	1	1	1	1	0.999995	1	1	0.999995	1	1	1	1	0.999997
8706.1	1	1	1	1	1	1	1	1	1	1	1	1	1	1	1	0.999999	1	1	1	1	1	1	1	1	1	1	1	1	1	1	1	1	1	1	1	0.999995	1	1	1	1	0.999995	1	1	0.999995	1	1	1	1	0.999997
8706.2	1	1	1	1	1	1	1	1	1	1	1	1	1	1	1	0.999999	1	1	1	1	1	1	1	1	1	1	1	1	1	1	1	1	1	1	1	0.999995	1	1	1	1	0.999995	1	1	0.999995	1	1	1	1	0.999997
8706.3	1	1	1	1	1	1	1	1	1	1	1	1	1	1	1	0.999999	1	1	1	1	1	1	1	1	1	1	1	1	1	1	1	1	1	1	1	0.999995	1	1	1	1	0.999995	1	1	0.999995	1	1	1	1	0.999997
8706.4	1	1	1	1	1	1	1	1	1	1	1	1	1	1	1	0.999999	1	1	1	1	1	1	1	1	1	1	1	1	1	1	1	1	1	1	1	0.999995	1	1	1	1	0.999995	1	1	0.999995	1	1	1	1	0.999997
8714.1	0.999996	1	1	1	1	1	1	0.999994	1	1	1	1	1	1	1	1	0.999999	1	1	1	1	1	1	1	1	1	1	1	1	1	1	1	0.999997	1	0.999994	1	1	1	1	1	1	1	1	1	1	1	1	0.999997	1
8714.2	0.999996	1	1	1	1	1	1	0.999994	1	1	1	1	1	1	1	1	0.999999	1	1	1	1	1	1	1	1	1	1	1	1	1	1	1	0.999997	1	0.999994	1	1	1	1	1	1	1	1	1	1	1	1	0.999997	1
8714.3	0.999996	1	1	1	1	1	1	0.999994	1	1	1	1	1	1	1	1	0.999999	1	1	1	1	1	1	1	1	1	1	1	1	1	1	1	0.999997	1	0.999994	1	1	1	1	1	1	1	1	1	1	1	1	0.999997	1
873.1	1	0.999998	0.999995	1	1	0.999995	1	1	1	1	1	1	1	1	1	1	1	1	1	1	1	1	0.999999	1	0.999998	1	1	0.999993	1	1	1	1	0.999995	1	1	1	1	1	1	1	1	0.999996	1	1	1	0.999994	1	1	1
8733.1	1	1	1	1	1	1	1	1	1	1	1	1	1	1	1	0.999999	1	1	1	1	1	1	1	1	1	1	1	1	1	1	1	1	1	1	1	0.999995	1	1	1	1	0.999995	1	1	0.999995	1	1	1	1	0.999997
875.1	1	1	1	1	1	1	1	1	1	1	1	1	0.999997	0.999998	1	1	1	0.999995	1	1	1	0.999995	1	1	1	1	0.999997	0.999993	1	1	1	1	0.999995	1	1	1	0.999998	1	1	1	1	1	1	1	1	1	1	1	1
8760.1	1	0.999998	1	1	1	0.999997	0.999995	1	1	1	1	1	1	1	1	1	1	1	1	1	1	1	1	1	0.999998	1	1	1	1	1	1	1	0.999996	1	1	1	1	0.999993	1	1	1	0.999996	1	1	0.999995	1	1	1	1
8781.1	0	0	0	0	0	0	0	0	0	0	0	0	0	0	0	0	0	0	0	0	0	0	0	0	0	0	0	0	0	0	0	0	0	0	0	0	0	0	0	0	0	0	0	0	0	0	0	0	0.521671
8789.1	1	1	0.999995	1	1	1	1	1	1	1	1	0.999998	0.999997	1	1	1	1	1	1	1	1	0.999995	1	1	1	1	1	1	1	1	1	1	1	1	1	1	1	1	1	1	1	1	1	1	1	1	0.999995	1	1
8790.1	1	1	1	1	1	1	1	1	1	1	1	1	1	1	1	0.999999	1	1	1	1	1	1	1	1	1	1	1	1	1	1	1	1	1	1	1	0.999995	1	1	1	1	0.999995	1	1	0.999995	1	1	1	1	0.999997
8801.1	0.899414	0.596397	0.980996	0.912663	0.830869	0.999995	1	0.999994	0.929492	0.842137	0.901017	1	1	0.920231	1	0.816715	1	0.956505	1	0.878606	0.889961	1	0.752516	1	0.975289	1	0.829556	1	0.964574	0.934619	0.944793	0.721699	0.713138	0.865286	0.95185	0.81293	1	0.928334	0.940314	1	1	0.900264	0.723956	1	1	0.980848	1	1	1
8802.1	0.421395	0.302728	0.578094	0.619712	0.254774	0.41453	0.438043	0.470683	0.384127	0.51537	0.321187	0.277707	0.350139	0.438117	0.358764	0.370834	0.380464	0.34014	0.531079	0.303084	0.276105	0.516564	0.380258	0.530969	0.456874	0.42517	0.332197	0.687913	0.469324	0.170641	0.281344	0.424664	0.162713	0.220079	0.508331	0.349179	0.521313	0.610884	0.410874	0.427698	0.529286	0.276985	0.429733	0.490983	0.583936	0.371719	0.487148	0.463892	0.556309
8803.1	1	0.999998	1	1	0.999995	1	1	0.999994	1	1	1	0.999998	1	0.999998	1	1	1	1	1	0.999997	1	1	0.999999	1	1	1	1	1	1	1	0.999998	1	1	1	1	1	1	1	1	1	1	1	1	1	1	1	1	1	1
8813.1	1	1	1	1	1	1	1	1	1	1	1	1	1	1	1	0.999999	1	1	1	1	1	1	1	1	1	1	1	1	1	1	1	1	1	1	1	0.999995	1	1	1	1	0.999995	1	1	0.999995	1	1	1	1	0.999997
8818.1	1	1	1	1	1	1	1	1	1	1	1	1	1	1	1	0.999999	1	1	1	1	1	1	1	1	1	1	1	1	1	1	1	1	1	1	1	0.999995	1	1	1	1	0.999995	1	1	0.999995	1	1	1	1	0.999997
8818.2	1	1	1	1	1	1	1	1	1	1	1	1	1	1	1	0.999999	1	1	1	1	1	1	1	1	1	1	1	1	1	1	1	1	1	1	1	0.999995	1	1	1	1	0.999995	1	1	0.999995	1	1	1	1	0.999997
8821.1	1	0.999998	1	1	1	1	1	1	1	0.999995	0.999998	1	1	1	1	0.999999	1	1	1	1	1	1	1	1	0.999998	1	1	1	1	1	1	1	1	1	1	1	0.999998	0.999993	1	1	1	0.999996	0.999995	1	1	1	1	0.999997	1
8824.1	1	1	1	1	1	1	1	1	1	1	1	1	1	1	1	0.999999	1	1	1	1	1	1	1	1	1	1	1	1	1	1	1	1	1	1	1	0.999995	1	1	1	1	0.999995	1	1	0.999995	1	1	1	1	0.999997
883.1	1	1	1	1	1	1	1	1	1	1	1	1	1	1	1	0.999999	1	1	1	1	1	1	1	1	1	1	1	1	1	1	1	1	1	1	1	0.999995	1	1	1	1	0.999995	1	1	0.999995	1	1	1	1	0.999997
8833.1	0	0	0	0	0	7.36073e-11	0	0	0	0	0	0	2.21504e-11	0	0	0	0	0	0	0	0	0	0	0	0	0	0	0	0	0	0	4.06331e-11	0	0	1.39555e-12	0	0	0	0	0	3.54693e-11	0	7.95695e-11	0	0	0	0	0	2.70534e-10
8836.1	1	1	1	1	1	1	1	1	1	1	1	1	1	1	1	1	0.999999	0.999995	1	1	0.999998	1	1	1	1	1	0.999997	1	1	0.999995	1	1	1	1	1	0.999995	1	1	1	1	1	1	1	1	1	0.999994	1	1	1
8854.1	1	1	0.999995	1	1	1	1	1	1	0.999995	1	1	1	1	1	1	1	1	1	1	1	1	0.999999	1	1	1	1	1	1	1	1	1	1	1	1	1	0.999998	1	1	1	0.999995	1	1	1	1	0.999994	1	1	1
8854.2	1	1	0.999995	1	1	1	1	1	1	0.999995	1	1	1	1	1	1	1	1	1	1	1	1	0.999999	1	1	1	1	1	1	1	1	1	1	1	1	1	0.999998	1	1	1	0.999995	1	1	1	1	0.999994	1	1	1
8854.3	1	1	0.999995	1	1	1	1	1	1	0.999995	1	1	1	1	1	1	1	1	1	1	1	1	0.999999	1	1	1	1	1	1	1	1	1	1	1	1	1	0.999998	1	1	1	0.999995	1	1	1	1	0.999994	1	1	1
8867.1	1	0.999997	1	1	1	0.999995	1	1	1	1	0.999998	1	1	1	0.999999	0.999999	1	1	1	0.999997	1	1	1	1	1	1	1	1	1	1	1	0.999999	1	1	0.999994	1	1	1	1	1	0.999995	0.999996	1	1	1	1	1	1	1
8867.2	1	0.999997	1	1	1	0.999995	1	1	1	1	0.999998	1	1	1	0.999999	0.999999	1	1	1	0.999997	1	1	1	1	1	1	1	1	1	1	1	0.999999	1	1	0.999994	1	1	1	1	1	0.999995	0.999996	1	1	1	1	1	1	1
8869.1	1	1	1	1	1	1	1	1	1	1	1	1	1	1	1	0.999999	1	1	1	1	1	1	1	1	1	1	1	1	1	1	1	1	1	1	1	0.999995	1	1	1	1	0.999995	1	1	0.999995	1	1	1	1	0.999997
8871.1	1	0.999998	1	1	1	1	1	0.999994	1	1	1	1	0.999997	1	1	1	1	1	0.999998	1	0.999999	1	1	1	1	0.999999	1	1	1	1	1	1	1	1	1	1	0.999998	1	1	1	0.999995	1	1	1	1	0.999994	0.999995	1	1
8875.1	1	1	1	0.999997	0.999995	1	1	1	1	1	1	0.999998	1	1	1	1	1	1	1	1	1	1	1	1	1	1	1	1	1	0.999995	1	1	1	1	1	1	1	1	1	0.999995	1	0.999996	0.999995	0.999995	1	0.999994	1	0.999997	1
8875.2	1	1	1	0.999997	0.999995	1	1	1	1	1	1	0.999998	1	1	1	1	1	1	1	1	1	1	1	1	1	1	1	1	1	0.999995	1	1	1	1	1	1	1	1	1	0.999995	1	0.999996	0.999995	0.999995	1	0.999994	1	0.999997	1
8876.1	1	1	1	0.999997	0.999995	1	1	1	1	1	1	0.999998	1	1	1	1	1	1	1	1	1	1	1	1	1	1	1	1	1	0.999995	1	1	1	1	1	1	1	1	1	0.999995	1	0.999996	0.999995	0.999995	1	0.999994	1	0.999997	1
8879.1	1	1	0.999995	1	1	1	1	0.999994	1	1	1	1	1	1	1	1	1	1	1	1	0.999999	1	1	1	1	1	1	1	1	0.999999	1	0.999999	1	1	1	1	1	1	0.999996	1	1	1	1	1	1	1	1	1	1
8884.1	1	0.999998	1	1	0.999995	1	1	1	1	1	1	1	1	1	0.999999	1	1	1	1	1	1	1	1	1	1	1	1	1	1	1	0.999998	1	1	1	1	1	1	1	1	1	1	1	1	0.999995	0.999995	1	1	1	1
8897.1	1	1	1	1	1	0.999995	1	1	1	1	0.999998	0.999998	1	1	0.999999	1	1	1	1	1	1	1	1	1	1	1	1	1	1	1	1	0.999999	1	1	1	1	0.999998	1	1	0.999995	1	0.999996	1	0.999995	0.999995	1	1	1	1
8897.2	1	1	1	1	1	0.999995	1	1	1	1	0.999998	0.999998	1	1	0.999999	1	1	1	1	1	1	1	1	1	1	1	1	1	1	1	1	0.999999	1	1	1	1	0.999998	1	1	0.999995	1	0.999996	1	0.999995	0.999995	1	1	1	1
8897.3	1	1	1	1	1	0.999995	1	1	1	1	0.999998	0.999998	1	1	0.999999	1	1	1	1	1	1	1	1	1	1	1	1	1	1	1	1	0.999999	1	1	1	1	0.999998	1	1	0.999995	1	0.999996	1	0.999995	0.999995	1	1	1	1
8908.1	0	0	0	0	0	0	0	0	0	0	0	0	0	0	0	0	0	0	0	0	0	0	0	0	0	0	0	0	0	0	0	0	0	0	0	0	0	0	0	0	0	0	0	0	0	0	0	0	0
8942.1	0.940934	0.941398	0.938523	0.934701	0.962763	0.944484	0.944444	0.927375	0.943622	0.922868	0.945552	0.941909	0.947602	0.940678	0.939917	0.935657	0.948033	0.96256	0.943125	0.940742	0.962591	0.934561	0.949146	0.944282	0.945289	0.940948	0.941602	0.93314	0.94381	0.963503	0.946634	0.937848	0.954752	0.962083	0.944288	0.946175	0.940428	0.936718	0.943414	0.937574	0.935328	0.946176	0.937983	0.9427	0.944212	0.944944	0.928278	0.945358	0.917835
8972.1	0.999996	1	1	1	0.999995	1	1	1	1	0.999995	1	0.999998	1	1	0.999999	1	0.999999	1	1	1	1	1	1	1	1	0.999999	1	1	1	1	1	1	1	1	1	1	1	1	1	0.999995	1	1	1	1	1	1	1	1	0.999997
8974.1	1	1	1	1	1	1	1	1	1	1	1	1	1	1	1	0.999999	1	1	1	1	1	1	1	1	1	1	1	1	1	1	1	1	1	1	1	0.999995	1	1	1	1	0.999995	1	1	0.999995	1	1	1	1	0.999997
8985.1	1	1	1	1	1	1	1	1	1	1	1	1	1	1	1	0.999999	1	1	1	1	1	1	1	1	1	1	1	1	1	1	1	1	1	1	1	0.999995	1	1	1	1	0.999995	1	1	0.999995	1	1	1	1	0.999997
89869.1	1	0.999998	1	1	0.999995	1	1	1	0.999999	1	0.999998	1	1	1	1	1	1	0.999995	1	0.999997	1	1	1	1	0.999998	1	1	0.999993	1	1	1	1	1	1	1	1	1	0.999993	1	0.999995	0.999995	0.999996	0.999995	0.999995	1	1	1	1	1
89874.1	0.891934	0.885621	0.885261	0.877896	0.925093	0.896753	0.891804	0.865773	0.895143	0.857477	0.89889	0.893844	0.898279	0.891466	0.890008	0.881774	0.90376	0.924623	0.894149	0.891577	0.931579	0.879622	0.901472	0.896723	0.898373	0.884732	0.89116	0.874946	0.890585	0.92664	0.896321	0.886009	0.90821	0.92366	0.896363	0.895337	0.883668	0.881832	0.894684	0.885683	0.881104	0.900078	0.88623	0.893272	0.896229	0.897639	0.867345	0.894684	0.847796
8992.1	0.999996	1	0.999995	1	1	1	1	1	1	1	1	1	1	1	1	1	1	0.999995	1	1	1	1	0.999999	1	1	1	1	1	1	1	1	0.999999	1	1	0.999994	1	1	1	0.999996	0.999995	1	1	1	0.999995	1	1	1	1	1
9016.1	1	1	1	1	1	1	1	1	1	1	1	1	1	1	1	1	1	1	1	1	1	1	1	1	1	1	1	1	1	0.999995	1	1	1	0.999997	1	0.999999	1	1	0.999996	1	0.999995	0.999996	1	1	1	1	1	1	1
9016.2	1	1	1	1	1	1	1	1	1	1	1	1	1	1	1	1	1	1	1	1	1	1	1	1	1	1	1	1	1	0.999995	1	1	1	0.999997	1	0.999999	1	1	0.999996	1	0.999995	0.999996	1	1	1	1	1	1	1
90161.1	1	1	1	1	1	1	1	1	1	1	1	1	1	1	1	0.999999	1	1	1	1	1	1	1	1	1	1	1	1	1	1	1	1	1	1	1	0.999995	1	1	1	1	0.999995	1	1	0.999995	1	1	1	1	0.999997
90161.2	1	1	1	1	1	1	1	1	1	1	1	1	1	1	1	0.999999	1	1	1	1	1	1	1	1	1	1	1	1	1	1	1	1	1	1	1	0.999995	1	1	1	1	0.999995	1	1	0.999995	1	1	1	1	0.999997
9023.1	1	1	1	1	1	1	1	1	1	1	1	1	1	1	1	1	1	1	1	1	0.999999	1	0.999999	1	1	1	1	0.999993	1	1	1	0.999999	1	1	1	0.999995	1	1	1	0.999995	1	1	1	0.999995	1	1	1	1	1
90423.1	0.999996	1	0.999995	1	1	1	1	1	1	1	1	1	1	1	1	1	1	0.999995	1	1	1	1	0.999999	1	1	1	1	1	1	1	1	0.999999	1	1	0.999994	1	1	1	0.999996	0.999995	1	1	1	0.999995	1	1	1	1	1
9056.1	1	1	1	1	1	0.999995	0.999995	1	1	1	1	1	1	1	1	1	1	0.999995	0.999998	0.999997	1	0.999995	1	1	1	1	1	1	1	1	0.999998	1	1	1	1	1	1	1	1	1	0.999995	0.999996	1	1	1	1	1	1	1
9057.1	1	1	1	0.999997	1	1	1	1	0.999999	1	1	1	0.999997	1	1	1	1	0.999995	1	1	1	1	1	1	1	1	1	1	1	1	1	0.999999	0.999995	1	1	1	1	1	0.999996	1	1	1	1	0.999995	1	1	0.999995	0.999997	1
9058.1	1	1	1	1	1	1	0.999995	1	1	1	0.999998	1	1	0.999998	0.999999	1	1	1	1	1	1	0.999995	1	1	1	1	1	0.999997	1	1	1	1	0.999995	1	0.999994	1	1	0.999993	0.999996	1	1	1	0.999995	1	1	1	1	1	1
9060.1	1	1	1	0.999997	1	1	1	0.999994	1	1	1	0.999998	1	0.999995	1	1	1	1	0.999998	1	1	1	1	1	1	0.999999	1	1	1	1	1	0.999999	1	1	1	1	1	1	1	1	1	0.999996	1	1	0.999995	1	0.999995	1	1
9061.1	1	1	1	0.999997	1	1	1	0.999994	1	1	1	0.999998	1	0.999995	1	1	1	1	0.999998	1	1	1	1	1	1	0.999999	1	1	1	1	1	0.999999	1	1	1	1	1	1	1	1	1	0.999996	1	1	0.999995	1	0.999995	1	1
90701.1	1	1	1	1	1	1	1	1	1	1	1	1	1	1	1	0.999999	1	1	1	1	1	1	1	1	1	1	1	1	1	1	1	1	1	1	1	0.999995	1	1	1	1	0.999995	1	1	0.999995	1	1	1	1	0.999997
9091.1	1	1	1	1	1	1	1	1	1	1	1	1	1	1	1	0.999999	1	1	1	1	1	1	1	1	1	1	1	1	1	1	1	1	1	1	1	0.999995	1	1	1	1	0.999995	1	1	0.999995	1	1	1	1	0.999997
9091.2	1	1	1	1	1	1	1	1	1	1	1	1	1	1	1	0.999999	1	1	1	1	1	1	1	1	1	1	1	1	1	1	1	1	1	1	1	0.999995	1	1	1	1	0.999995	1	1	0.999995	1	1	1	1	0.999997
9114.1	0.999996	1	0.999995	1	1	1	1	1	1	1	1	1	1	1	1	1	1	0.999995	1	1	1	1	0.999999	1	1	1	1	1	1	1	1	0.999999	1	1	0.999994	1	1	1	0.999996	0.999995	1	1	1	0.999995	1	1	1	1	1
9123.1	1	1	1	1	0.988873	1	1	1	1	1	1	1	1	1	1	1	1	0.988806	1	1	0.989488	1	1	1	1	1	1	1	1	0.989186	1	1	0.986887	0.988591	1	1	1	1	1	1	0.999995	0.999996	0.999995	0.999995	1	1	0.999995	1	1
91373.1	0.999996	1	1	1	1	0.999995	1	1	1	0.999995	1	1	1	1	1	1	0.999999	1	1	1	1	1	0.999999	1	1	1	1	1	1	1	1	0.999999	1	1	1	1	0.999996	1	1	1	1	0.999996	0.999995	0.999995	1	1	0.999995	1	1
9152.1	1	1	0.999995	1	1	1	1	1	1	1	1	1	1	1	1	0.999999	0.999999	0.999995	1	1	1	1	1	1	1	1	1	1	1	1	1	1	1	1	1	0.999995	1	1	1	1	1	0.999996	1	0.999995	0.999995	1	0.999995	1	1
9153.1	1	1	1	1	1	1	1	1	1	1	1	1	1	0.999998	1	0.999999	0.999999	1	1	0.999997	1	1	1	1	1	1	1	1	1	1	1	1	1	0.999995	1	1	0.999998	0.999993	1	1	1	1	1	1	1	1	1	1	1
9154.1	1	0.999998	1	1	1	1	1	0.999994	1	1	1	1	1	1	1	1	1	1	1	1	0.999999	1	1	1	1	1	1	1	1	1	1	0.999999	1	0.999995	1	1	1	1	1	1	1	1	1	0.999995	1	1	1	1	1
9154.2	1	0.999998	1	1	1	1	1	0.999994	1	1	1	1	1	1	1	1	1	1	1	1	0.999999	1	1	1	1	1	1	1	1	1	1	0.999999	1	0.999995	1	1	1	1	1	1	1	1	1	0.999995	1	1	1	1	1
9162.1	0.990149	0.990139	0.99014	0.990134	0.99011	0.99014	0.990145	0.990154	0.990128	0.990149	0.990132	0.990141	0.990142	0.990141	0.990138	0.99014	0.990128	0.990111	0.990132	0.990145	0.990125	0.99015	0.990136	0.990127	0.990132	0.990134	0.990134	0.990145	0.990134	0.990111	0.990139	0.990138	0.990145	0.990109	0.990141	0.990146	0.990139	0.990144	0.990136	0.990151	0.990149	0.990137	0.99015	0.990139	0.990139	0.990142	0.990151	0.990134	0.990144
9167.1	0	0	0	0	0	1.41744e-10	0	1.86549e-10	0	1.0864e-11	0	5.31567e-11	0	0	4.23749e-12	0	2.21424e-11	0	0	8.72439e-12	0	0	0	0	1.19593e-11	1.20271e-10	1.28594e-10	7.23886e-11	1.58801e-10	0	0	8.07763e-11	0	0	8.15337e-13	4.23392e-12	0	0	9.74951e-11	2.74202e-11	1.45204e-10	0	1.13602e-10	2.00314e-10	0	3.48248e-11	0	0	0
91703.1	1	1	1	0.999997	1	1	1	1	1	1	0.999998	1	1	1	1	1	1	1	1	0.999997	1	1	1	1	0.999998	1	1	0.999993	1	1	1	1	1	1	1	1	0.999998	0.999995	1	1	0.999995	1	0.999995	0.999995	1	1	1	1	1
91734.1	0	0	0	0	0	0	0	0	0	0	0	0	0	0	0	0	0	0	0	0	0	0	0	0	0	0	0	0	0	0	0	0	0	0	0	0	0	0	0	0	0	0	0	0	0	0	0	0	0
9187.1	0.999996	1	1	1	1	0.999995	1	1	1	0.999995	1	1	1	1	1	1	1	1	1	1	1	0.999995	1	1	1	1	1	1	1	1	1	1	1	1	1	0.999995	1	1	0.999996	1	1	1	0.999995	1	1	1	1	1	1
9194.1	1	1	1	1	0.988609	1	1	1	1	1	1	1	1	1	1	0.999999	1	0.937352	1	1	0.933589	1	0.999999	1	1	1	1	0.999993	1	0.961313	1	1	0.986576	0.98832	1	0.999994	1	1	1	1	1	1	1	1	1	1	1	1	1
9197.1	1	1	1	1	1	1	1	1	1	1	1	1	1	1	1	0.999999	1	1	1	1	1	1	1	1	1	1	1	1	1	1	1	1	1	1	1	0.999995	1	1	1	1	0.999995	1	1	0.999995	1	1	1	1	0.999997
9227.1	1	1	1	1	1	0.999995	1	1	1	1	1	1	1	1	1	1	1	1	1	0.999997	1	1	1	1	1	1	1	1	1	1	0.999998	1	1	1	1	1	1	1	1	1	1	0.999996	1	1	1	1	1	1	0.999997
9245.1	1	1	1	1	1	1	1	1	1	1	1	1	1	1	1	0.999999	1	1	1	1	1	1	1	1	1	1	1	1	1	1	1	1	1	1	1	0.999995	1	1	1	1	0.999995	1	1	0.999995	1	1	1	1	0.999997
92483.1	1	0.999998	1	1	0.692437	1	1	1	0.999999	1	1	1	0.999997	1	0.999999	1	1	0.710587	1	1	0.676371	1	1	1	1	1	1	1	1	0.424573	1	1	0.440587	0.467707	1	1	1	1	0.999996	1	1	1	1	0.999995	1	1	1	1	0.797985
92579.1	1	1	1	1	0.999997	0.999995	0.999995	1	1	1	1	1	1	1	1	1	0.999999	0.999995	1	1	1	0.999995	1	1	1	1	1	1	1	1	1	1	1	0.999995	0.999994	1	1	1	0.999996	1	1	0.999996	1	0.999995	0.999995	1	1	1	1
92745.1	1	0.999998	1	1	1	1	1	1	1	1	1	1	1	1	1	0.999999	1	0.999995	1	1	1	1	1	1	1	1	0.999997	1	1	1	1	1	1	1	1	1	1	1	1	1	1	1	0.999995	1	1	0.999994	1	1	1
9296.1	0.999996	1	0.999995	1	1	1	1	1	1	1	1	1	1	1	1	1	1	0.999995	1	1	1	1	0.999999	1	1	1	1	1	1	1	1	0.999999	1	1	0.999994	1	1	1	0.999996	0.999995	1	1	1	0.999995	1	1	1	1	1
93010.1	1	1	1	1	1	1	1	1	1	1	1	1	1	1	1	0.999999	1	1	1	1	1	1	1	1	1	1	1	1	1	1	1	1	1	1	1	0.999995	1	1	1	1	0.999995	1	1	0.999995	1	1	1	1	0.999997
93034.1	1	1	1	1	1	1	1	1	1	1	1	0.999998	1	1	1	0.999999	1	1	1	1	1	0.999995	1	1	1	0.999999	0.999997	1	1	1	1	0.999999	1	0.999995	0.999994	1	0.999998	1	1	1	0.999995	1	1	0.999995	0.999995	0.999994	1	1	1
93034.2	1	1	1	1	1	1	1	1	1	1	1	0.999998	1	1	1	0.999999	1	1	1	1	1	0.999995	1	1	1	0.999999	0.999997	1	1	1	1	0.999999	1	0.999995	0.999994	1	0.999998	1	1	1	0.999995	1	1	0.999995	0.999995	0.999994	1	1	1
93183.1	1	1	1	1	1	1	1	1	1	1	1	1	1	1	1	0.999999	1	1	1	1	1	1	1	1	1	1	1	1	1	1	1	1	1	1	1	0.999995	1	1	1	1	0.999995	1	1	0.999995	1	1	1	1	0.999997
9334.1	1	1	1	1	1	1	1	1	1	1	1	1	1	1	1	0.999999	1	1	1	1	1	1	1	1	1	1	1	1	1	1	1	1	1	1	1	0.999995	1	1	1	1	0.999995	1	1	0.999995	1	1	1	1	0.999997
9348.1	1	1	1	1	1	1	1	1	1	1	1	1	1	1	1	0.999999	1	1	1	1	1	1	1	1	1	1	1	1	1	1	1	1	1	1	1	0.999995	1	1	1	1	0.999995	1	1	0.999995	1	1	1	1	0.999997
9377.1	0	0	0	0	0	1.41744e-10	0	1.86549e-10	0	1.0864e-11	0	5.31567e-11	0	0	4.23749e-12	0	2.21424e-11	0	0	8.72439e-12	0	0	0	0	1.19593e-11	1.20271e-10	1.28594e-10	7.23886e-11	1.58801e-10	0	0	8.07763e-11	0	0	8.15337e-13	4.23392e-12	0	0	9.74951e-11	2.74202e-11	1.45204e-10	0	1.13602e-10	2.00314e-10	0	3.48248e-11	0	0	0
9380.1	1	1	0.999995	0.999997	0.999995	0.999995	0.999995	1	1	1	1	1	1	1	0.999999	1	1	1	1	1	1	1	1	1	1	1	1	1	1	1	0.999998	1	0.999995	1	0.999994	0.999995	1	1	1	1	1	1	1	1	1	1	1	1	1
9388.1	1	1	1	1	1	1	1	1	1	1	1	1	1	1	1	0.999999	1	1	1	1	1	1	1	1	1	1	1	1	1	1	1	1	1	1	1	0.999995	1	1	1	1	0.999995	1	1	0.999995	1	1	1	1	0.999997
9394.1	1	1	1	1	1	1	1	1	1	1	1	1	1	1	1	0.999999	1	1	1	1	1	1	1	1	1	1	1	1	1	1	1	1	1	1	1	0.999995	1	1	1	1	0.999995	1	1	0.999995	1	1	1	1	0.999997
94005.1	1	1	1	1	1	1	1	1	1	1	1	1	1	1	1	0.999999	1	1	1	1	1	1	1	1	1	1	1	1	1	1	1	1	1	1	1	0.999995	1	1	1	1	0.999995	1	1	0.999995	1	1	1	1	0.999997
9415.1	1	1	1	1	0.999995	1	1	1	1	1	1	1	1	1	1	1	1	1	1	0.999997	1	1	1	1	1	1	0.999997	1	1	1	1	1	0.999997	1	0.999994	1	1	1	1	1	1	1	1	1	1	1	1	1	1
9420.1	1	1	1	1	1	1	1	1	1	1	1	1	0.999997	1	1	1	1	1	1	1	1	0.999995	0.999999	1	1	1	1	0.999993	1	1	1	1	0.999995	1	1	1	1	1	0.999996	1	1	1	1	1	1	1	1	1	1
9435.1	1	1	1	1	1	1	1	1	1	1	1	1	1	1	1	0.999999	1	1	1	1	1	1	1	1	1	1	1	1	1	1	1	1	1	1	1	0.999995	1	1	1	1	0.999995	1	1	0.999995	1	1	1	1	0.999997
9453.1	1	1	1	1	1	1	1	1	1	1	1	1	1	1	1	0.999999	1	1	1	1	1	1	1	1	1	1	1	1	1	1	1	1	1	1	1	0.999995	1	1	1	1	0.999995	1	1	0.999995	1	1	1	1	0.999997
9468.1	1	0.999998	1	1	0.999995	0.999995	0.999995	0.999994	1	0.999995	1	1	0.999997	1	1	1	1	1	1	1	1	1	1	1	1	1	1	1	1	1	1	1	1	1	0.999994	1	1	1	1	1	1	1	1	1	0.999995	1	1	1	1
9469.1	1	1	1	1	1	1	1	1	1	1	1	1	1	1	1	0.999999	1	1	1	1	1	1	1	1	1	1	1	1	1	1	1	1	1	1	1	0.999995	1	1	1	1	0.999995	1	1	0.999995	1	1	1	1	0.999997
9481.1	1	1	1	1	1	1	1	1	1	1	1	1	1	1	1	1	1	1	1	1	1	1	1	1	1	1	1	1	1	0.999995	1	1	1	0.999997	1	0.999999	1	1	0.999996	1	0.999995	0.999996	1	1	1	1	1	1	1
9487.1	1	1	1	1	1	1	1	1	1	1	1	1	1	1	1	0.999999	1	1	1	1	1	1	1	1	1	1	1	1	1	1	1	1	1	1	1	0.999995	1	1	1	1	0.999995	1	1	0.999995	1	1	1	1	0.999997
9488.1	1	1	1	1	1	1	1	1	1	1	1	1	1	1	1	0.999999	1	1	1	1	1	1	1	1	1	1	1	1	1	1	1	1	1	1	1	0.999995	1	1	1	1	0.999995	1	1	0.999995	1	1	1	1	0.999997
9489.1	1	1	1	1	1	1	1	1	1	1	1	1	1	1	1	0.999999	1	1	1	1	1	1	1	1	1	1	1	1	1	1	1	1	1	1	1	0.999995	1	1	1	1	0.999995	1	1	0.999995	1	1	1	1	0.999997
9497.1	1	1	1	1	0.999995	1	1	1	1	1	1	1	0.999997	1	1	1	1	1	1	0.999997	1	0.999995	0.999999	1	1	1	1	0.999993	1	1	1	1	1	1	1	1	1	1	1	1	1	1	1	1	0.999995	0.999994	1	1	1
9498.1	1	0.999998	0.999995	1	1	1	0.999995	1	1	1	1	1	1	1	1	1	0.999999	1	1	0.999997	1	1	1	1	1	1	1	0.999993	1	0.999995	0.999998	1	1	0.999995	1	1	1	1	1	1	0.999995	1	1	1	1	0.999994	1	0.999997	1
95.1	1	1	1	1	1	1	1	1	1	1	1	1	1	1	1	0.999999	1	1	1	1	1	1	1	1	1	1	1	1	1	1	1	1	1	1	1	0.999995	1	1	1	1	0.999995	1	1	0.999995	1	1	1	1	0.999997
9514.1	1	1	1	1	1	1	1	1	1	1	1	1	1	1	1	0.999999	1	1	1	1	1	1	1	1	1	1	1	1	1	1	1	1	1	1	1	0.999995	1	1	1	1	0.999995	1	1	0.999995	1	1	1	1	0.999997
9517.1	0	0	0	0	0	0	0	0	0	0	0	0	0	0	0	0	0	0	0	0	0	0	0	0	0	0	0	0	0	0	0	0	0	0	0	0	0	0	0	0	0	0	0	0	0	0	0	0	0
952.1	1	1	1	1	1	1	1	1	1	1	1	1	1	1	1	0.999999	1	1	1	1	1	1	1	1	1	1	1	1	1	1	1	1	1	1	1	0.999995	1	1	1	1	0.999995	1	1	0.999995	1	1	1	1	0.999997
953.1	1	1	1	1	1	1	1	1	1	1	1	1	1	1	1	0.999999	1	1	1	1	1	1	1	1	1	1	1	1	1	1	1	1	1	1	1	0.999995	1	1	1	1	0.999995	1	1	0.999995	1	1	1	1	0.999997
9536.1	1	1	1	1	1	1	1	1	1	1	1	1	1	1	1	0.999999	1	1	1	1	1	1	1	1	1	1	1	1	1	1	1	1	1	1	1	0.999995	1	1	1	1	0.999995	1	1	0.999995	1	1	1	1	0.999997
9536.2	1	1	1	1	1	1	1	1	1	1	1	1	1	1	1	0.999999	1	1	1	1	1	1	1	1	1	1	1	1	1	1	1	1	1	1	1	0.999995	1	1	1	1	0.999995	1	1	0.999995	1	1	1	1	0.999997
954.1	1	1	1	1	1	1	1	1	1	1	1	1	1	1	1	0.999999	1	1	1	1	1	1	1	1	1	1	1	1	1	1	1	1	1	1	1	0.999995	1	1	1	1	0.999995	1	1	0.999995	1	1	1	1	0.999997
954.2	1	1	1	1	1	1	1	1	1	1	1	1	1	1	1	0.999999	1	1	1	1	1	1	1	1	1	1	1	1	1	1	1	1	1	1	1	0.999995	1	1	1	1	0.999995	1	1	0.999995	1	1	1	1	0.999997
955.1	1	1	1	1	1	1	1	1	1	1	1	1	1	1	1	0.999999	1	1	1	1	1	1	1	1	1	1	1	1	1	1	1	1	1	1	1	0.999995	1	1	1	1	0.999995	1	1	0.999995	1	1	1	1	0.999997
9550.1	0.999996	1	0.999995	1	1	1	1	1	1	1	1	1	1	1	1	1	1	0.999995	1	1	1	1	0.999999	1	1	1	1	1	1	1	1	0.999999	1	1	0.999994	1	1	1	0.999996	0.999995	1	1	1	0.999995	1	1	1	1	1
9551.1	0.269079	0.545242	0.913543	0.572496	0.358631	0.573387	0.343139	0.529827	0.467009	0.644911	0.521627	0.296698	0.40699	0.337051	0.350952	0.404463	0.383656	0.452678	0.278565	0.317442	0.334576	0.245185	0.310539	0.618981	0.429828	0.407802	0.414678	0.444526	0.373153	0.383506	0.337962	0.20282	0.468526	0.414855	0.495923	0.288248	0.449548	0.465506	0.519394	0.336254	0.302983	0.509416	0.36618	0.353153	0.416532	0.422581	0.467452	0.350977	0.430022
9551.2	0.269079	0.545242	0.913543	0.572496	0.358631	0.573387	0.343139	0.529827	0.467009	0.644911	0.521627	0.296698	0.40699	0.337051	0.350952	0.404463	0.383656	0.452678	0.278565	0.317442	0.334576	0.245185	0.310539	0.618981	0.429828	0.407802	0.414678	0.444526	0.373153	0.383506	0.337962	0.20282	0.468526	0.414855	0.495923	0.288248	0.449548	0.465506	0.519394	0.336254	0.302983	0.509416	0.36618	0.353153	0.416532	0.422581	0.467452	0.350977	0.430022
9551.3	0.269079	0.545242	0.913543	0.572496	0.358631	0.573387	0.343139	0.529827	0.467009	0.644911	0.521627	0.296698	0.40699	0.337051	0.350952	0.404463	0.383656	0.452678	0.278565	0.317442	0.334576	0.245185	0.310539	0.618981	0.429828	0.407802	0.414678	0.444526	0.373153	0.383506	0.337962	0.20282	0.468526	0.414855	0.495923	0.288248	0.449548	0.465506	0.519394	0.336254	0.302983	0.509416	0.36618	0.353153	0.416532	0.422581	0.467452	0.350977	0.430022
956.1	1	1	1	1	1	1	1	1	1	1	1	1	1	1	1	0.999999	1	1	1	1	1	1	1	1	1	1	1	1	1	1	1	1	1	1	1	0.999995	1	1	1	1	0.999995	1	1	0.999995	1	1	1	1	0.999997
9563.1	1	1	1	0.999997	1	0.999995	1	1	1	0.999995	1	1	1	1	1	1	1	1	1	1	1	1	1	0.999996	1	1	1	1	1	0.999998	1	1	1	1	0.999994	1	1	0.999993	1	1	0.999995	1	1	1	1	1	1	1	1
957.1	1	1	1	1	1	1	1	1	1	1	1	1	1	1	1	0.999999	1	1	1	1	1	1	1	1	1	1	1	1	1	1	1	1	1	1	1	0.999995	1	1	1	1	0.999995	1	1	0.999995	1	1	1	1	0.999997
9583.1	1	1	1	1	1	1	1	1	1	1	1	1	1	1	1	0.999999	1	1	1	1	1	1	1	1	1	1	1	1	1	1	1	1	1	1	1	0.999995	1	1	1	1	0.999995	1	1	0.999995	1	1	1	1	0.999997
9615.1	1	1	1	1	1	0.999995	1	1	1	1	1	1	1	1	1	1	1	0.999995	0.999998	1	1	1	1	1	1	1	1	0.999993	1	1	0.999998	1	1	0.999996	1	1	1	1	1	1	1	1	1	1	1	0.999994	1	1	1
9651.1	1	0.999998	1	1	0.999995	1	1	1	0.999999	1	0.999998	1	1	1	1	1	1	0.999995	1	0.999997	1	1	1	1	0.999998	1	1	0.999993	1	1	1	1	1	1	1	1	1	0.999993	1	0.999995	0.999995	0.999996	0.999995	0.999995	1	1	1	1	1
9653.1	1	1	1	1	1	1	1	1	1	1	1	1	1	1	1	0.999999	1	1	1	1	1	1	1	1	1	1	1	1	1	1	1	1	1	1	1	0.999995	1	1	1	1	0.999995	1	1	0.999995	1	1	1	1	0.999997
97.1	1	1	1	1	1	1	1	0.999994	1	1	1	1	1	0.999998	1	1	1	1	0.999998	1	0.999999	1	1	1	1	1	1	0.999993	1	0.999995	1	1	1	1	1	1	1	1	1	1	1	1	1	1	1	1	0.999995	1	1
97.2	1	1	1	1	1	1	1	0.999994	1	1	1	1	1	0.999998	1	1	1	1	0.999998	1	0.999999	1	1	1	1	1	1	0.999993	1	0.999995	1	1	1	1	1	1	1	1	1	1	1	1	1	1	1	1	0.999995	1	1
978.1	1	1	0.999995	1	1	1	1	1	1	1	1	1	1	0.999998	1	1	1	1	1	1	0.999999	1	1	1	1	1	1	1	1	1	1	0.999996	1	0.999999	0.999994	0.999995	1	1	1	0.999995	1	1	0.999995	1	1	0.999994	1	1	0.999997
9789.1	1	1	1	1	1	1	1	1	1	1	1	1	1	1	1	0.999999	1	1	1	1	1	1	1	1	1	1	1	1	1	1	1	1	1	1	1	0.999995	1	1	1	1	0.999995	1	1	0.999995	1	1	1	1	0.999997
9791.1	1	1	0.999995	1	1	1	1	1	1	1	1	1	0.999997	1	1	1	1	0.999995	0.999998	1	0.999999	1	0.999999	1	1	1	1	1	1	1	1	1	1	1	1	1	1	1	1	1	0.999995	1	1	1	1	1	0.999995	1	1
98.1	1	1	1	1	1	1	1	0.999994	1	1	1	1	1	0.999998	1	1	1	1	0.999998	1	0.999999	1	1	1	1	1	1	0.999993	1	0.999995	1	1	1	1	1	1	1	1	1	1	1	1	1	1	1	1	0.999995	1	1
9807.1	0.999996	1	0.999995	1	0.999995	1	0.999995	1	1	1	1	1	1	1	1	1	1	1	1	1	1	1	0.999999	1	1	1	1	1	1	1	1	0.999999	1	0.999991	0.999994	1	1	1	1	1	1	1	1	0.999995	0.999995	1	0.999995	0.999997	1
9807.2	0.999996	1	0.999995	1	0.999995	1	0.999995	1	1	1	1	1	1	1	1	1	1	1	1	1	1	1	0.999999	1	1	1	1	1	1	1	1	0.999999	1	0.999991	0.999994	1	1	1	1	1	1	1	1	0.999995	0.999995	1	0.999995	0.999997	1
9869.1	1	1	1	1	1	1	1	1	1	1	1	1	1	1	1	0.999999	1	1	1	1	1	1	1	1	1	1	1	1	1	1	1	1	1	1	1	0.999995	1	1	1	1	0.999995	1	1	0.999995	1	1	1	1	0.999997
9942.1	0.999081	0.998775	0.998787	0.998664	0.999046	0.998964	0.998889	0.998764	0.998905	0.998613	0.998974	0.999086	0.99898	0.999053	0.999025	0.998917	0.99904	0.999039	0.9989	0.999066	0.999102	0.998915	0.999013	0.998929	0.998967	0.998748	0.998859	0.998653	0.998837	0.999079	0.998941	0.998971	0.998923	0.999016	0.998962	0.998946	0.998745	0.998746	0.998922	0.999022	0.998935	0.999007	0.999007	0.998908	0.998953	0.998984	0.998754	0.998992	0.998467
9945.1	1	1	1	1	1	1	1	1	1	0.999995	1	1	0.999997	1	1	1	1	1	1	1	1	1	1	1	1	1	1	1	1	1	1	1	0.999995	0.999995	1	1	1	1	1	1	1	1	1	1	1	0.999994	1	1	1
9951.1	1	1	1	1	1	1	1	1	1	1	1	1	1	1	1	0.999999	1	1	1	1	1	1	1	1	1	1	1	1	1	1	1	1	1	1	1	0.999995	1	1	1	1	0.999995	1	1	0.999995	1	1	1	1	0.999997
9952.1	1	1	1	1	1	1	1	1	1	1	1	1	1	1	1	0.999999	1	1	1	1	1	1	1	1	1	1	1	1	1	1	1	1	1	1	1	0.999995	1	1	1	1	0.999995	1	1	0.999995	1	1	1	1	0.999997
9953.1	1	1	1	1	1	1	1	1	1	1	1	1	1	1	1	0.999999	1	1	1	1	1	1	1	1	1	1	1	1	1	1	1	1	1	1	1	0.999995	1	1	1	1	0.999995	1	1	0.999995	1	1	1	1	0.999997
9954.1	1	1	1	1	1	1	1	1	1	1	1	1	1	1	1	0.999999	1	1	1	1	1	1	1	1	1	1	1	1	1	1	1	1	1	1	1	0.999995	1	1	1	1	0.999995	1	1	0.999995	1	1	1	1	0.999997
9955.1	1	1	1	1	1	1	1	1	1	1	1	1	1	1	1	0.999999	1	1	1	1	1	1	1	1	1	1	1	1	1	1	1	1	1	1	1	0.999995	1	1	1	1	0.999995	1	1	0.999995	1	1	1	1	0.999997
9956.1	1	1	1	1	1	1	1	1	1	1	1	1	1	1	1	0.999999	1	1	1	1	1	1	1	1	1	1	1	1	1	1	1	1	1	1	1	0.999995	1	1	1	1	0.999995	1	1	0.999995	1	1	1	1	0.999997
9957.1	1	1	1	1	1	1	1	1	1	1	1	1	1	1	1	0.999999	1	1	1	1	1	1	1	1	1	1	1	1	1	1	1	1	1	1	1	0.999995	1	1	1	1	0.999995	1	1	0.999995	1	1	1	1	0.999997
9962.1	1	1	1	1	1	1	1	1	1	0.999995	1	1	1	1	0.999999	1	1	1	1	1	1	1	0.999999	1	0.999998	1	1	1	1	1	1	0.999999	1	1	1	1	1	0.999993	1	1	1	1	1	0.999995	1	0.999994	1	1	1
9962.2	1	1	1	1	1	1	1	1	1	0.999995	1	1	1	1	0.999999	1	1	1	1	1	1	1	0.999999	1	0.999998	1	1	1	1	1	1	0.999999	1	1	1	1	1	0.999993	1	1	1	1	1	0.999995	1	0.999994	1	1	1
9963.1	1	1	1	1	1	1	1	1	1	0.999995	1	1	1	1	0.999999	1	1	1	1	1	1	1	0.999999	1	0.999998	1	1	1	1	1	1	0.999999	1	1	1	1	1	0.999993	1	1	1	1	1	0.999995	1	0.999994	1	1	1
9963.2	1	1	1	1	1	1	1	1	1	0.999995	1	1	1	1	0.999999	1	1	1	1	1	1	1	0.999999	1	0.999998	1	1	1	1	1	1	0.999999	1	1	1	1	1	0.999993	1	1	1	1	1	0.999995	1	0.999994	1	1	1
9990.1	1	1	1	1	1	1	0.999995	1	1	1	1	0.999998	1	0.999998	1	1	1	1	1	1	1	1	1	1	1	1	1	1	1	1	1	1	1	1	1	1	1	1	1	1	1	1	0.999995	1	0.999995	1	0.999995	1	1
[truncated: 11 more columns]

## Sheet: 143_genes
Title: Exploring gene knockout strategies to identify potential drug targets using genome-scale metabolic models
Authors: Abhijit Paul, Rajat Anand, Sonali Porey Karmakar, Surender Rawat, Nandadulal Bairagi, Samrat Chatterjee
Mean of fractional cell growth (FCG) simulation results for 143 genes across 60 models and corresponding standard deviation
Gene id	mean	s.d.
51727.1	0	0
10975.1	0	1.04858e-10
1537.1	0	1.04858e-10
27089.1	0	1.04858e-10
29796.1	0	1.04858e-10
29796.2	0	1.04858e-10
4519.1	0	1.04858e-10
7381.1	0	1.04858e-10
7384.1	0	1.04858e-10
7385.1	0	1.04858e-10
7386.1	0	1.04858e-10
7388.1	0	1.04858e-10
10558.1	0	0
1119.1	0	0
1119.2	0	0
2531.1	0	0
9517.1	0	0
158.1	0	1.26279e-09
158.2	0	1.26279e-09
1719.1	3.35839e-10	1.06493e-09
23761.1	0	0
2992.1	0	0
2997.1	0	0
2998.1	0	0
4023.1	0	0
7298.1	2.04287e-10	1.05339e-09
8833.1	6.2106e-12	4.18627e-11
8908.1	0	0
10390.1	0	0
10654.1	0	0
10682.1	0	0
1595.1	0	0
1718.1	0	0
2222.1	0	0
2224.1	0	0
23632.1	0	4.86893e-13
2987.1	0	0
3156.1	0	0
32.1	0	1.04309e-12
3422.1	0	0
377677	0	4.86893e-13
4047.1	0	0
4597.1	0	0
4598.1	0	0
50814.1	0	0
5236.1	0	0
6307.1	0	0
6309.1	0	0
6713.1	0	0
7108.1	0	0
759.1	0	4.86893e-13
760.1	0	4.86893e-13
761.1	0	4.86893e-13
762.1	0	4.86893e-13
766.1	0	4.86893e-13
766.2	0	4.86893e-13
768.1	0	4.86893e-13
771.1	0	4.86893e-13
771.2	0	4.86893e-13
91734.1	0	0
10606.1	3.39117e-10	1.67917e-09
122622	0	1.28742e-08
122622	0	1.28742e-08
159.1	0	1.28742e-08
1717.1	0	0
1723.1	0	1.21028e-09
221823	0	8.25246e-10
221823	0	8.25246e-10
2618.1	3.39117e-10	1.67917e-09
2618.2	3.39117e-10	1.67917e-09
31.1	0	2.2836e-13
31.2	0	2.2836e-13
31.3	0	2.2836e-13
31.4	0	2.2836e-13
31.5	0	2.2836e-13
3295.1	0	0
471.1	3.39117e-10	1.67917e-09
5198.1	3.39117e-10	1.67917e-09
5471.1	3.39117e-10	1.67917e-09
5631.1	0	8.25246e-10
5634.1	0	8.25246e-10
57194.1	0	0
7372.1	0	1.21028e-09
790.1	0	1.21028e-09
84649.1	0	0
8694.1	0	0
10396.1	0	0
10423.1	0	0
10423.2	0	0
2194.1	2.03533e-14	2.56517e-13
22934.1	8.64301e-11	8.549e-10
259230	0	0
2819.1	0	1.9351e-13
3614.1	1.61951e-12	3.24603e-11
3614.2	1.61951e-12	3.24603e-11
3615.1	1.61951e-12	3.24603e-11
55276.1	0	0
5831.1	0	0
5831.2	0	0
6646.1	0	0
8560.1	0	0
8560.2	0	0
10554.1	0	3.31809e-13
10555.1	0	3.31809e-13
137964	0	3.31809e-13
2597.1	0	0
26330.1	0	0
55326.1	0	3.31809e-13
56894.1	0	3.31809e-13
56894.2	0	3.31809e-13
56895.1	0	3.31809e-13
57678.1	0	3.31809e-13
6240.1	3.13055e-10	1.48773e-09
6241.1	3.13055e-10	1.48773e-09
7296.1	3.13055e-10	1.48773e-09
7296.2	3.13055e-10	1.48773e-09
7296.3	3.13055e-10	1.48773e-09
7296.4	3.13055e-10	1.48773e-09
125965	0	9.23406e-10
1327.1	0	9.23406e-10
1329.1	0	9.23406e-10
1337.1	0	9.23406e-10
1339.1	0	9.23406e-10
1340.1	0	9.23406e-10
1345.1	0	9.23406e-10
1346.1	0	9.23406e-10
1347.1	0	9.23406e-10
1349.1	0	9.23406e-10
1350.1	0	9.23406e-10
1351.1	0	9.23406e-10
170712	0	9.23406e-10
341947	0	9.23406e-10
4512.1	0	9.23406e-10
4513.1	0	9.23406e-10
4514.1	0	9.23406e-10
84701.1	0	9.23406e-10
9167.1	0	9.23406e-10
9377.1	0	9.23406e-10
226.1	0	0
226.2	0	0
226.3	0	0
229.1	0	0
230.1	0	0

## Sheet: 1488_genes
Title: Exploring gene knockout strategies to identify potential drug targets using genome-scale metabolic models
Authors: Abhijit Paul, Rajat Anand, Sonali Porey Karmakar, Surender Rawat, Nandadulal Bairagi, Samrat Chatterjee
Mean of fractional cell growth (FCG) simulation results for 1488 genes across 60 models and corresponding standard deviation
Gene id	mean	s.d.
11254.1	1	1.18577e-06
117247	1	1.03617e-06
124935	0.999999	2.07071e-06
114134	0.999999	1.90099e-06
200010	1	1.11322e-06
3141.1	1	1.35632e-06
55089.1	0.999999	1.55517e-06
7054.1	0.999999	1.78884e-06
7054.2	0.999999	1.78884e-06
7054.3	0.999999	1.78884e-06
9380.1	0.999999	1.70133e-06
100.1	0.999999	1.97765e-06
10861.1	0.999999	1.67082e-06
10861.2	0.999999	1.67082e-06
10861.3	0.999999	1.67082e-06
10991.1	0.999999	1.58578e-06
11164.1	0.999999	1.57364e-06
112724	0.999999	1.37802e-06
1312.1	0.999999	1.74229e-06
1312.2	0.999999	1.74229e-06
145226	0.999999	1.37802e-06
1503.1	0.999999	1.47354e-06
157506	0.999999	1.32469e-06
1581.1	0.999999	1.50064e-06
1589.1	1	1.22411e-06
1593.1	1	1.34475e-06
160728	0.999999	1.71489e-06
195814	0.999999	1.37802e-06
2030.1	0.999999	1.57764e-06
2108.1	1	1.25853e-06
2109.1	1	1.25853e-06
2109.2	1	1.25853e-06
2110.1	1	1.25853e-06
2182.1	0.999999	1.50768e-06
2182.2	1	1.07827e-06
223.1	0.999999	1.67567e-06
22978.1	0.999999	1.67276e-06
2348.1	0.999999	1.4137e-06
2348.2	0.999999	1.4137e-06
2348.3	0.999999	1.4137e-06
2348.4	0.999999	1.4137e-06
2348.5	0.999999	1.4137e-06
2348.6	0.999999	1.4137e-06
2351.1	0.999999	1.4137e-06
2352.1	0.999999	1.4137e-06
2538.1	0.999999	2.09575e-06
2539.1	1	1.20673e-06
2544.1	1	1.41211e-06
25796.1	1	1.20673e-06
2752.1	0.999999	1.70876e-06
28231.1	0.999999	1.97302e-06
2944.1	1	1.10713e-06
2944.2	1	1.10713e-06
29880.1	1	1.30372e-06
3067.1	0.999999	1.59958e-06
30833.1	0.999999	1.4125e-06
3612.1	1	1.16953e-06
3613.1	1	1.16953e-06
3795.1	0.999999	1.63293e-06
3795.2	0.999999	1.63293e-06
411.1	1	1.28075e-06
411.2	1	1.28075e-06
4668.1	0.999999	1.57274e-06
47.1	1	1.19012e-06
47.2	1	1.19012e-06
495.1	0.999999	1.70434e-06
496.1	0.999999	1.70434e-06
5048.1	1	1.35513e-06
5049.1	1	1.35513e-06
5050.1	1	1.35513e-06
5051.1	1	1.35513e-06
51109.1	0.999999	1.37802e-06
51477.1	0.999999	1.49979e-06
51557.1	0.999999	1.70876e-06
5226.1	1	1.20673e-06
5286.1	0.999999	1.52297e-06
5287.1	0.999999	1.52297e-06
5288.1	0.999999	1.52297e-06
54407.1	0.999999	1.69534e-06
55191.1	0.999999	1.91838e-06
55312.1	0.999999	1.89444e-06
56301.1	0.999999	1.38151e-06
5742.1	1	1.455e-06
5743.1	1	1.455e-06
57665.1	0.999999	1.37802e-06
57818.1	0.999999	2.09575e-06
5833.1	0.999999	1.32842e-06
6319.1	0.999999	1.39671e-06
6342.1	1	1.29957e-06
6515.1	1	1.28917e-06
6520.1	0.999999	1.7179e-06
6528.1	0.999999	1.67873e-06
6581.1	1	1.03777e-06
6583.1	0.999999	1.59155e-06
6584.1	0.999999	1.65274e-06
6647.1	0.999999	1.83699e-06
6820.1	0.999999	1.84913e-06
686.1	0.999999	1.75541e-06
79751.1	0.999999	1.77872e-06
80270.1	0.999999	1.50064e-06
81490.1	0.999999	1.80277e-06
81539.1	0.999999	1.73357e-06
83733.1	0.999999	1.77872e-06
8398.1	0.999999	1.70471e-06
8398.2	0.999999	1.70471e-06
8501.1	0.999999	1.52992e-06
8647.1	0.999999	1.66632e-06
873.1	0.999999	1.81346e-06
92579.1	0.999999	2.09575e-06
93034.1	0.999999	1.71092e-06
93034.2	0.999999	1.71092e-06
9563.1	0.999999	1.68398e-06
10057.1	0.999999	1.40543e-06
10057.2	0.999999	1.40543e-06
10087.1	0.999999	1.55933e-06
10201.1	0.999999	1.64338e-06
10327.1	1	1.19325e-06
10327.2	1	1.19325e-06
10380.1	0.999999	1.46176e-06
10568.1	0.999999	1.74687e-06
10723.1	1	1.38692e-06
10858.1	0.999999	1.87507e-06
10870.1	0.999999	1.53873e-06
10873.1	1	1.23308e-06
10998.1	0.999999	1.30585e-06
10999.1	0.999999	1.79304e-06
11000.1	0.999999	1.79304e-06
11182.1	0.999999	1.5619e-06
113026	0.999999	1.94589e-06
115019	0.999999	1.34826e-06
115019	0.999999	1.34826e-06
115111	0.999999	1.34826e-06
115111	0.999999	1.34826e-06
115286	0.999999	1.63101e-06
115286	0.999999	1.63101e-06
115286	0.999999	1.63101e-06
116255	1	1.05989e-06
116285	0.999999	1.69442e-06
116369	0.999999	1.34826e-06
116369	0.999999	1.34826e-06
117283	0.999999	2.02891e-06
118881	0.999999	1.56597e-06
1371.1	1	1.10191e-06
1375.3	1	1.14182e-06
1384.1	0.999999	1.9115e-06
144195	0.999999	1.5619e-06
1491.1	0.999999	1.78267e-06
1491.2	0.999999	1.78267e-06
151531	0.999999	1.67716e-06
154091	0.999999	1.5619e-06
1545.1	0.999999	1.47436e-06
1579.1	0.999999	1.42077e-06
1584.1	0.999999	1.71743e-06
1586.1	0.999999	1.71743e-06
1588.1	0.999999	2.06649e-06
1588.2	0.999999	2.06649e-06
1621.1	0.999999	1.91886e-06
1635.1	0.999999	1.78743e-06
1645.1	0.999999	1.76617e-06
1716.1	0.999999	1.75549e-06
1716.2	0.999999	1.75549e-06
1716.3	0.999999	1.75549e-06
1716.4	0.999999	1.75549e-06
1716.5	0.999999	1.75549e-06
1757.1	1	1.24648e-06
178.1	1	1.29433e-06
178.2	1	1.29433e-06
178.3	1	1.29433e-06
178.4	1	1.29433e-06
178.5	1	1.29433e-06
178.6	1	1.29433e-06
1806.1	1	1.2114e-06
1807.1	1	1.2597e-06
1808.1	1	1.2597e-06
1809.1	1	1.2597e-06
1811.1	1	1.37639e-06
1836.1	1	1.37639e-06
1854.1	0.999999	1.53472e-06
19.1	0.999999	1.4943e-06
197257	1	1.1921e-06
197257	1	1.1921e-06
204.1	0.999999	2.15687e-06
204.2	0.999999	2.15687e-06
204.3	0.999999	2.15687e-06
205.1	0.999999	2.15687e-06
205.2	0.999999	2.15687e-06
205.3	0.999999	2.15687e-06
206358	0.999999	1.60788e-06
210.1	1	1.10191e-06
210.2	1	1.10191e-06
211.1	1	1.10191e-06
211.2	1	1.10191e-06
212.1	1	1.10191e-06
216.1	0.999999	1.58719e-06
217.1	1	1.23611e-06
2180.1	1	1.34469e-06
2181.1	0.999999	1.41449e-06
2181.2	0.999999	1.41449e-06
219.1	1	1.23611e-06
2203.1	1	1.2519e-06
2235.1	1	1.10191e-06
2235.2	1	1.10191e-06
23007.1	0.999999	1.94589e-06
23057.1	0.999999	1.53019e-06
23057.2	0.999999	1.53019e-06
231.1	0.999999	1.81519e-06
23236.1	1	1.40248e-06
23236.2	1	1.40248e-06
23417.1	1	1.06997e-06
23428.1	1	1.05569e-06
23428.2	1	1.05569e-06
23439.1	1	1.21087e-06
23464.1	0.999999	1.73771e-06
23533.1	0.999999	1.53873e-06
2356.1	0.999999	1.51242e-06
23600.1	0.999999	1.48511e-06
23600.2	0.999999	1.48511e-06
240.1	1	1.24139e-06
257068	0.999999	1.94589e-06
2572.1	1	1.13644e-06
25769.1	0.999999	1.53388e-06
2582.1	1	1.04797e-06
2582.2	1	1.04797e-06
2584.1	1	1.01027e-06
2585.1	1	1.01027e-06
2585.2	1	1.01027e-06
2588.1	0.999999	1.6433e-06
2592.1	1	1.4882e-06
2592.2	1	1.4882e-06
2592.3	1	1.4882e-06
26002.1	0.999999	1.91886e-06
262.1	0.999999	1.91064e-06
26266.1	0.999999	1.51758e-06
2629.1	0.999999	1.55933e-06
2629.2	0.999999	1.55933e-06
2629.3	0.999999	1.55933e-06
2629.4	0.999999	1.55933e-06
2629.5	0.999999	1.55933e-06
2632.1	1	1.29433e-06
2643.1	0.999999	1.79278e-06
2673.1	0.999999	1.47423e-06
2687.1	1	1.24139e-06
27068.1	0.999999	1.6681e-06
27068.2	0.999999	1.6681e-06
27068.3	0.999999	1.6681e-06
27068.4	0.999999	1.6681e-06
27115.1	1	1.21449e-06
27124.1	0.999999	1.48653e-06
27124.2	0.999999	1.48653e-06
27165.1	1	1.23619e-06
27165.2	1	1.23619e-06
2720.1	0.999999	1.6433e-06
27232.1	0.999999	1.38408e-06
2729.1	0.999999	1.94757e-06
2730.1	0.999999	1.94757e-06
2744.1	1	1.23619e-06
2745.1	0.999999	1.45197e-06
2766.1	0.999999	1.53321e-06
2799.1	1	1.21424e-06
2820.1	0.999999	1.75502e-06
284111	0.999999	1.68216e-06
2876.1	0.999999	1.38883e-06
2876.2	0.999999	1.38883e-06
2877.1	0.999999	1.38883e-06
2879.1	1	1.40416e-06
28976.1	0.999999	1.69442e-06
2937.1	0.999999	1.94757e-06
2974.1	1	8.42916e-07
2977.1	1	8.42916e-07
2982.1	1	8.42916e-07
2983.1	1	8.42916e-07
2984.1	1	8.42916e-07
2986.1	1	8.42916e-07
2990.1	0.999999	1.81692e-06
29922.1	0.999999	1.64338e-06
29922.2	0.999999	1.64338e-06
3000.1	1	8.42916e-07
3029.1	1	9.10177e-07
3036.1	1	8.90793e-07
3037.1	1	8.90793e-07
3038.1	1	8.90793e-07
3038.2	1	8.90793e-07
3145.1	1	1.10191e-06
3157.1	0.999999	1.66333e-06
3157.2	0.999999	1.66333e-06
3162.1	1	1.10191e-06
3163.1	1	1.10191e-06
3176.1	0.999999	1.44988e-06
3177.1	0.999999	1.54677e-06
3251.1	0.999999	1.59822e-06
3283.1	0.999999	1.76617e-06
3290.1	1	9.66785e-07
3290.2	1	9.66785e-07
3291.1	1	9.66785e-07
3292.1	0.999999	1.71857e-06
3419.1	0.999999	1.48259e-06
3420.1	0.999999	1.48259e-06
3420.2	0.999999	1.48259e-06
3420.3	0.999999	1.48259e-06
3421.1	0.999999	1.48259e-06
3421.2	0.999999	1.48259e-06
343.1	1	1.36786e-06
349565	0.999999	1.53019e-06
3632.1	0.999999	1.48653e-06
3635.1	0.999999	1.48653e-06
3636.1	0.999999	1.48653e-06
3706.1	0.999999	1.56418e-06
3707.1	0.999999	1.56418e-06
376497	0.999999	1.65586e-06
376497	0.999999	1.65586e-06
383.1	1	1.16913e-06
389015	1	1.20393e-06
4056.1	1	1.24139e-06
4056.2	1	1.24139e-06
412.1	0.999999	1.60572e-06
4128.1	0.999999	1.54073e-06
4199.1	0.999999	1.54842e-06
4200.1	0.999999	1.437e-06
4258.1	1	1.24139e-06
4259.1	1	1.24139e-06
427.1	0.999999	1.25271e-06
427.2	0.999999	1.25271e-06
4353.1	1	1.26831e-06
4357.1	0.999999	1.49996e-06
4363.1	0.999999	1.53444e-06
440.1	0.999999	1.64717e-06
440.2	0.999999	1.64717e-06
440.3	0.999999	1.64717e-06
443.1	0.999999	1.76237e-06
4507.1	0.999999	1.91064e-06
4758.1	0.999999	1.6433e-06
476.1	1	1.21087e-06
477.1	1	1.21087e-06
478.1	1	1.21087e-06
480.1	1	1.21087e-06
481.1	1	1.21087e-06
482.1	1	1.21087e-06
483.1	1	1.21087e-06
4830.1	0.999999	1.345e-06
4830.2	0.999999	1.345e-06
4831.1	0.999999	1.345e-06
4832.1	0.999999	1.64338e-06
4837.1	1	1.25375e-06
4881.1	1	8.42916e-07
4882.1	1	8.42916e-07
4882.2	1	8.42916e-07
490.1	0.999999	1.3206e-06
491.1	0.999999	1.3206e-06
492.1	0.999999	1.3206e-06
493.1	0.999999	1.3206e-06
4953.1	0.999999	1.59314e-06
501.1	0.999999	1.58719e-06
5052.1	0.999999	1.38883e-06
5052.2	0.999999	1.38883e-06
5052.3	0.999999	1.38883e-06
50700.1	1	1.3006e-06
51022.1	0.999999	1.45197e-06
51022.2	0.999999	1.45197e-06
5105.1	1	1.14539e-06
51179.1	1	1.20165e-06
51179.2	1	1.20165e-06
51196.1	0.999999	1.94589e-06
51251.1	1	1.19309e-06
51268.1	0.999999	1.54014e-06
51292.1	0.999999	1.53321e-06
51292.2	0.999999	1.53321e-06
51292.3	0.999999	1.53321e-06
5130.1	0.999999	1.72435e-06
51302.1	0.999999	1.87507e-06
5141.1	1	1.21449e-06
5142.1	1	1.21449e-06
5143.1	1	1.21449e-06
5144.1	1	1.21449e-06
51447.1	0.999999	2.02891e-06
51447.2	0.999999	2.02891e-06
51447.3	0.999999	2.02891e-06
51447.4	0.999999	2.02891e-06
51447.5	0.999999	2.02891e-06
51447.6	0.999999	2.02891e-06
5145.1	1	1.13003e-06
5146.1	1	1.13003e-06
5147.1	1	1.13003e-06
51478.1	0.999999	1.51287e-06
5148.1	1	1.13003e-06
5149.1	1	1.13003e-06
5150.1	1	1.21449e-06
5150.2	1	1.21449e-06
5151.1	1	1.21449e-06
5151.2	1	1.21449e-06
5151.3	1	1.21449e-06
5151.4	1	1.21449e-06
5151.5	1	1.21449e-06
5152.1	1	1.13003e-06
5152.11	1	1.13003e-06
5152.12	1	1.13003e-06
5152.13	1	1.13003e-06
5152.14	1	1.13003e-06
5152.15	1	1.13003e-06
5152.16	1	1.13003e-06
5152.17	1	1.13003e-06
5152.18	1	1.13003e-06
5152.19	1	1.13003e-06
5152.2	1	1.13003e-06
5152.2	1	1.13003e-06
5152.3	1	1.13003e-06
5152.4	1	1.13003e-06
5152.5	1	1.13003e-06
5152.6	1	1.13003e-06
5152.7	1	1.13003e-06
5158.1	1	1.13003e-06
51733.1	1	1.2114e-06
5244.1	0.999999	1.9546e-06
5244.2	0.999999	1.9546e-06
5244.3	0.999999	1.9546e-06
5290.1	0.999999	1.53873e-06
5291.1	0.999999	1.53873e-06
5293.1	0.999999	1.53873e-06
5294.1	0.999999	1.53873e-06
5295.1	0.999999	1.53873e-06
5295.2	0.999999	1.53873e-06
5295.3	0.999999	1.53873e-06
5296.1	0.999999	1.53873e-06
5330.1	0.999999	1.94589e-06
5331.1	0.999999	1.94589e-06
5332.1	0.999999	1.94589e-06
5332.2	0.999999	1.94589e-06
5333.1	0.999999	1.94589e-06
5334.1	0.999999	1.94589e-06
5335.1	0.999999	1.94589e-06
5335.2	0.999999	1.94589e-06
53354.1	1	1.34818e-06
53354.2	1	1.34818e-06
53354.3	1	1.34818e-06
5336.1	0.999999	1.94589e-06
5337.1	0.999999	1.51617e-06
5409.1	1	9.75306e-07
54187.1	0.999999	1.6998e-06
54363.1	1	1.20165e-06
54575.1	1	1.04044e-06
54576.1	0.999999	1.77024e-06
5476.1	0.999999	1.6433e-06
5498.1	1	1.10191e-06
55224.1	0.999999	1.76877e-06
55229.1	1	1.34818e-06
55350.1	0.999999	1.67566e-06
55350.2	0.999999	1.67566e-06
55350.3	0.999999	1.67566e-06
55500.1	0.999999	1.76877e-06
55512.1	0.999999	1.25271e-06
55512.2	0.999999	1.25271e-06
55577.1	1	1.18921e-06
56606.1	0.999999	1.5619e-06
56606.2	0.999999	1.5619e-06
56953.1	0.999999	1.45837e-06
56994.1	0.999999	1.72435e-06
570.1	1	1.31029e-06
57026.1	0.999999	1.56101e-06
5728.1	0.999999	1.63565e-06
5805.1	0.999999	1.79278e-06
5834.1	1	1.29433e-06
5836.1	1	1.29433e-06
5837.1	1	1.29433e-06
5973.1	0.999999	1.86474e-06
60386.1	0.999999	2.15084e-06
60490.1	1	1.34818e-06
64078.1	0.999999	1.58848e-06
64080.1	0.999999	1.57893e-06
644.1	1	1.10191e-06
645.1	1	1.10191e-06
64849.1	0.999999	1.66441e-06
64849.2	0.999999	1.66441e-06
65010.1	0.999999	1.62253e-06
65010.2	0.999999	1.62253e-06
65010.3	0.999999	1.62253e-06
6508.1	0.999999	1.6767e-06
6508.2	0.999999	1.6767e-06
6509.1	0.999999	1.4256e-06
6518.1	0.999999	1.53931e-06
6521.1	0.999999	1.6767e-06
6522.1	0.999999	1.6767e-06
6526.1	0.999999	1.92776e-06
6533.1	0.999999	1.69299e-06
6534.1	1	1.37972e-06
6536.1	0.999999	1.65062e-06
6536.2	0.999999	1.65062e-06
6539.1	0.999999	1.46184e-06
6541.1	0.999999	1.47917e-06
6542.1	0.999999	1.47917e-06
6553.1	1	1.20393e-06
6560.1	1	1.38692e-06
6567.1	0.999999	2.05586e-06
6569.1	0.999999	1.74687e-06
6572.1	0.999999	1.72245e-06
6576.1	0.999999	1.58243e-06
6578.1	1	1.3603e-06
6579.1	1	1.155e-06
6582.1	0.999999	1.50335e-06
6582.2	0.999999	1.50335e-06
6648.1	1	1.35881e-06
6649.1	1	1.21462e-06
6697.1	0.999999	1.79278e-06
6715.1	0.999999	1.87335e-06
6716.1	0.999999	1.87335e-06
6718.1	1	1.31029e-06
6723.1	0.999999	1.91064e-06
6785.1	1	9.11949e-07
6799.1	0.999999	1.77019e-06
6799.2	0.999999	1.77019e-06
6817.1	1	1.01909e-06
6817.2	1	1.01909e-06
6817.3	1	1.01909e-06
6817.4	1	1.01909e-06
6817.5	1	1.01909e-06
6820.2	1	1.14677e-06
6821.1	0.999999	1.69601e-06
6822.1	0.999999	1.59363e-06
7001.1	0.999999	1.38883e-06
7001.2	0.999999	1.38883e-06
7001.3	0.999999	1.38883e-06
7084.1	0.999999	1.59947e-06
7173.1	0.999999	1.81207e-06
7173.2	0.999999	1.81207e-06
7173.3	0.999999	1.81207e-06
7173.4	0.999999	1.81207e-06
7173.5	0.999999	1.81207e-06
7263.1	0.999999	1.29379e-06
7299.1	1	7.68316e-07
7357.1	0.999999	1.55933e-06
7358.1	0.999999	1.31998e-06
7371.1	0.999999	1.84281e-06
7378.1	0.999999	1.39072e-06
7378.2	0.999999	1.39072e-06
7389.1	1	1.10191e-06
7390.1	1	1.10191e-06
7498.1	0.999999	1.56579e-06
788.1	0.999999	1.85434e-06
7915.1	1	1.21827e-06
7915.2	1	1.21827e-06
79178.1	0.999999	1.63321e-06
7923.1	0.999999	1.71857e-06
79646.1	1	1.34818e-06
79717.1	1	1.34818e-06
80025.1	1	1.34818e-06
80025.2	1	1.34818e-06
80025.3	1	1.34818e-06
80025.4	1	1.34818e-06
80168.1	1	1.05989e-06
80271.1	0.999999	1.56418e-06
80308.1	0.999999	1.71787e-06
80308.2	0.999999	1.71787e-06
80704.1	1	1.29497e-06
80724.1	0.999999	1.69442e-06
81031.1	0.999999	1.35903e-06
81537.1	1	1.38742e-06
8288.1	1	6.05823e-07
8309.1	0.999999	1.48511e-06
83549.1	0.999999	1.84281e-06
83697.1	0.999999	1.6767e-06
8402.1	1	1.11248e-06
84129.1	0.999999	1.69442e-06
84264.1	1	9.10177e-07
84264.2	1	9.10177e-07
84812.1	0.999999	1.94589e-06
84889.1	0.999999	1.47917e-06
8503.1	0.999999	1.53873e-06
8611.1	0.999999	1.60851e-06
8611.2	0.999999	1.60851e-06
8612.1	0.999999	1.60851e-06
8613.1	0.999999	1.60851e-06
8622.1	1	1.21449e-06
8654.1	1	1.13003e-06
8654.2	1	1.13003e-06
8654.3	1	1.13003e-06
8714.1	1	1.43178e-06
8714.2	1	1.43178e-06
8714.3	1	1.43178e-06
875.1	0.999999	1.78267e-06
8789.1	1	1.2519e-06
8836.1	0.999999	1.51242e-06
8871.1	0.999999	1.51936e-06
8875.1	0.999999	1.67566e-06
8875.2	0.999999	1.67566e-06
8876.1	0.999999	1.67566e-06
8879.1	1	1.32972e-06
8884.1	0.999999	1.34769e-06
8897.1	0.999999	1.38141e-06
8897.2	0.999999	1.38141e-06
8897.3	0.999999	1.38141e-06
89869.1	0.999999	1.94589e-06
9023.1	1	1.47314e-06
9056.1	0.999999	1.55118e-06
9057.1	0.999999	1.54599e-06
9058.1	0.999999	1.79223e-06
9060.1	0.999999	1.46176e-06
9061.1	0.999999	1.46176e-06
9154.1	1	1.18559e-06
9154.2	1	1.18559e-06
91703.1	0.999999	1.76237e-06
9187.1	0.999999	1.53388e-06
9227.1	1	1.00253e-06
92745.1	1	1.3672e-06
9415.1	1	1.14075e-06
9468.1	0.999999	1.72435e-06
9497.1	0.999999	1.63397e-06
9615.1	0.999999	1.58952e-06
9651.1	0.999999	1.94589e-06
9791.1	0.999999	1.49068e-06
9807.1	0.999999	2.02891e-06
9807.2	0.999999	2.02891e-06
9945.1	0.999999	1.47423e-06
9962.1	0.999999	1.50139e-06
9962.2	0.999999	1.50139e-06
9963.1	0.999999	1.50139e-06
9963.2	0.999999	1.50139e-06
9990.1	1	1.38692e-06
10005.1	1	1.25122e-06
10005.2	1	1.25122e-06
10005.3	1	1.25122e-06
10007.1	0.999999	1.78049e-06
10020.1	0.999999	1.34758e-06
10026.1	1	1.25122e-06
10050.1	0.999999	1.51566e-06
10090.1	1	1.25122e-06
10164.1	1	1.25122e-06
10195.1	1	1.25122e-06
10195.2	1	1.25122e-06
10195.3	1	1.25122e-06
10195.4	1	1.25122e-06
10229.1	1	1.25122e-06
10246.1	0.999999	1.51566e-06
10257.1	1	1.19255e-06
10312.1	0.999999	1.67414e-06
10312.2	0.999999	1.67414e-06
10317.1	1	1.25122e-06
10317.2	1	1.25122e-06
10317.3	1	1.25122e-06
10317.4	1	1.25122e-06
10317.5	1	1.25122e-06
10331.1	1	1.25122e-06
1036.1	1	1.13068e-06
10402.1	1	1.25122e-06
10559.1	1	1.25122e-06
10560.1	0.999999	1.50225e-06
10587.1	1	1.25122e-06
10587.2	1	1.25122e-06
10587.3	1	1.25122e-06
10588.1	0.999999	1.5909e-06
10599.1	0.999999	1.79506e-06
10610.1	1	1.25122e-06
10678.1	1	1.25122e-06
10678.2	1	1.25122e-06
10690.1	1	1.25122e-06
107.1	0.999999	1.74755e-06
10786.1	0.999999	1.51566e-06
108.1	0.999999	1.74755e-06
10840.1	0.999999	1.72066e-06
10846.1	0.999999	1.57036e-06
109.1	0.999999	1.74755e-06
10905.1	1	1.25122e-06
10919.1	1	1.25122e-06
10919.2	1	1.25122e-06
10935.1	1	1.34397e-06
10935.2	1	1.34397e-06
10948.1	1	1.25122e-06
10965.1	0.999999	1.38142e-06
11001.1	0.999999	2.00786e-06
1103.1	0.999999	1.55211e-06
1103.2	0.999999	1.55211e-06
1103.3	0.999999	1.55211e-06
1103.4	0.999999	1.55211e-06
11041.1	1	1.25122e-06
11046.1	1	1.25122e-06
1109.1	1	1.59973e-06
111.1	0.999999	1.74755e-06
11136.1	1	1.26289e-06
1118.1	1	1.25122e-06
11181.1	1	1.25122e-06
11185.1	1	1.25122e-06
112.1	0.999999	1.74755e-06
112.2	0.999999	1.74755e-06
1120.1	0.999999	1.66075e-06
1120.2	0.999999	1.66075e-06
11226.1	1	1.25122e-06
11227.1	1	1.25122e-06
11238.1	0.999999	1.35094e-06
112483	1	1.25122e-06
11253.1	1	1.25122e-06
112611	0.999999	1.54953e-06
11282.1	1	1.25122e-06
11282.2	1	1.25122e-06
11283.1	1	1.25122e-06
11285.1	1	1.25122e-06
113.1	0.999999	1.74755e-06
11309.1	1	1.43251e-06
113189	1	1.25122e-06
11320.1	1	1.25122e-06
113235	1	1.25122e-06
11343.1	0.999999	2.03711e-06
11343.2	0.999999	2.03711e-06
113451	1	1.25122e-06
114.1	0.999999	1.74755e-06
114112	1	1.25122e-06
114805	1	1.25122e-06
115.1	0.999999	1.74755e-06
115584	0.999999	1.8021e-06
117248	1	1.25122e-06
1178.1	0.999999	1.48555e-06
121278	1	1.38525e-06
123041	0.999999	1.49881e-06
123041	0.999999	1.49881e-06
123041	0.999999	1.49881e-06
124583	1	1.25122e-06
125206	0.999999	1.71821e-06
126129	0.999999	1.83681e-06
126328	0.999999	1.49517e-06
126792	1	1.25122e-06
127124	0.999999	1.67414e-06
127124	0.999999	1.67414e-06
128869	1	1.25122e-06
129807	1	1.25122e-06
13.1	1	1.25122e-06
132789	0.999999	1.78049e-06
134526	1	1.02811e-06
135152	1	1.25122e-06
1373.1	1	1.39932e-06
1373.2	1	1.39932e-06
1374.1	0.999999	1.83681e-06
1375.1	0.999999	1.83681e-06
1375.2	0.999999	1.83681e-06
1375.4	0.999999	1.52488e-06
1376.1	0.999999	1.83681e-06
1384.3	1	1.25122e-06
140679	0.999999	1.75069e-06
142680	1	1.34408e-06
15.1	1	1.25122e-06
1543.1	1	1.25122e-06
1544.1	1	1.25122e-06
1548.1	1	1.28961e-06
1551.1	0.999999	1.52567e-06
155184	0.999999	1.55048e-06
1553.1	1	1.28961e-06
1557.1	0.999999	1.5909e-06
1558.1	1	1.25122e-06
1558.2	1	1.25122e-06
1559.1	1	1.03655e-06
1562.1	0.999999	1.54507e-06
1565.1	1	8.66084e-07
1571.1	0.999999	1.96882e-06
1572.1	0.999999	1.48574e-06
1576.1	1	1.25122e-06
1577.1	1	1.3782e-06
1582.1	1	1.3277e-06
1583.1	1	1.25122e-06
1585.1	1	1.17349e-06
1591.1	0.999999	1.84946e-06
1594.1	1	1.25122e-06
159963	0.999999	1.71821e-06
1603.1	1	1.25122e-06
162417	1	1.25122e-06
162466	0.999999	1.39963e-06
1632.1	1	1.25122e-06
1633.1	0.999999	1.74731e-06
1638.1	1	1.43794e-06
1644.1	0.999999	1.54019e-06
1650.1	1	1.25122e-06
166012	1	1.25122e-06
166785	1	1.25122e-06
171425	1	1.30276e-06
171425	1	1.30276e-06
175.1	1	1.25122e-06
1786.1	1	1.25122e-06
1787.1	1	1.25122e-06
1787.2	1	1.25122e-06
1787.3	1	1.25122e-06
1787.4	1	1.25122e-06
1787.5	1	1.25122e-06
1787.6	1	1.25122e-06
1788.1	1	1.25122e-06
1788.2	1	1.25122e-06
1788.3	1	1.25122e-06
1788.4	1	1.25122e-06
1789.1	1	1.25122e-06
1789.2	1	1.25122e-06
1789.3	1	1.25122e-06
1789.4	1	1.25122e-06
1798.1	1	1.25122e-06
1798.2	1	1.25122e-06
1841.1	0.999999	1.47131e-06
189.1	0.999999	1.69686e-06
1890.1	1	1.22012e-06
1891.1	1	1.25122e-06
192134	1	1.25122e-06
1962.1	1	1.30875e-06
196883	0.999999	1.74755e-06
197258	1	1.25122e-06
200576	0.999999	1.69675e-06
200576	0.999999	1.69675e-06
200576	0.999999	1.69675e-06
2131.1	1	1.25122e-06
2132.1	1	1.25122e-06
2132.2	1	1.25122e-06
2134.1	1	1.25122e-06
2135.1	1	1.25122e-06
2137.1	1	1.25122e-06
218.1	0.999999	1.58377e-06
220.1	0.999999	1.59443e-06
221.1	0.999999	1.58377e-06
222.1	0.999999	1.58377e-06
222537	1	1.25122e-06
22305.1	1	1.03742e-06
22305.2	1	1.03742e-06
224.1	1	7.01759e-07
22856.1	1	1.25122e-06
22928.1	1	1.25122e-06
22929.1	1	1.25122e-06
23169.1	1	1.2295e-06
23315.1	1	1.25122e-06
23382.1	1	1.25122e-06
23396.1	0.999999	1.61927e-06
23443.1	1	1.25122e-06
23475.1	0.999999	1.70213e-06
23478.1	1	1.25122e-06
23483.1	1	1.25122e-06
23530.1	1	1.32821e-06
23530.2	1	1.32821e-06
23539.1	0.999999	1.71944e-06
23545.1	0.999999	1.67414e-06
23556.1	1	1.25122e-06
23556.2	1	1.25122e-06
23563.1	1	1.25122e-06
23563.2	1	1.25122e-06
23657.1	1	1.20702e-06
23743.1	1	1.18804e-06
239.1	1	1.25122e-06
242.1	1	1.25122e-06
245972	0.999999	1.67414e-06
245973	0.999999	1.67414e-06
246.1	1	1.25122e-06
246213	0.999999	1.74376e-06
247.1	1	1.25122e-06
248.1	1	1.25122e-06
249.1	1	1.25122e-06
250.1	1	1.25122e-06
251.1	1	1.25122e-06
2517.1	1	1.25122e-06
2519.1	1	1.25122e-06
2523.1	1	1.25122e-06
2525.1	1	1.25122e-06
2530.1	1	1.25122e-06
2530.2	1	1.25122e-06
2530.3	1	1.25122e-06
2530.4	1	1.25122e-06
2530.5	1	1.25122e-06
253430	0.999999	1.49674e-06
2542.1	0.999999	1.64179e-06
2548.1	1	1.25122e-06
256435	1	1.25122e-06
257202	0.999999	1.81256e-06
2581.1	1	1.25122e-06
2583.1	1	1.25122e-06
2589.1	1	1.25122e-06
2590.1	1	1.25122e-06
2591.1	1	1.25122e-06
2593.1	0.999999	1.68511e-06
2593.2	0.999999	1.68511e-06
2595.1	0.999999	1.77248e-06
26.1	0.999999	1.74289e-06
26035.1	1	1.25122e-06
26062.1	0.999999	1.58916e-06
26229.1	1	1.25122e-06
26275.1	1	1.25122e-06
26275.2	1	1.25122e-06
26279.1	0.999999	1.65664e-06
2628.1	0.999999	1.68511e-06
26290.1	1	1.25122e-06
26301.1	1	1.25122e-06
2650.1	1	1.25122e-06
26503.1	0.999999	1.57936e-06
2651.1	1	1.25122e-06
2655.1	0.999999	1.70612e-06
266722	1	1.25122e-06
2678.1	1	1.04317e-06
2678.2	1	1.04317e-06
2678.3	1	1.04317e-06
2679.1	1	1.04317e-06
2683.1	1	1.25122e-06
26873.1	0.999999	1.70612e-06
270.1	0.999999	1.82996e-06
27010.1	0.999999	1.58967e-06
27087.1	1	1.25122e-06
27087.2	1	1.25122e-06
271.1	0.999999	1.82996e-06
271.2	0.999999	1.82996e-06
271.3	0.999999	1.82996e-06
2710.1	0.999999	2.04153e-06
2710.2	0.999999	2.04153e-06
2712.1	0.999999	2.04153e-06
2713.1	0.999999	2.04153e-06
27159.1	1	1.25122e-06
27159.2	1	1.25122e-06
2717.1	1	1.25122e-06
272.1	0.999999	1.82996e-06
27235.1	1	1.25122e-06
27306.1	0.999999	1.41191e-06
27349.1	1	1.25122e-06
27349.2	1	1.25122e-06
2739.1	0.999999	1.73901e-06
276.1	1	1.25122e-06
276.2	1	1.25122e-06
2762.1	1	1.25122e-06
277.1	1	1.25122e-06
278.1	1	1.25122e-06
279.1	1	1.25122e-06
28.1	1	1.25122e-06
280.1	1	1.25122e-06
28232.1	1	1.35014e-06
28234.1	1	1.18486e-06
284098	1	1.25122e-06
284129	1	1.45625e-06
284208	1	1.25122e-06
286297	0.999999	1.59416e-06
2878.1	0.999999	1.81256e-06
28972.1	1	1.25122e-06
290.1	1	1.38411e-06
291.1	0.999999	1.73183e-06
29124.1	0.999999	1.48555e-06
292.1	0.999999	1.73183e-06
293.1	0.999999	1.73183e-06
2936.1	0.999999	1.6478e-06
29906.1	1	1.25122e-06
29925.1	1	1.25122e-06
29925.2	1	1.25122e-06
29926.1	1	1.25122e-06
29926.2	1	1.25122e-06
29929.1	1	1.25122e-06
29958.1	1	1.18804e-06
29988.1	0.999999	1.54565e-06
30.1	1	1.30875e-06
3073.1	0.999999	1.75134e-06
3074.1	0.999999	1.75134e-06
30814.1	0.999999	1.65664e-06
30815.1	1	1.25122e-06
314.1	0.999999	1.74289e-06
314.2	0.999999	1.74289e-06
316.1	1	1.25741e-06
318.1	1	1.25122e-06
318.2	1	1.25122e-06
318.3	1	1.25122e-06
3284.1	0.999999	1.61164e-06
3293.1	1	1.25122e-06
3294.1	0.999999	1.42122e-06
3340.1	1	1.25122e-06
337876	1	1.25122e-06
3417.1	1	6.65393e-07
3418.1	0.999999	1.61701e-06
3423.1	1	1.25122e-06
3423.2	1	1.25122e-06
3425.1	1	1.25122e-06
347734	1	1.25122e-06
35.1	0.999999	1.63986e-06
353.1	0.999999	1.60449e-06
3620.1	1	1.25122e-06
3628.1	0.999999	1.70129e-06
3631.1	0.999999	1.43898e-06
3631.2	0.999999	1.43898e-06
3633.1	0.999999	1.42669e-06
3658.1	1	6.65393e-07
366.1	0.999999	1.51457e-06
3704.1	0.999999	1.6881e-06
3704.2	0.999999	1.6881e-06
374291	0.999999	1.49517e-06
374907	1	1.25122e-06
374907	1	1.25122e-06
384.1	0.999999	1.67629e-06
387893	1	1.25122e-06
3906.1	1	1.25122e-06
3931.1	1	1.23423e-06
3938.1	1	1.25122e-06
3990.1	1	1.25122e-06
3992.1	0.999999	1.60742e-06
4048.1	1	1.25122e-06
4051.1	1	1.25122e-06
410.1	1	1.25122e-06
4121.1	1	1.25122e-06
4122.1	1	1.25122e-06
4123.1	1	1.25122e-06
4124.1	1	1.25122e-06
4125.1	1	1.10136e-06
4126.1	1	1.10136e-06
4129.1	1	1.42379e-06
4166.1	1	1.25122e-06
4245.1	1	1.25122e-06
4247.1	1	1.25122e-06
4248.1	1	1.25122e-06
4249.1	1	1.25122e-06
43.1	1	9.89388e-07
43.2	1	9.89388e-07
435.1	0.999999	1.80775e-06
4351.1	0.999999	1.44769e-06
438.1	1	1.25122e-06
445.1	0.999999	1.80775e-06
445.2	0.999999	1.80775e-06
4535.1	0.999999	1.49517e-06
4536.1	0.999999	1.49517e-06
4537.1	0.999999	1.49517e-06
4538.1	0.999999	1.49517e-06
4539.1	0.999999	1.49517e-06
4540.1	0.999999	1.49517e-06
4541.1	0.999999	1.49517e-06
4669.1	1	1.25122e-06
4694.1	0.999999	1.49517e-06
4695.1	0.999999	1.49517e-06
4696.1	0.999999	1.49517e-06
4697.1	0.999999	1.49517e-06
4698.1	0.999999	1.49517e-06
4700.1	0.999999	1.49517e-06
4701.1	0.999999	1.49517e-06
4702.1	0.999999	1.49517e-06
4704.1	0.999999	1.49517e-06
4705.1	0.999999	1.49517e-06
4706.1	0.999999	1.49517e-06
4707.1	0.999999	1.49517e-06
4708.1	0.999999	1.49517e-06
4709.1	0.999999	1.49517e-06
4710.1	0.999999	1.49517e-06
4711.1	0.999999	1.49517e-06
4712.1	0.999999	1.49517e-06
4712.2	0.999999	1.49517e-06
4713.1	0.999999	1.49517e-06
4714.1	0.999999	1.49517e-06
4715.1	0.999999	1.49517e-06
4716.1	0.999999	1.49517e-06
4717.1	0.999999	1.49517e-06
4718.1	0.999999	1.49517e-06
4719.1	0.999999	1.49517e-06
4720.1	0.999999	1.49517e-06
4722.1	0.999999	1.49517e-06
4723.1	0.999999	1.49517e-06
4724.1	0.999999	1.49517e-06
4725.1	0.999999	1.49517e-06
4726.1	0.999999	1.49517e-06
4728.1	0.999999	1.49517e-06
4729.1	0.999999	1.49517e-06
4731.1	0.999999	1.49517e-06
4731.2	0.999999	1.49517e-06
4759.1	1	1.25122e-06
48.1	1	6.65393e-07
4833.1	0.999999	1.78445e-06
4842.1	0.999999	1.75323e-06
4843.1	0.999999	1.75323e-06
4843.2	0.999999	1.75323e-06
4844.1	0.999999	1.75323e-06
4845.1	0.999999	1.75323e-06
4846.1	0.999999	1.75323e-06
4860.1	0.999999	1.40277e-06
4907.1	1	1.25122e-06
4952.1	1	1.34051e-06
4952.2	1	1.34051e-06
50.1	0.999999	1.51356e-06
5009.1	1	1.39932e-06
5033.1	1	1.25122e-06
5034.1	1	1.25122e-06
50487.1	1	1.25122e-06
50506.1	0.999999	1.71934e-06
50515.1	1	1.25122e-06
50614.1	1	1.25122e-06
50617.1	0.999999	1.67414e-06
50617.2	0.999999	1.67414e-06
50617.3	0.999999	1.67414e-06
50808.1	0.999999	1.67255e-06
5091.1	1	1.2111e-06
5091.2	1	1.2111e-06
50940.1	0.999999	1.57036e-06
51004.1	1	1.25122e-06
51004.2	1	1.25122e-06
51005.1	0.999999	1.59867e-06
5106.1	1	1.04085e-06
51079.1	0.999999	1.49517e-06
51146.1	1	1.25122e-06
51227.1	1	1.25122e-06
51227.2	1	1.25122e-06
51227.3	1	1.25122e-06
51301.1	1	1.25122e-06
5136.1	0.999999	1.57036e-06
5136.2	0.999999	1.57036e-06
5137.1	0.999999	1.57036e-06
5138.1	0.999999	1.57036e-06
51380.1	0.999999	1.37558e-06
51382.1	0.999999	1.67414e-06
5139.1	0.999999	1.57036e-06
5140.1	0.999999	1.57036e-06
5140.2	0.999999	1.57036e-06
5152.1	0.999999	1.44369e-06
5153.1	0.999999	1.57036e-06
51540.1	1	1.25122e-06
51604.1	1	1.25122e-06
51606.1	0.999999	1.67414e-06
51606.2	0.999999	1.67414e-06
51606.3	0.999999	1.67414e-06
5167.1	0.999999	1.41251e-06
5168.1	1	1.23815e-06
5169.1	1	1.23815e-06
51703.1	0.999999	1.53615e-06
5172.1	0.999999	1.57043e-06
51805.1	1	1.25122e-06
51809.1	1	1.25122e-06
52.1	0.999999	1.78995e-06
52.2	0.999999	1.78995e-06
52.3	0.999999	1.78995e-06
5207.1	0.999999	1.61704e-06
5208.1	0.999999	1.61704e-06
5209.1	0.999999	1.61704e-06
5210.1	0.999999	1.61704e-06
523.1	0.999999	1.67414e-06
5238.1	0.999999	1.66017e-06
5240.1	1	1.25122e-06
525.1	0.999999	1.67414e-06
526.1	0.999999	1.67414e-06
5264.1	0.999999	1.58916e-06
527.1	0.999999	1.67414e-06
5277.1	1	1.25122e-06
5277.2	1	1.25122e-06
5277.3	1	1.25122e-06
5279.1	1	1.25122e-06
5279.2	1	1.25122e-06
528.1	0.999999	1.67414e-06
528.2	0.999999	1.67414e-06
5281.1	1	1.25122e-06
5281.2	1	1.25122e-06
5283.1	1	1.25122e-06
5289.1	0.999999	1.43674e-06
529.1	0.999999	1.67414e-06
5297.1	1	1.43246e-06
5298.1	1	1.43246e-06
53.1	1	1.25122e-06
5305.1	0.999999	1.69675e-06
5319.1	0.999999	1.65664e-06
5320.1	0.999999	1.58559e-06
5321.1	0.999999	1.48555e-06
5322.1	0.999999	1.65664e-06
533.1	0.999999	1.67414e-06
53343.1	1	1.25122e-06
53343.2	1	1.25122e-06
53343.3	1	1.25122e-06
5338.1	1	1.39346e-06
534.1	0.999999	1.67414e-06
534.2	0.999999	1.67414e-06
535.1	0.999999	1.67414e-06
5351.1	1	1.25122e-06
5352.1	1	1.25122e-06
5352.2	1	1.25122e-06
53630.1	0.999999	1.55996e-06
5372.1	1	1.25122e-06
5373.1	1	1.25122e-06
53905.1	0.999999	1.71934e-06
53905.2	0.999999	1.71934e-06
53919.1	1	1.25908e-06
53947.1	1	1.25122e-06
5406.1	1	1.25122e-06
5407.1	1	1.25122e-06
5408.1	1	1.25122e-06
54344.1	1	1.25122e-06
54344.2	1	1.25122e-06
54480.1	1	1.25122e-06
54490.1	0.999999	1.32622e-06
54511.1	1	1.14917e-06
5464.1	0.999999	1.28641e-06
54675.1	1	1.25122e-06
54677.1	0.999999	1.64527e-06
54682.1	1	1.25122e-06
54872.1	1	1.25122e-06
54965.1	1	1.25122e-06
54981.1	0.999999	1.4486e-06
55163.1	0.999999	1.63555e-06
55217.1	1	1.25122e-06
55268.1	1	1.25122e-06
55301.1	1	1.25122e-06
55315.1	1	1.25122e-06
55343.1	1	1.25122e-06
55349.1	1	1.39584e-06
55361.1	1	1.43246e-06
55454.1	1	1.25122e-06
55501.1	1	1.25122e-06
55568.1	1	1.25122e-06
55568.2	1	1.25122e-06
55650.1	1	1.25122e-06
55790.1	1	1.25122e-06
55808.1	1	1.25122e-06
55811.1	0.999999	1.74755e-06
55902.1	1	1.3229e-06
55902.2	1	1.3229e-06
55907.1	1	1.25122e-06
55967.1	0.999999	1.49517e-06
56052.1	1	1.25122e-06
56474.1	0.999999	1.47529e-06
56474.2	0.999999	1.47529e-06
56548.1	1	1.25122e-06
56623.1	0.999999	1.42669e-06
56848.1	0.999999	1.46413e-06
56913.1	1	1.25122e-06
57030.1	0.999999	1.74376e-06
57084.1	0.999999	1.74376e-06
57127.1	1	1.29364e-06
57134.1	1	1.25122e-06
57171.1	1	1.25122e-06
57282.1	0.999999	1.84015e-06
5730.1	0.999999	1.41191e-06
57379.1	0.999999	1.73663e-06
5740.1	1	1.25122e-06
57419.1	0.999999	1.49881e-06
57468.1	0.999999	1.59825e-06
57733.1	1	1.25122e-06
57835.1	0.999999	1.61257e-06
57835.2	0.999999	1.61257e-06
57835.3	0.999999	1.61257e-06
57835.4	0.999999	1.61257e-06
5832.1	0.999999	1.48299e-06
58508.1	1	1.25122e-06
58508.2	1	1.25122e-06
5860.1	1	1.26691e-06
5959.1	0.999999	1.90041e-06
6005.1	1	1.29364e-06
60482.1	0.999999	1.68738e-06
60559.1	1	1.25122e-06
6184.1	1	1.25122e-06
6185.1	1	1.25122e-06
6303.1	1	1.25122e-06
635.1	1	1.18804e-06
63917.1	1	1.25122e-06
64131.1	1	1.25122e-06
64132.1	1	1.25122e-06
6448.1	1	1.25122e-06
64579.1	1	1.25122e-06
64600.1	0.999999	1.65664e-06
64711.1	1	1.25122e-06
6472.1	1	1.25122e-06
6476.1	1	1.25122e-06
64772.1	1	1.25122e-06
64781.1	0.999999	1.46086e-06
64781.2	0.999999	1.46086e-06
6480.1	1	1.25122e-06
6480.2	1	1.25122e-06
6480.3	1	1.25122e-06
64802.1	0.999999	1.69028e-06
64816.1	1	1.25122e-06
64816.2	1	1.25122e-06
64816.3	1	1.25122e-06
6482.1	1	1.25122e-06
6482.2	1	1.25122e-06
6483.1	1	1.25122e-06
6484.1	1	1.25122e-06
64841.1	0.999999	1.94445e-06
64850.1	1	1.25122e-06
6487.1	1	1.25122e-06
6487.1	1	1.25122e-06
6487.11	1	1.25122e-06
6487.2	1	1.25122e-06
6487.3	1	1.25122e-06
6487.4	1	1.25122e-06
6487.5	1	1.25122e-06
6487.6	1	1.25122e-06
6487.7	1	1.25122e-06
6487.8	1	1.25122e-06
6487.9	1	1.25122e-06
6489.1	1	1.25122e-06
64902.1	1	1.25122e-06
6510.1	1	1.25727e-06
6513.1	1	1.00587e-06
6514.1	1	1.27328e-06
6517.1	1	1.18606e-06
6519.1	0.999999	1.54292e-06
65220.1	1	1.16105e-06
6524.1	0.999999	2.04291e-06
6529.1	0.999999	1.49526e-06
6530.1	0.999999	1.4677e-06
6531.1	0.999999	1.4677e-06
6532.1	1	1.30185e-06
6535.1	0.999999	1.48653e-06
6537.1	0.999999	1.48653e-06
6538.1	0.999999	1.49526e-06
6540.1	0.999999	1.49526e-06
6543.1	1	1.06264e-06
6546.1	1	1.06264e-06
6547.1	1	1.06264e-06
6547.2	1	1.06264e-06
6547.3	1	1.06264e-06
6547.4	1	1.06264e-06
6547.5	1	1.06264e-06
6547.6	1	1.06264e-06
6548.1	1	6.29437e-07
6549.1	1	6.29437e-07
6550.1	1	6.29437e-07
6554.1	1	9.45524e-07
6555.1	0.999999	1.60558e-06
6557.1	1	1.06304e-06
6558.1	1	1.06304e-06
6559.1	0.999999	1.93646e-06
6561.1	1	1.38978e-06
6563.1	0.999999	1.56844e-06
6565.1	0.999999	1.90904e-06
6568.1	0.999999	1.51566e-06
6570.1	0.999999	1.56272e-06
6571.1	0.999999	1.56272e-06
6574.1	0.999999	1.65672e-06
6575.1	0.999999	1.65672e-06
6580.1	0.999999	1.78187e-06
66002.1	0.999999	1.54508e-06
66035.1	0.999999	1.55048e-06
6611.1	0.999999	3.28379e-06
6652.1	1	7.9424e-07
6675.1	0.999999	1.66017e-06
6783.1	0.999999	1.51391e-06
6818.1	0.999999	1.3374e-06
6818.2	0.999999	1.3374e-06
6818.3	0.999999	1.3374e-06
6839.1	1	1.25122e-06
6898.1	1	1.25122e-06
6916.1	0.999999	1.27873e-06
7083.1	0.999999	1.49064e-06
7166.1	1	1.38525e-06
7264.1	1	1.25122e-06
7306.1	1	1.43794e-06
7350.1	1	1.25255e-06
7351.1	1	1.25255e-06
7352.1	1	1.25255e-06
7352.2	1	1.25255e-06
7355.1	1	1.25122e-06
7359.1	0.999999	1.77759e-06
7360.1	0.999999	1.77759e-06
7360.2	0.999999	1.77759e-06
7363.1	1	1.25122e-06
7364.1	1	1.25122e-06
7367.1	1	1.25122e-06
763.1	0.999999	1.35094e-06
7841.1	1	1.25122e-06
79053.1	1	1.25122e-06
79053.2	1	1.25122e-06
79053.3	1	1.25122e-06
79087.1	1	1.25122e-06
79369.1	1	1.25122e-06
7941.1	1	1.25122e-06
79586.1	1	1.25122e-06
79623.1	1	1.25122e-06
79695.1	1	1.25122e-06
79723.1	1	1.25122e-06
79813.1	1	1.25122e-06
79814.1	1	1.25122e-06
79837.1	0.999999	1.69675e-06
79896.1	1	1.25122e-06
79901.1	1	1.25122e-06
7991.1	0.999999	1.49517e-06
7991.2	0.999999	1.49517e-06
80025.5	1	1.25122e-06
80055.1	1	1.25122e-06
80142.1	1	1.25122e-06
80142.2	1	1.25122e-06
80142.3	1	1.25122e-06
80142.4	1	1.25122e-06
80146.1	1	1.25122e-06
80162.1	1	1.25122e-06
80235.1	1	1.25122e-06
80347.1	1	1.22335e-06
80854.1	1	1.25122e-06
8140.1	0.999999	1.55959e-06
81579.1	0.999999	1.65664e-06
8170.1	0.999999	1.56844e-06
81849.1	1	1.25122e-06
8228.1	0.999999	1.55745e-06
8310.1	0.999999	1.64527e-06
83852.1	1	1.25122e-06
8394.1	0.999999	1.61927e-06
8395.1	0.999999	1.61927e-06
8396.1	0.999999	1.69675e-06
8396.2	0.999999	1.69675e-06
8399.1	0.999999	1.65664e-06
84002.1	1	1.25122e-06
8424.1	1	1.25122e-06
8443.1	1	1.25122e-06
84444.1	1	1.25122e-06
84532.1	1	1.42249e-06
84679.1	1	1.25122e-06
847.1	1	1.45091e-06
84720.1	1	1.25122e-06
84720.2	1	1.25122e-06
84735.1	1	1.25122e-06
84912.1	1	1.25122e-06
84920.1	1	1.25122e-06
8509.1	1	1.25122e-06
8513.1	1	1.25122e-06
8528.1	1	1.25122e-06
8528.2	1	1.25122e-06
8529.1	1	1.25122e-06
8534.1	1	1.25122e-06
85365.1	1	1.25122e-06
85365.2	1	1.25122e-06
8540.1	1	1.25122e-06
8566.1	0.999999	1.69457e-06
8574.1	1	9.78701e-07
8608.1	1	1.09966e-06
8639.1	0.999999	1.7361e-06
8671.1	0.999999	1.61257e-06
8693.1	1	1.25122e-06
8703.1	1	1.25122e-06
8704.1	1	1.25122e-06
8704.2	1	1.25122e-06
8705.1	1	1.25122e-06
8706.1	1	1.25122e-06
8706.2	1	1.25122e-06
8706.3	1	1.25122e-06
8706.4	1	1.25122e-06
8733.1	1	1.25122e-06
8760.1	0.999999	1.65294e-06
8790.1	1	1.25122e-06
8803.1	1	1.30605e-06
8813.1	1	1.25122e-06
8818.1	1	1.25122e-06
8818.2	1	1.25122e-06
8821.1	0.999999	1.43898e-06
8824.1	1	1.25122e-06
883.1	1	1.25122e-06
8854.1	1	1.3427e-06
8854.2	1	1.3427e-06
8854.3	1	1.3427e-06
8867.1	0.999999	1.42669e-06
8867.2	0.999999	1.42669e-06
8869.1	1	1.25122e-06
8972.1	1	1.29331e-06
8974.1	1	1.25122e-06
8985.1	1	1.25122e-06
8992.1	0.999999	1.67414e-06
9016.1	1	1.25255e-06
9016.2	1	1.25255e-06
90161.1	1	1.25122e-06
90161.2	1	1.25122e-06
90423.1	0.999999	1.67414e-06
90701.1	1	1.25122e-06
9091.1	1	1.25122e-06
9091.2	1	1.25122e-06
9114.1	0.999999	1.67414e-06
91373.1	0.999999	1.66017e-06
9152.1	0.999999	1.61908e-06
9153.1	1	1.3769e-06
9197.1	1	1.25122e-06
9245.1	1	1.25122e-06
9296.1	0.999999	1.67414e-06
93010.1	1	1.25122e-06
93183.1	1	1.25122e-06
9334.1	1	1.25122e-06
9348.1	1	1.25122e-06
9388.1	1	1.25122e-06
9394.1	1	1.25122e-06
94005.1	1	1.25122e-06
9420.1	0.999999	1.52669e-06
9435.1	1	1.25122e-06
9453.1	1	1.25122e-06
9469.1	1	1.25122e-06
9481.1	1	1.25255e-06
9487.1	1	1.25122e-06
9488.1	1	1.25122e-06
9489.1	1	1.25122e-06
9498.1	0.999999	1.84015e-06
95.1	1	1.25122e-06
9514.1	1	1.25122e-06
952.1	1	1.25122e-06
953.1	1	1.25122e-06
9536.1	1	1.25122e-06
9536.2	1	1.25122e-06
954.1	1	1.25122e-06
954.2	1	1.25122e-06
[truncated: 19 more rows]

## Sheet: BRS
Title: Exploring gene knockout strategies to identify potential drug targets using genome-scale metabolic models
[truncated: 1,908 more rows]
[truncated: 11 more columns]

[truncated: 7 more sheets: Biomass_metabolites, Gene_knockdown_effect, Normal_cells, DrugBank_drugs, Drug_effect_simulation, 76_drugs, GI50_score]
