# Supplementary material for: Exploring gene knockout strategies to identify potential drug targets using genome-scale metabolic models
Source: Sci Rep. 2021 Jan 8;11:213. doi: 10.1038/s41598-020-80561-1 (PMC7794450; doi:10.1038/s41598-020-80561-1)
Supplement: Supplementary file 2 — Supplementary Information 2 [file 41598_2020_80561_MOESM2_ESM.zip]

Archive with 4 entries (4 files):
- Exploring_gene_knockout_strategies_metabolic_models_Paul_et.al._Supplementary_File_S2/Gene_KO.pdf
- Exploring_gene_knockout_strategies_metabolic_models_Paul_et.al._Supplementary_File_S2/Gene_KO_validation.pdf
- Exploring_gene_knockout_strategies_metabolic_models_Paul_et.al._Supplementary_File_S2/Mechanistic.pdf
- Exploring_gene_knockout_strategies_metabolic_models_Paul_et.al._Supplementary_File_S2/README.pdf
